# Supplementary material for: LaTe1.9: a tenfold superstructure of the ZrSSi type
Source: Acta Crystallogr E Crystallogr Commun. 2022 May 13;78(Pt 6):559–62. doi: 10.1107/S2056989022004844 (PMC9431785; doi:10.1107/S2056989022004844)
Supplement: Supplementary file 1 [file e-78-00559-sup1.cif]

##############################################################################
#                                                                            #
# This CIF contains the data in a paper accepted for publication in          #
# Acta Crystallographica Section E. It conforms to the requirements of       #
# Notes for Authors for Acta Crystallographica Section E, and has been       #
# peer reviewed under the auspices of the IUCr Commission on Journals.       #
#                                                                            #
# Full details of the Crystallographic Information File format               #
# are given in the paper "The Crystallographic Information File (CIF):       #
# a New Standard Archive File for Crystallography" by S. R. Hall, F. H.      #
# Allen and I. D. Brown [Acta Cryst. (1991), A47, 655-685].                  #
#                                                                            #
# The current version of the core CIF dictionary is obtainable from          #
# ftp://ftp.iucr.org/pub/cif_core.dic.                                       #
#                                                                            #
# Software is freely available for graphical display of the structure(s)     #
# in this CIF. For information consult the CIF software page                 #
# http://www.iucr.org/resources/cif/software.                                #
#                                                                            #
# This file may be used for bona fide research purposes within the           #
# scientific community so long as proper attribution is given to the journal # 
# article from which it was obtained.                                        #
#                                                                            #
##############################################################################
data_global
_audit_creation_method     '03/09/2021'
_journal_date_recd_electronic     2022-04-12
_journal_date_accepted     2022-05-05
_journal_name_full     'Acta Crystallographica, Section E'
_journal_year     2022
_journal_volume     78
_journal_issue      6
_journal_page_first     0
_journal_page_last     0
_journal_paper_category     GI
_journal_paper_doi     10.1107/S2056989022004844
_journal_coeditor_code     WM5644
_publ_contact_author_name     'Thomas Doert'
_publ_contact_author_address
;
Faculty of Chemistry and Food Chemistry, TU Dresden
D-01062 Dresden
Germany
;
_publ_contact_author_email     'thomas.doert@tu-dresden.de'
_publ_contact_author_fax     '+49 (351) 463-37287'
_publ_contact_author_phone     '+49 (351) 463-33864'
_publ_section_title
;
LaTe~1.9~: a tenfold superstructure of the ZrSSi type
;
_publ_section_title_footnote     .
loop_
    _publ_author_name
    _publ_author_footnote
    _publ_author_address
    'Poddig, Hagen' .
;
Faculty of Chemistry and Food Chemistry, TU Dresden
D-01062 Dresden
Germany
;
    'Doert, Thomas' .
;
Faculty of Chemistry and Food Chemistry, TU Dresden
D-01062 Dresden
Germany
;
_publ_section_synopsis
;
The crystal structure of LaTe~1.9~ (CeSe~1.9~ structure type; space group
<i>P</i>4~2~/<i>n</i>) was determined from a twinned crystal. LaTe~1.9~
features puckered [LaTe] slabs and planar [Te] layers consisting of Te~2~^2-^
and Te^2-^ anions.
;
data_I
_chemical_name_systematic     'Lanthanum telluride (1/1.9)'
_chemical_formula_sum     'La Te1.90'
_chemical_formula_weight     381.35
_space_group_crystal_system     tetragonal
_space_group_name_H-M_alt     'P 42/n'
_space_group_name_Hall     '-P 4bc'
loop_
    _space_group_symop_operation_xyz
    'x, y, z'
    '-x+1/2, -y+1/2, z'
    '-y, x+1/2, z+1/2'
    'y+1/2, -x, z+1/2'
    '-x, -y, -z'
    'x-1/2, y-1/2, -z'
    'y, -x-1/2, -z-1/2'
    '-y-1/2, x, -z-1/2'
_cell_length_a     10.1072(3)
_cell_length_b     10.1072(3)
_cell_length_c     18.2874(6)
_cell_angle_alpha     90
_cell_angle_beta     90
_cell_angle_gamma     90
_cell_volume     1868.16(13)
_cell_formula_units_Z     20
_cell_measurement_reflns_used     9906
_cell_measurement_theta_min     3.62
_cell_measurement_theta_max     46.41
_cell_measurement_temperature     100.0(10)
_exptl_crystal_description     'Block'
_exptl_crystal_colour     'black'
_exptl_crystal_size_max     0.106
_exptl_crystal_size_mid     0.075
_exptl_crystal_size_min     0.044
_exptl_crystal_density_diffrn     6.779
_exptl_crystal_F_000     3116
_exptl_absorpt_coefficient_mu     25.698
_exptl_absorpt_correction_type     multi-scan
_exptl_absorpt_process_details
;
(<i>TWINABS</i>; Bruker, 2012)
;
_exptl_absorpt_correction_T_min     0.398520
_exptl_absorpt_correction_T_max     0.748927
_exptl_special_details     ?
_diffrn_ambient_temperature     100.0(10)
_diffrn_source     'sealed X-ray tube'
_diffrn_radiation_type     'Mo K\a'
_diffrn_radiation_wavelength     0.71073
_diffrn_radiation_monochromator     graphite
_diffrn_measurement_device_type     'Bruker APEXII CCD'
_diffrn_measurement_device     'four-circle diffractometer'
_diffrn_measurement_method     '\f and \w scans'
_diffrn_reflns_number     7850
_diffrn_reflns_av_R_equivalents     0.0554
_diffrn_reflns_av_unetI/netI     0.0207
_diffrn_reflns_theta_min     2.850
_diffrn_reflns_theta_max     45.320
_diffrn_reflns_theta_full     25.242
_diffrn_measured_fraction_theta_max     0.999
_diffrn_measured_fraction_theta_full     0.998
_diffrn_reflns_limit_h_min     -13
_diffrn_reflns_limit_h_max     14
_diffrn_reflns_limit_k_min     0
_diffrn_reflns_limit_k_max     20
_diffrn_reflns_limit_l_min     0
_diffrn_reflns_limit_l_max     36
_diffrn_radiation_probe     x-ray
_refine_special_details
;
 Refined as a 2-component twin.
;
_reflns_number_total     7850
_reflns_number_gt     5970
_reflns_threshold_expression     'I>2\s(I)'
_refine_ls_structure_factor_coef     Fsqd
_refine_ls_matrix_type     full
_refine_ls_R_factor_all     0.0417
_refine_ls_R_factor_gt     0.0271
_refine_ls_wR_factor_gt     0.0564
_refine_ls_wR_factor_ref     0.0606
_refine_ls_goodness_of_fit_ref     1.122
_refine_ls_restrained_S_all     1.122
_refine_ls_number_reflns     7850
_refine_ls_number_parameters     69
_refine_ls_number_restraints     0
_refine_ls_hydrogen_treatment     undef
_refine_ls_weighting_scheme     calc
_refine_ls_weighting_details
              'w=1/[\s^2^(Fo^2^)+(0.0122P)^2^+6.7117P] where P=(Fo^2^+2Fc^2^)/3'
_atom_sites_solution_primary     iterative
_atom_sites_solution_secondary     difmap
_refine_ls_shift/su_max     0.002
_refine_ls_shift/su_mean     0.000
_refine_diff_density_max     2.015
_refine_diff_density_min     -3.083
_refine_ls_extinction_method
;
SHELXL-2016/6 (Sheldrick 2015b)
;
_refine_ls_extinction_coef     0.001129(18)
_refine_ls_extinction_expression
                                  'Fc^*^=kFc[1+0.001xFc^2^\l^3^/sin(2\q)]^-1/4^'
loop_
    _atom_type_symbol
    _atom_type_description
    _atom_type_scat_dispersion_real
    _atom_type_scat_dispersion_imag
    _atom_type_scat_source
    'La' 'La' -0.2871 2.4523
                         'International Tables Vol C Tables 4.2.6.8 and 6.1.1.4'
    'Te' 'Te' -0.5308 1.6751
                         'International Tables Vol C Tables 4.2.6.8 and 6.1.1.4'
_computing_data_collection
;
APEX2 (Bruker, 2016)
;
_computing_cell_refinement
;
SAINT (Bruker, 2016)
;
_computing_data_reduction
;
SAINT (Bruker, 2016)
;
_computing_structure_solution
;
SHELXT (Sheldrick, 2015<i>a</i>)
;
_computing_structure_refinement
;
SHELXL (Sheldrick, 2015<i>b</i>)
;
_computing_molecular_graphics
;
DIAMOND (Brandenburg, 2018)
;
_computing_publication_material
;
publCIF (Westrip, 2010)
;
loop_
    _atom_site_type_symbol
    _atom_site_label
    _atom_site_fract_x
    _atom_site_fract_y
    _atom_site_fract_z
    _atom_site_U_iso_or_equiv
    _atom_site_adp_type
    _atom_site_calc_flag
    _atom_site_occupancy
    _atom_site_disorder_assembly
    _atom_site_disorder_group
    La La1 0.250000 -0.250000 0.38287(2) 0.00695(4) Uani d 1 . .
    La La2 0.14760(2) 0.05231(2) 0.10752(2) 0.00710(3) Uani d 1 . .
    La La3 -0.15137(2) -0.04353(2) 0.38089(2) 0.00696(3) Uani d 1 . .
    Te Te1 -0.250000 0.250000 0.43532(2) 0.00722(4) Uani d 1 . .
    Te Te2 0.14951(2) 0.05177(2) 0.43621(2) 0.00726(3) Uani d 1 . .
    Te Te3 -0.15255(2) -0.04952(2) 0.07093(2) 0.00722(3) Uani d 1 . .
    Te Te4 -0.250000 -0.250000 0.250000 0.00773(5) Uani d 1 . .
    Te Te5 -0.02702(2) 0.16873(2) 0.25027(2) 0.00992(3) Uani d 1 . .
    Te Te6 0.06086(2) -0.12938(2) 0.24930(2) 0.00770(3) Uani d 1 . .
loop_
    _atom_site_aniso_label
    _atom_site_aniso_U_11
    _atom_site_aniso_U_22
    _atom_site_aniso_U_33
    _atom_site_aniso_U_12
    _atom_site_aniso_U_13
    _atom_site_aniso_U_23
    La1 0.00683(8) 0.00672(8) 0.00729(7) 0.00054(6) 0.000 0.000
    La2 0.00723(6) 0.00691(6) 0.00715(5) 0.00000(5) 0.00005(4) 0.00083(4)
    La3 0.00657(6) 0.00689(6) 0.00744(5) 0.00015(5) -0.00001(4) -0.00070(4)
    Te1 0.00701(9) 0.00696(9) 0.00769(8) 0.00009(7) 0.000 0.000
    Te2 0.00684(7) 0.00726(7) 0.00767(5) -0.00005(6) 0.00002(5) -0.00037(4)
    Te3 0.00712(7) 0.00697(7) 0.00756(5) 0.00007(6) 0.00001(5) 0.00005(5)
    Te4 0.00815(7) 0.00815(7) 0.00690(11) 0.000 0.000 0.000
    Te5 0.01106(7) 0.01167(7) 0.00702(6) 0.00045(6) 0.00031(6) -0.00005(5)
    Te6 0.00881(7) 0.00761(6) 0.00667(5) 0.00034(5) -0.00003(5) -0.00016(5)
_geom_special_details
;
 All esds (except the esd in the dihedral angle between two l.s. planes)
 are estimated using the full covariance matrix.  The cell esds are taken
 into account individually in the estimation of esds in distances, angles
 and torsion angles; correlations between esds in cell parameters are only
 used when they are defined by crystal symmetry.  An approximate (isotropic)
 treatment of cell esds is used for estimating esds involving l.s. planes.
;
loop_
    _geom_bond_atom_site_label_1
    _geom_bond_atom_site_label_2
    _geom_bond_site_symmetry_2
    _geom_bond_distance
    _geom_bond_publ_flag
    La1 Te3 8_656 3.2938(2) ?
    La1 Te3 7_556 3.2938(2) ?
    La1 Te1 5_556 3.3248(3) ?
    La1 Te6 . 3.3329(3) ?
    La1 Te6 2_545 3.3329(2) ?
    La1 Te2 2_545 3.3593(2) ?
    La1 Te2 . 3.3594(2) ?
    La1 Te5 7_556 3.4179(3) ?
    La1 Te5 8_656 3.4179(3) ?
    La2 Te3 5 3.2637(2) ?
    La2 Te2 7_566 3.2649(3) ?
    La2 Te3 . 3.2726(3) ?
    La2 Te2 8_656 3.2920(3) ?
    La2 Te5 8_656 3.2944(3) ?
    La2 Te6 . 3.2960(2) ?
    La2 Te1 7_556 3.31979(19) ?
    La2 Te5 . 3.3637(3) ?
    La3 Te1 . 3.28426(19) ?
    La3 Te4 . 3.32838(17) ?
    La3 Te3 8_556 3.3361(3) ?
    La3 Te6 . 3.3384(2) ?
    La3 Te2 5_556 3.3460(2) ?
    La3 Te2 . 3.3465(3) ?
    La3 Te3 7_556 3.3574(3) ?
    La3 Te6 8_556 3.4194(3) ?
    La3 Te5 . 3.4480(3) ?
    Te5 Te6 7_566 2.9224(3) ?
    Te5 Te6 . 3.1413(3) ?
loop_
    _geom_angle_atom_site_label_1
    _geom_angle_atom_site_label_2
    _geom_angle_atom_site_label_3
    _geom_angle_site_symmetry_1
    _geom_angle_site_symmetry_3
    _geom_angle
    _geom_angle_publ_flag
    Te3 La1 Te3 8_656 7_556 150.272(10) ?
    Te3 La1 Te1 8_656 5_556 75.136(5) ?
    Te3 La1 Te1 7_556 5_556 75.136(5) ?
    Te3 La1 Te6 8_656 . 127.287(6) ?
    Te3 La1 Te6 7_556 . 76.715(5) ?
    Te1 La1 Te6 5_556 . 137.132(4) ?
    Te3 La1 Te6 8_656 2_545 76.715(5) ?
    Te3 La1 Te6 7_556 2_545 127.288(6) ?
    Te1 La1 Te6 5_556 2_545 137.132(4) ?
    Te6 La1 Te6 . 2_545 85.735(8) ?
    Te3 La1 Te2 8_656 2_545 85.364(5) ?
    Te3 La1 Te2 7_556 2_545 86.094(5) ?
    Te1 La1 Te2 5_556 2_545 73.124(5) ?
    Te6 La1 Te2 . 2_545 135.915(6) ?
    Te6 La1 Te2 2_545 2_545 72.977(5) ?
    Te3 La1 Te2 8_656 . 86.094(5) ?
    Te3 La1 Te2 7_556 . 85.363(5) ?
    Te1 La1 Te2 5_556 . 73.123(5) ?
    Te6 La1 Te2 . . 72.977(5) ?
    Te6 La1 Te2 2_545 . 135.915(6) ?
    Te2 La1 Te2 2_545 . 146.246(10) ?
    Te3 La1 Te5 8_656 7_556 126.928(6) ?
    Te3 La1 Te5 7_556 7_556 76.389(5) ?
    Te1 La1 Te5 5_556 7_556 135.428(4) ?
    Te6 La1 Te5 . 7_556 65.244(6) ?
    Te6 La1 Te5 2_545 7_556 51.284(5) ?
    Te2 La1 Te5 2_545 7_556 71.386(5) ?
    Te2 La1 Te5 . 7_556 137.123(7) ?
    Te3 La1 Te5 8_656 8_656 76.389(5) ?
    Te3 La1 Te5 7_556 8_656 126.928(6) ?
    Te1 La1 Te5 5_556 8_656 135.428(4) ?
    Te6 La1 Te5 . 8_656 51.283(5) ?
    Te6 La1 Te5 2_545 8_656 65.243(6) ?
    Te2 La1 Te5 2_545 8_656 137.122(7) ?
    Te2 La1 Te5 . 8_656 71.387(5) ?
    Te5 La1 Te5 7_556 8_656 89.144(9) ?
    Te3 La2 Te2 5 7_566 76.566(5) ?
    Te3 La2 Te3 5 . 78.875(7) ?
    Te2 La2 Te3 7_566 . 88.008(6) ?
    Te3 La2 Te2 5 8_656 75.263(5) ?
    Te2 La2 Te2 7_566 8_656 86.496(6) ?
    Te3 La2 Te2 . 8_656 154.134(7) ?
    Te3 La2 Te5 5 8_656 141.133(7) ?
    Te2 La2 Te5 7_566 8_656 125.814(7) ?
    Te3 La2 Te5 . 8_656 127.388(7) ?
    Te2 La2 Te5 8_656 8_656 75.182(6) ?
    Te3 La2 Te6 5 . 141.795(7) ?
    Te2 La2 Te6 7_566 . 128.902(6) ?
    Te3 La2 Te6 . . 74.873(6) ?
    Te2 La2 Te6 8_656 . 127.073(7) ?
    Te5 La2 Te6 8_656 . 52.645(6) ?
    Te3 La2 Te1 5 7_556 75.603(6) ?
    Te2 La2 Te1 7_566 7_556 152.164(7) ?
    Te3 La2 Te1 . 7_556 87.208(5) ?
    Te2 La2 Te1 8_656 7_556 85.964(5) ?
    Te5 La2 Te1 8_656 7_556 77.677(6) ?
    Te6 La2 Te1 . 7_556 75.863(6) ?
    Te3 La2 Te5 5 . 141.908(8) ?
    Te2 La2 Te5 7_566 . 73.230(6) ?
    Te3 La2 Te5 . . 77.427(6) ?
    Te2 La2 Te5 8_656 . 124.638(7) ?
    Te5 La2 Te5 8_656 . 76.593(7) ?
    Te6 La2 Te5 . . 56.276(6) ?
    Te1 La2 Te5 7_556 . 131.965(7) ?
    Te1 La3 Te4 . . 133.902(7) ?
    Te1 La3 Te3 . 8_556 86.745(5) ?
    Te4 La3 Te3 . 8_556 73.231(5) ?
    Te1 La3 Te6 . . 130.412(7) ?
    Te4 La3 Te6 . . 60.731(4) ?
    Te3 La3 Te6 8_556 . 133.378(6) ?
    Te1 La3 Te2 . 5_556 73.811(6) ?
    Te4 La3 Te2 . 5_556 134.830(7) ?
    Te3 La3 Te2 8_556 5_556 74.503(5) ?
    Te6 La3 Te2 . 5_556 135.279(7) ?
    Te1 La3 Te2 . . 85.654(5) ?
    Te4 La3 Te2 . . 132.068(6) ?
    Te3 La3 Te2 8_556 . 147.001(7) ?
    Te6 La3 Te2 . . 73.072(6) ?
    Te2 La3 Te2 5_556 . 72.535(6) ?
    Te1 La3 Te3 . 7_556 147.141(7) ?
    Te4 La3 Te3 . 7_556 72.959(5) ?
    Te3 La3 Te3 8_556 7_556 84.626(6) ?
    Te6 La3 Te3 . 7_556 75.783(6) ?
    Te2 La3 Te3 5_556 7_556 73.330(5) ?
    Te2 La3 Te3 . 7_556 84.571(6) ?
    Te1 La3 Te6 . 8_556 74.669(6) ?
    Te4 La3 Te6 . 8_556 59.908(4) ?
    Te3 La3 Te6 8_556 8_556 72.455(5) ?
    Te6 La3 Te6 . 8_556 89.696(6) ?
    Te2 La3 Te6 5_556 8_556 135.020(7) ?
    Te2 La3 Te6 . 8_556 135.283(7) ?
    Te3 La3 Te6 7_556 8_556 131.586(6) ?
    Te1 La3 Te5 . . 76.027(6) ?
    Te4 La3 Te5 . . 90.060(6) ?
    Te3 La3 Te5 8_556 . 135.955(7) ?
    Te6 La3 Te5 . . 55.118(5) ?
    Te2 La3 Te5 5_556 . 134.911(7) ?
    Te2 La3 Te5 . . 72.489(5) ?
    Te3 La3 Te5 7_556 . 129.745(6) ?
    Te6 La3 Te5 8_556 . 64.015(6) ?
    La3 Te1 La3 . 2_455 144.714(11) ?
    La3 Te1 La2 . 8_556 85.769(5) ?
    La3 Te1 La2 2_455 8_556 86.028(4) ?
    La3 Te1 La2 . 7_566 86.029(4) ?
    La3 Te1 La2 2_455 7_566 85.769(4) ?
    La2 Te1 La2 8_556 7_566 152.703(10) ?
    La3 Te1 La1 . 5_556 107.643(5) ?
    La3 Te1 La1 2_455 5_556 107.643(5) ?
    La2 Te1 La1 8_556 5_556 103.648(5) ?
    La2 Te1 La1 7_566 5_556 103.648(5) ?
    La2 Te2 La2 8_656 7_566 86.685(6) ?
    La2 Te2 La3 8_656 5_556 104.300(6) ?
    La2 Te2 La3 7_566 5_556 105.511(6) ?
    La2 Te2 La3 8_656 . 148.230(7) ?
    La2 Te2 La3 7_566 . 85.472(6) ?
    La3 Te2 La3 5_556 . 107.465(6) ?
    La2 Te2 La1 8_656 . 85.364(5) ?
    La2 Te2 La1 7_566 . 149.063(7) ?
    La3 Te2 La1 5_556 . 105.424(7) ?
    La3 Te2 La1 . . 85.737(5) ?
    La2 Te3 La2 5 . 101.125(7) ?
    La2 Te3 La1 5 7_566 105.604(7) ?
    La2 Te3 La1 . 7_566 86.313(5) ?
    La2 Te3 La3 5 7_556 104.549(6) ?
    La2 Te3 La3 . 7_556 85.690(6) ?
    La1 Te3 La3 7_566 7_556 149.757(7) ?
    La2 Te3 La3 5 8_556 105.889(6) ?
    La2 Te3 La3 . 8_556 152.986(8) ?
    La1 Te3 La3 7_566 8_556 86.610(5) ?
    La3 Te3 La3 7_556 8_556 87.422(6) ?
    La3 Te4 La3 8_556 7_556 88.029(7) ?
    La3 Te4 La3 8_556 2_445 121.144(4) ?
    La3 Te4 La3 7_556 2_445 121.144(4) ?
    La3 Te4 La3 8_556 . 121.144(4) ?
    La3 Te4 La3 7_556 . 121.145(4) ?
    La3 Te4 La3 2_445 . 88.029(7) ?
    Te6 Te5 Te6 7_566 . 175.690(9) ?
    Te6 Te5 La2 7_566 7_566 63.706(6) ?
    Te6 Te5 La2 . 7_566 118.432(7) ?
    Te6 Te5 La2 7_566 . 120.999(8) ?
    Te6 Te5 La2 . . 60.772(5) ?
    La2 Te5 La2 7_566 . 133.008(9) ?
    Te6 Te5 La1 7_566 7_566 62.856(5) ?
    Te6 Te5 La1 . 7_566 114.389(7) ?
    La2 Te5 La1 7_566 7_566 125.977(7) ?
    La2 Te5 La1 . 7_566 82.945(6) ?
    Te6 Te5 La3 7_566 . 116.808(7) ?
    Te6 Te5 La3 . . 60.669(5) ?
    La2 Te5 La3 7_566 . 83.822(6) ?
    La2 Te5 La3 . . 120.748(7) ?
    La1 Te5 La3 7_566 . 113.748(7) ?
    Te5 Te6 Te5 8_656 . 85.692(9) ?
    Te5 Te6 La2 8_656 . 63.650(6) ?
    Te5 Te6 La2 . . 62.951(6) ?
    Te5 Te6 La1 8_656 . 65.861(5) ?
    Te5 Te6 La1 . . 120.592(7) ?
    La2 Te6 La1 . . 128.888(7) ?
    Te5 Te6 La3 8_656 . 120.461(7) ?
    Te5 Te6 La3 . . 64.213(5) ?
    La2 Te6 La3 . . 126.382(7) ?
    La1 Te6 La3 . . 86.290(6) ?
    Te5 Te6 La3 8_656 7_556 121.325(7) ?
    Te5 Te6 La3 . 7_556 122.568(7) ?
    La2 Te6 La3 . 7_556 83.998(6) ?
    La1 Te6 La3 . 7_556 116.758(7) ?
    La3 Te6 La3 . 7_556 118.169(7) ?
_shelx_space_group_comment
;
The symmetry employed for this shelxl refinement is uniquely defined
by the following loop, which should always be used as a source of
symmetry information in preference to the above space-group names.
They are only intended as comments.
;
_shelx_hkl_file
;
   0   1   0 -0.0296 0.03810   1
   1   1   0 15.6159 0.68229   1
  -1   2   0 0.38360 0.18394   1
   0   2   0 40.3594 1.10180   1
   1   2   0 18.5955 0.63777  -2
   1   2   0 18.5955 0.63777   1
   2   2   0 35.9384 1.03450   1
  -2   3   0 0.05410 0.17684   1
  -1   3   0 4214.81 116.442  -2
  -1   3   0 4214.81 116.442   1
   0   3   0 0.27575 0.15664   1
   1   3   0 26.0387 0.75986   1
   2   3   0 0.14482 0.07656   1
   3   3   0 41.5051 0.88565   1
   0   5   0 9.79405 0.41348  -2
  -3   4   0 9.79405 0.41348   1
  -2   4   0 5.34410 0.29498   1
  -1   4   0 0.14865 0.17200   1
   0   4   0 0.60040 0.13912   1
   1   4   0 0.07683 0.10542   1
   2   4   0 9347.39 136.311  -2
   2   4   0 9347.39 136.311   1
   3   4   0 0.21659 0.14765   1
   4   4   0 8.74250 0.34581   1
  -4   5   0 0.08778 0.17211   1
  -3   5   0 20.6201 0.57399   1
  -2   5   0 0.06617 0.16131   1
  -1   5   0 16.4867 0.49107   1
  -3   4   0 11.3305 0.39836  -2
   0   5   0 11.3305 0.39836   1
   1   5   0 6.57841 0.24533   1
   2   5   0 0.07398 0.11655   1
   3   5   0 11.7276 0.44838   1
   4   5   0 0.08922 0.17095   1
   1   7   0 3950.27 57.8075  -2
   5   5   0 3950.27 57.8075   1
  -5   6   0 0.29099 0.20637   1
  -4   6   0 25.3398 0.72258   1
  -3   6   0 -0.0083 0.19529   1
  -2   6   0 9999.99 146.087  -2
  -2   6   0 9999.99 146.087   1
  -1   6   0 -0.0233 0.14582   1
   0   6   0 24.6797 0.60093   1
   1   6   0 0.35340 0.12950   1
   2   6   0 35.6454 0.70002   1
   3   6   0 5.78569 0.32846  -2
   3   6   0 5.78569 0.32846   1
   4   6   0 18.6329 0.56808   1
   5   6   0 0.17954 0.21257   1
   6   6   0 92.6026 1.73374   1
  -6   7   0 0.55212 0.28607   1
  -5   7   0 6.62255 0.42456   1
  -1   8   0 5.23362 0.43123  -2
  -4   7   0 5.23362 0.43123   1
  -3   7   0 14.1855 0.54915   1
  -2   7   0 0.32682 0.18571   1
  -1   7   0 2.80568 0.24788   1
   0   7   0 -0.0493 0.14495   1
   5   5   0 3861.25 56.6503  -2
   1   7   0 3861.25 56.6503   1
   2   7   0 0.60651 0.19963   1
   3   7   0 0.45659 0.19713   1
   4   7   0 0.17114 0.18699   1
   5   7   0 68.2544 1.31530   1
   2   9   0 3.87933 0.40277  -2
   6   7   0 3.87933 0.40277   1
   7   7   0 6.44373 0.51542   1
  -7   8   0 1.05526 0.36847   1
   0  10   0 6438.00 104.870  -2
  -6   8   0 6438.00 104.870   1
  -5   8   0 0.31388 0.25830   1
  -4   8   0 17.4262 0.67363   1
  -3   8   0 0.55934 0.22889   1
  -2   8   0 0.71801 0.21277   1
  -4   7   0 7.16723 0.36670  -2
  -1   8   0 7.16723 0.36670   1
   0   8   0 3.21235 0.25137   1
   1   8   0 0.48863 0.20299   1
   2   8   0 49.8102 1.47732   1
   3   8   0 0.49057 0.23449   1
   4   8   0 7403.98 107.856  -2
   4   8   0 7403.98 107.856   1
   5   8   0 -0.0641 0.22801   1
   6   8   0 4.58929 0.38487   1
   7   8   0 -0.1425 0.31006   1
   8   8   0 57.7781 1.56499   1
   1  12   0 5.38405 0.50620  -2
  -8   9   0 5.38405 0.50620   1
  -7   9   0 51.2726 1.30076   1
  -6   9   0 0.40648 0.34183   1
  -5   9   0 41.5231 1.17179   1
  -4   9   0 0.05214 0.23843   1
  -3   9   0 3473.16 48.6374  -2
  -3   9   0 3473.16 48.6374   1
  -2   9   0 -0.3777 0.20637   1
  -1   9   0 0.05203 0.19583   1
   0   9   0 0.39999 0.21974   1
   1   9   0 13.7843 0.59751   1
   6   7   0 7.07974 0.88555  -2
   2   9   0 7.07974 0.88555   1
   3   9   0 3.64027 0.35533   1
   4   9   0 1.11234 0.28448   1
   5   9   0 54.5276 1.32992   1
   6   9   0 -0.0139 0.31761   1
   3  11   0 2957.80 43.5295  -2
   7   9   0 2957.80 43.5295   1
   8   9   0 -0.2486 0.31182   1
   9   9   0 34.5004 1.16569   1
  -9  10   0 -0.1130 0.50023   1
  -8  10   0 5.36764 0.65716   1
  -7  10   0 0.12010 0.38530   1
  -6  10   0 14.7037 0.76758   1
  -2  11   0 3.11037 0.41430  -2
  -5  10   0 3.11037 0.41430   1
  -4  10   0 52.7389 1.19899   1
  -3  10   0 -0.5506 0.23978   1
  -2  10   0 0.42392 0.23150   1
  -1  10   0 -0.0810 0.23071   1
  -6   8   0 6290.08 118.886  -2
   0  10   0 6290.08 118.886   1
   1  10   0 -0.2208 0.31672   1
   2  10   0 0.21395 0.32030   1
   3  10   0 0.85236 0.31792   1
   4  10   0 31.6593 1.17996   1
   5  10   0 4.83999 0.46799  -2
   5  10   0 4.83999 0.46799   1
   6  10   0 4.02117 0.49156   1
   7  10   0 0.10994 0.33588   1
   8  10   0 125.505 2.63375   1
   9  10   0 0.12079 0.44100   1
   2  14   0 2887.87 44.7819  -2
  10  10   0 2887.87 44.7819   1
 -10  11   0 0.71226 0.55134   1
  -9  11   0 64.6623 1.98799   1
  -8  11   0 0.13877 0.51236   1
  -1  13   0 2652.63 43.7564  -2
  -7  11   0 2652.63 43.7564   1
  -6  11   0 -0.6371 0.40324   1
  -5  11   0 0.52443 0.40163   1
  -4  11   0 -0.0200 0.37483   1
  -3  11   0 8.13671 0.64575   1
  -5  10   0 6.70291 0.73949  -2
  -2  11   0 6.70291 0.73949   1
  -1  11   0 1.51143 0.40830   1
   0  11   0 -0.1105 0.38121   1
   1  11   0 9.74464 0.77610   1
   2  11   0 -0.1049 0.35875   1
   7   9   0 2881.31 54.8907  -2
   3  11   0 2881.31 54.8907   1
   4  11   0 0.30461 0.34191   1
   5  11   0 22.7750 1.09632   1
   6  11   0 0.25442 0.41555   1
   7  11   0 63.1668 1.88374   1
   4  13   0 0.94304 0.49702  -2
   8  11   0 0.94304 0.49702   1
   9  11   0 0.12097 0.50681   1
  10  11   0 1.08193 0.51566   1
  11  11   0 47.1201 1.75845   1
 -11  12   0 0.08020 0.54852   1
 -10  12   0 25.2483 1.39903   1
   0  15   0 1.19069 0.64589  -2
  -9  12   0 1.19069 0.64589   1
  -8  12   0 86.1659 2.16327   1
  -7  12   0 0.02714 0.50296   1
  -6  12   0 21.2783 1.20065   1
  -5  12   0 0.31784 0.51074   1
  -4  12   0 3922.26 68.8488  -2
  -4  12   0 3922.26 68.8488   1
  -3  12   0 0.77885 0.44480   1
  -2  12   0 0.13835 0.44871   1
  -1  12   0 0.38708 0.44512   1
   0  12   0 0.57102 0.43155   1
  -8   9   0 4.87553 0.53522  -2
   1  12   0 4.87553 0.53522   1
   2  12   0 0.47657 0.48298   1
   3  12   0 0.05029 0.39762   1
   4  12   0 83.3572 2.40542   1
   5  12   0 0.40182 0.44289   1
   6  12   0 3366.10 59.2957  -2
   6  12   0 3366.10 59.2957   1
   7  12   0 0.87459 0.48943   1
   8  12   0 16.8558 1.10128   1
   9  12   0 -0.6945 0.49653   1
  10  12   0 47.1425 1.96991   1
   3  16   0 3.39160 0.72038  -2
  11  12   0 3.39160 0.72038   1
  12  12   0 0.43390 0.69645   1
 -12  13   0 0.64660 0.68130   1
   1  17   0 1618.37 27.2101  -2
 -11  13   0 1618.37 27.2101   1
 -10  13   0 -0.4953 0.61428   1
  -9  13   0 1.56194 0.68480   1
  -8  13   0 0.64434 0.63605   1
  -7  13   0 31.8729 1.51569   1
  -3  14   0 1.27220 0.59085  -2
  -6  13   0 1.27220 0.59085   1
  -5  13   0 12.7620 1.00652   1
  -4  13   0 0.12925 0.53090   1
  -3  13   0 4.42746 0.74489   1
  -2  13   0 0.89908 0.52383   1
  -7  11   0 2599.18 45.9394  -2
  -1  13   0 2599.18 45.9394   1
   0  13   0 0.05327 0.48303   1
   1  13   0 17.1973 1.05093   1
   2  13   0 0.49567 0.49878   1
   3  13   0 14.4241 1.03149   1
   8  11   0 5.05406 0.63575  -2
   4  13   0 5.05406 0.63575   1
   5  13   0 0.35623 0.56407   1
   6  13   0 -0.6858 0.47268   1
   7  13   0 47.9522 1.79531   1
   8  13   0 0.35135 0.56293   1
   5  15   0 1756.94 33.9181  -2
   9  13   0 1756.94 33.9181   1
  10  13   0 -0.2242 0.60327   1
  11  13   0 24.5423 1.50798   1
  12  13   0 0.41835 0.76507   1
  13  13   0 41.6929 2.53293   1
   2  19   0 3.95744 1.69420  -2
 -13  14   0 3.95744 1.69420   1
 -12  14   0 69.2344 2.84595   1
 -11  14   0 -0.1201 0.71464   1
 -10  14   0 29.8325 1.74414   1
  -9  14   0 0.30593 0.73029   1
  -2  16   0 1901.75 34.1984  -2
  -8  14   0 1901.75 34.1984   1
  -7  14   0 -0.3118 0.59784   1
  -6  14   0 -0.2278 0.64344   1
  -5  14   0 0.30008 0.64051   1
  -4  14   0 17.3873 1.23862   1
  -6  13   0 1.70019 0.65081  -2
  -3  14   0 1.70019 0.65081   1
  -2  14   0 16.8625 1.11488   1
  -1  14   0 0.88750 0.56493   1
   0  14   0 16.8693 1.07846   1
   1  14   0 -0.0097 0.54928   1
  10  10   0 2772.17 49.0057  -2
   2  14   0 2772.17 49.0057   1
   3  14   0 0.10782 0.56190   1
   4  14   0 10.8482 0.97275   1
   5  14   0 1.23263 0.59874   1
   6  14   0 22.9357 1.38751   1
   7  14   0 8.33824 1.24227  -2
   7  14   0 8.33824 1.24227   1
   8  14   0 -0.2603 0.58028   1
   9  14   0 -0.1297 0.67805   1
  10  14   0 92.2822 3.17076   1
  11  14   0 0.15726 0.85085   1
   4  18   0 1179.88 28.6364  -2
  12  14   0 1179.88 28.6364   1
  13  14   0 -0.8426 1.59517   1
  14  14   0 12.1246 2.57233   1
 -13  15   0 0.60316 1.99357   1
 -12  15   0 3.42020 1.44160   1
 -11  15   0 18.4887 1.77526   1
  -1  18   0 0.77044 0.85193  -2
 -10  15   0 0.77044 0.85193   1
  -9  15   0 14.2324 1.63893   1
  -8  15   0 1.06141 0.85888   1
  -7  15   0 25.1976 1.63600   1
  -6  15   0 -0.2711 0.71176   1
  -5  15   0 1966.84 37.7826  -2
  -5  15   0 1966.84 37.7826   1
  -4  15   0 0.25708 0.72797   1
  -3  15   0 15.6337 1.28988   1
  -2  15   0 0.49588 0.65513   1
  -1  15   0 2.35192 0.64675   1
  -9  12   0 6.44012 1.06765  -2
   0  15   0 6.44012 1.06765   1
   1  15   0 -0.1000 0.51014   1
   2  15   0 0.61553 0.57134   1
   3  15   0 18.3051 1.18491   1
   4  15   0 0.28104 0.65129   1
   9  13   0 1731.19 36.9180  -2
   5  15   0 1731.19 36.9180   1
   6  15   0 -1.9472 0.66213   1
   7  15   0 30.5105 2.04260   1
   8  15   0 0.60822 0.85906   1
   9  15   0 38.5097 2.43009   1
   6  17   0 3.77215 1.06782  -2
  10  15   0 3.77215 1.06782   1
  11  15   0 0.35623 1.08816   1
  12  15   0 0.60741 1.74892   1
  13  15   0 16.2409 2.78692   1
   0  20   0 838.792 29.4915  -2
 -12  16   0 838.792 29.4915   1
 -11  16   0 0.29660 1.27040   1
 -10  16   0 -0.0091 1.03662   1
  -9  16   0 -1.8945 0.95664   1
  -8  16   0 27.8386 1.93257   1
  -4  17   0 8.26761 1.47160  -2
  -7  16   0 8.26761 1.47160   1
  -6  16   0 27.7738 1.75384   1
  -5  16   0 -1.0645 0.73768   1
  -4  16   0 0.06620 0.77012   1
  -3  16   0 1.33787 0.76879   1
  -8  14   0 1795.74 37.9982  -2
  -2  16   0 1795.74 37.9982   1
  -1  16   0 -0.8364 0.78404   1
   0  16   0 8.25128 1.04164   1
   1  16   0 -0.4789 0.62945   1
   2  16   0 0.57594 0.68136   1
  11  12   0 3.44360 0.76369  -2
   3  16   0 3.44360 0.76369   1
   4  16   0 -1.0984 0.64268   1
   5  16   0 0.26694 0.72484   1
   6  16   0 61.2172 2.73591   1
   7  16   0 -0.4680 0.82099   1
   8  16   0 1236.82 34.0262  -2
   8  16   0 1236.82 34.0262   1
   9  16   0 -0.6738 1.01838   1
  10  16   0 6.77260 1.87140   1
  11  16   0 0.43513 2.93896   1
  12  16   0 18.4924 4.54553   1
 -10  17   0 -0.5770 1.34409   1
  -3  19   0 1198.34 33.5542  -2
  -9  17   0 1198.34 33.5542   1
  -8  17   0 2.35065 1.27578   1
  -7  17   0 10.2713 1.48034   1
  -6  17   0 -0.1246 1.06652   1
  -5  17   0 12.6963 1.51634   1
  -7  16   0 1.45089 0.91937  -2
  -4  17   0 1.45089 0.91937   1
  -3  17   0 0.13531 0.87868   1
  -2  17   0 0.27453 0.87419   1
  -1  17   0 -0.3758 0.84239   1
   0  17   0 -0.4225 0.78562   1
 -11  13   0 1616.02 31.5420  -2
   1  17   0 1616.02 31.5420   1
   2  17   0 -0.7424 0.73707   1
   3  17   0 36.2945 1.92083   1
   4  17   0 0.04661 0.71185   1
   5  17   0 9.45287 1.25960   1
  10  15   0 5.82113 1.06613  -2
   6  17   0 5.82113 1.06613   1
   7  17   0 1.51014 0.96308   1
   8  17   0 0.05857 1.23026   1
   9  17   0 25.0022 2.43301   1
  10  17   0 0.11191 2.06906   1
  -9  18   0 2.89798 1.50449   1
  -8  18   0 5.13275 1.82646   1
  -7  18   0 -0.0610 1.39689   1
  -6  18   0 983.863 24.2091  -2
  -6  18   0 983.863 24.2091   1
  -5  18   0 0.00808 1.29738   1
  -4  18   0 7.02319 1.58818   1
  -3  18   0 -1.2330 0.96169   1
  -2  18   0 9.66745 1.41445   1
 -10  15   0 -1.2246 3.22858  -2
  -1  18   0 -1.2246 3.22858   1
   0  18   0 0.19430 0.95766   1
   1  18   0 1.97575 0.92448   1
   2  18   0 19.1479 1.66796   1
   3  18   0 -2.1604 0.82153   1
  12  14   0 1087.81 30.2859  -2
   4  18   0 1087.81 30.2859   1
   5  18   0 0.11705 1.14881   1
   6  18   0 10.3966 1.82923   1
   7  18   0 0.83730 1.38758   1
   8  18   0 5.24411 1.71837   1
   9  18   0 1.10451 1.50625  -2
   9  18   0 1.10451 1.50625   1
  -6  19   0 -1.0649 1.83925   1
  -5  19   0 3.14819 2.33357   1
  -4  19   0 -0.5555 1.98053   1
  -9  17   0 1274.74 43.5948  -2
  -3  19   0 1274.74 43.5948   1
  -2  19   0 2.29238 1.87807   1
  -1  19   0 34.9120 3.71831   1
   0  19   0 1.14699 1.30892   1
   1  19   0 -0.7254 1.14395   1
 -13  14   0 7.23504 1.56859  -2
   2  19   0 7.23504 1.56859   1
   3  19   0 2.28498 1.36014   1
   4  19   0 -0.4963 1.32681   1
   5  19   0 7.03027 1.79464   1
   6  19   0 0.39093 1.53238   1
  -3  20   0 1.18656 3.42043   1
  -2  20   0 2.20302 2.23285   1
  -1  20   0 0.07037 2.01842   1
 -12  16   0 761.542 27.0533  -2
   0  20   0 761.542 27.0533   1
   1  20   0 0.65913 2.03839   1
   2  20   0 16.1423 2.42565   1
   3  20   0 -0.9058 2.67474   1
   0   1   1 0.31928 0.05386   1
   1   1   1 0.53532 0.07519   1
  -1   2   1 124.339 2.36533   1
   0   2   1 0.64313 0.08220   1
   1   2   1 39.5049 0.81278  -2
   1   2   1 39.5049 0.81278   1
   2   2   1 2.30763 0.16878   1
  -2   3   1 1.65725 0.18203   1
  -1   3   1 0.11361 0.26667  -2
  -1   3   1 0.11361 0.26667   1
   0   3   1 10.3826 0.30804   1
   1   3   1 1.70710 0.13902   1
   2   3   1 193.848 2.63014   1
   3   3   1 1.95953 0.13059   1
   0   5   1 12.5301 0.30421  -2
  -3   4   1 12.5301 0.30421   1
  -2   4   1 1.21076 0.12968   1
  -1   4   1 79.2196 0.98221   1
   0   4   1 1.21230 0.12734   1
   1   4   1 230.867 2.51264   1
   2   4   1 0.12008 0.11129  -2
   2   4   1 0.12008 0.11129   1
   3   4   1 76.1016 0.91479   1
   4   4   1 0.90802 0.11743   1
  -4   5   1 115.297 1.41807   1
  -3   5   1 4.85814 0.21848   1
  -2   5   1 417.259 4.46633   1
  -1   5   1 0.62377 0.11298   1
  -3   4   1 12.5089 0.26939  -2
   0   5   1 12.5089 0.26939   1
   1   5   1 3.54793 0.13650   1
   2   5   1 43.3847 0.57046   1
   3   5   1 0.89869 0.10071   1
   4   5   1 138.013 1.58151   1
   1   7   1 0.69063 0.15072  -2
   5   5   1 0.69063 0.15072   1
  -5   6   1 79.2970 1.02138   1
  -4   6   1 3.35079 0.20329   1
  -3   6   1 50.1832 0.74391   1
  -2   6   1 -0.2438 0.15036  -2
  -2   6   1 -0.2438 0.15036   1
  -1   6   1 5.11623 0.19715   1
   0   6   1 3.19912 0.15436   1
   1   6   1 237.813 2.51109   1
   2   6   1 1.59474 0.12940   1
   3   6   1 4.18258 0.19143  -2
   3   6   1 4.18258 0.19143   1
   4   6   1 4.45280 0.22014   1
   5   6   1 15.2126 0.40624   1
   6   6   1 0.24711 0.16712   1
  -6   7   1 303.224 3.61489   1
  -5   7   1 0.75824 0.17210   1
  -1   8   1 1.08145 0.18608  -2
  -4   7   1 1.08145 0.18608   1
  -3   7   1 0.99445 0.17676   1
  -2   7   1 224.523 2.42431   1
  -1   7   1 2.93431 0.17881   1
   0   7   1 55.9476 0.75908   1
   5   5   1 0.02717 0.14533  -2
   1   7   1 0.02717 0.14533   1
   2   7   1 0.70510 0.13410   1
   3   7   1 1.41807 0.16655   1
   4   7   1 213.907 2.28590   1
   5   7   1 2.87603 0.21983   1
   2   9   1 0.42744 0.21115  -2
   6   7   1 0.42744 0.21115   1
   7   7   1 5.69454 0.34083   1
  -7   8   1 8.86594 0.41867   1
   0  10   1 -0.2706 0.24379  -2
  -6   8   1 -0.2706 0.24379   1
  -5   8   1 38.3659 0.72409   1
  -4   8   1 5.14936 0.28071   1
  -3   8   1 168.405 1.96645   1
  -2   8   1 0.80651 0.14723   1
  -4   7   1 1.62137 0.17513  -2
  -1   8   1 1.62137 0.17513   1
   0   8   1 2.47848 0.18206   1
   1   8   1 129.016 1.61849   1
   2   8   1 2.05195 0.18389   1
   3   8   1 255.471 2.97035   1
   4   8   1 0.28406 0.19609  -2
   4   8   1 0.28406 0.19609   1
   5   8   1 74.1131 1.00817   1
   6   8   1 0.86540 0.20604   1
   7   8   1 95.9770 1.43796   1
   8   8   1 3.25349 0.35492   1
   1  12   1 0.66162 0.29924  -2
  -8   9   1 0.66162 0.29924   1
  -7   9   1 0.60867 0.25167   1
  -6   9   1 167.898 2.28957   1
  -5   9   1 3.67505 0.29615   1
  -4   9   1 16.8899 0.47504   1
  -3   9   1 0.21316 0.20571  -2
  -3   9   1 0.21316 0.20571   1
  -2   9   1 29.0699 0.55330   1
  -1   9   1 4.24960 0.23707   1
   0   9   1 339.495 4.00175   1
   1   9   1 1.24898 0.18359   1
   6   7   1 0.53122 0.18767  -2
   2   9   1 0.53122 0.18767   1
   3   9   1 4.40170 0.26692   1
   4   9   1 51.5030 0.94711   1
   5   9   1 1.06803 0.22434   1
   6   9   1 47.7902 0.86993   1
   3  11   1 -0.1301 0.25496  -2
   7   9   1 -0.1301 0.25496   1
   8   9   1 8.40612 0.45240   1
   9   9   1 0.91876 0.30266   1
  -9  10   1 17.1430 0.74730   1
  -8  10   1 5.85089 0.43788   1
  -7  10   1 45.8030 0.97679   1
  -6  10   1 0.37079 0.27744   1
  -2  11   1 0.59743 0.25443  -2
  -5  10   1 0.59743 0.25443   1
  -4  10   1 1.76993 0.23793   1
  -3  10   1 120.774 1.58762   1
  -2  10   1 3.22467 0.25520   1
  -1  10   1 160.649 2.04492   1
  -6   8   1 -0.3419 0.26622  -2
   0  10   1 -0.3419 0.26622   1
   1  10   1 6.06395 0.35927   1
   2  10   1 2.87485 0.29655   1
   3  10   1 149.465 2.19374   1
   4  10   1 2.40445 0.28289   1
   5  10   1 -0.1523 0.22504  -2
   5  10   1 -0.1523 0.22504   1
   6  10   1 4.69825 0.36628   1
   7  10   1 11.7621 0.49394   1
   8  10   1 0.93606 0.27923   1
   9  10   1 120.346 1.93210   1
   2  14   1 0.54161 0.34870  -2
  10  10   1 0.54161 0.34870   1
 -10  11   1 45.3343 1.15419   1
  -9  11   1 3.72860 0.49390   1
  -8  11   1 6.50114 0.49295   1
  -1  13   1 0.66830 0.37453  -2
  -7  11   1 0.66830 0.37453   1
  -6  11   1 30.4224 0.85836   1
  -5  11   1 4.45608 0.38613   1
  -4  11   1 225.244 2.98329   1
  -3  11   1 0.48611 0.25438   1
  -5  10   1 0.24874 0.26820  -2
  -2  11   1 0.24874 0.26820   1
  -1  11   1 2.83045 0.31022   1
   0  11   1 175.170 2.56390   1
   1  11   1 2.03721 0.33507   1
   2  11   1 40.6267 1.01649   1
   7   9   1 0.64116 0.28274  -2
   3  11   1 0.64116 0.28274   1
   4  11   1 3.76586 0.36094   1
   5  11   1 2.04126 0.31346   1
   6  11   1 92.9082 1.58886   1
   7  11   1 3.41751 0.40532   1
   4  13   1 2.41959 0.40918  -2
   8  11   1 2.41959 0.40918   1
   9  11   1 5.08906 0.47886   1
  10  11   1 2.77516 0.42053   1
  11  11   1 0.67531 0.39025   1
 -11  12   1 1.84794 0.43744   1
 -10  12   1 0.76728 0.40144   1
   0  15   1 2.87350 0.49937  -2
  -9  12   1 2.87350 0.49937   1
  -8  12   1 0.45098 0.37639   1
  -7  12   1 29.1989 0.98290   1
  -6  12   1 3.96096 0.46711   1
  -5  12   1 82.6367 1.56310   1
  -4  12   1 0.66130 0.37051  -2
  -4  12   1 0.66130 0.37051   1
  -3  12   1 0.80886 0.31553   1
  -2  12   1 3.76069 0.41715   1
  -1  12   1 106.961 1.85835   1
   0  12   1 1.20675 0.33911   1
  -8   9   1 0.92181 0.31718  -2
   1  12   1 0.92181 0.31718   1
   2  12   1 3.24982 0.39441   1
   3  12   1 68.6333 1.41602   1
   4  12   1 1.22588 0.31908   1
   5  12   1 128.310 2.13948   1
   6  12   1 1.58341 0.36556  -2
   6  12   1 1.58341 0.36556   1
   7  12   1 14.7566 0.69216   1
   8  12   1 0.21656 0.36138   1
   9  12   1 27.0557 1.00620   1
  10  12   1 3.41201 0.51665   1
   3  16   1 1.27223 0.47606  -2
  11  12   1 1.27223 0.47606   1
  12  12   1 3.46121 0.58316   1
 -12  13   1 1.64330 0.54666   1
   1  17   1 1.80754 0.49078  -2
 -11  13   1 1.80754 0.49078   1
 -10  13   1 6.12233 0.64474   1
  -9  13   1 3.47657 0.58124   1
  -8  13   1 92.7506 1.80856   1
  -7  13   1 -0.2740 0.38168   1
  -3  14   1 0.51032 0.38860  -2
  -6  13   1 0.51032 0.38860   1
  -5  13   1 1.88048 0.43022   1
  -4  13   1 140.915 2.47443   1
  -3  13   1 3.59608 0.54958   1
  -2  13   1 32.2323 1.01028   1
  -7  11   1 0.23336 0.36561  -2
  -1  13   1 0.23336 0.36561   1
   0  13   1 18.7525 0.77533   1
   1  13   1 2.95541 0.42364   1
   2  13   1 149.620 2.53130   1
   3  13   1 1.47951 0.40087   1
   8  11   1 1.94478 0.41043  -2
   4  13   1 1.94478 0.41043   1
   5  13   1 4.30233 0.51943   1
   6  13   1 21.8764 0.84338   1
   7  13   1 0.99915 0.38008   1
   8  13   1 4.17207 0.51110   1
   5  15   1 0.74335 0.44710  -2
   9  13   1 0.74335 0.44710   1
  10  13   1 8.79562 0.71561   1
  11  13   1 0.93627 0.51080   1
  12  13   1 0.61616 0.58088   1
  13  13   1 1.17119 0.74789   1
   2  19   1 2.86001 1.25970  -2
 -13  14   1 2.86001 1.25970   1
 -12  14   1 0.76537 0.68715   1
 -11  14   1 -0.2002 0.51778   1
 -10  14   1 2.61812 0.60775   1
  -9  14   1 33.0309 1.36018   1
  -2  16   1 0.96775 0.51218  -2
  -8  14   1 0.96775 0.51218   1
  -7  14   1 0.37715 0.47073   1
  -6  14   1 3.27414 0.56659   1
  -5  14   1 27.1678 1.10002   1
  -4  14   1 0.96478 0.45085   1
  -6  13   1 1.02863 0.41530  -2
  -3  14   1 1.02863 0.41530   1
  -2  14   1 2.76858 0.47115   1
  -1  14   1 66.9867 1.47412   1
   0  14   1 3.51927 0.46639   1
   1  14   1 116.566 2.08400   1
  10  10   1 0.85207 0.41841  -2
   2  14   1 0.85207 0.41841   1
   3  14   1 2.18558 0.42962   1
   4  14   1 1.31745 0.44164   1
   5  14   1 45.0976 1.33340   1
   6  14   1 2.30798 0.51499   1
   7  14   1 -0.4198 0.43567  -2
   7  14   1 -0.4198 0.43567   1
   8  14   1 3.65490 0.56878   1
   9  14   1 3.40795 0.57282   1
  10  14   1 1.59081 0.53989   1
  11  14   1 34.8998 1.50363   1
   4  18   1 2.68936 0.81249  -2
  12  14   1 2.68936 0.81249   1
  13  14   1 4.45840 1.31639   1
  14  14   1 2.42019 1.43697   1
 -13  15   1 2.74267 1.48454   1
 -12  15   1 21.4667 1.49961   1
 -11  15   1 0.81420 0.69305   1
  -1  18   1 4.28447 0.66207  -2
 -10  15   1 4.28447 0.66207   1
  -9  15   1 0.59390 0.67136   1
  -8  15   1 50.2552 1.71287   1
  -7  15   1 3.59507 0.64046   1
  -6  15   1 18.2290 0.99070   1
  -5  15   1 0.34145 0.49819  -2
  -5  15   1 0.34145 0.49819   1
  -4  15   1 9.52535 0.75762   1
  -3  15   1 3.04109 0.57026   1
  -2  15   1 114.145 2.30346   1
  -1  15   1 1.02026 0.43309   1
  -9  12   1 4.28736 0.51730  -2
   0  15   1 4.28736 0.51730   1
   1  15   1 3.05909 0.50410   1
   2  15   1 71.0765 1.65292   1
   3  15   1 1.00677 0.43052   1
   4  15   1 9.30091 0.70094   1
   9  13   1 1.05600 0.50436  -2
   5  15   1 1.05600 0.50436   1
   6  15   1 25.3379 1.14507   1
   7  15   1 1.44291 0.62818   1
   8  15   1 20.3142 1.21919   1
   9  15   1 1.98858 0.68312   1
   6  17   1 1.89643 0.72645  -2
  10  15   1 1.89643 0.72645   1
  11  15   1 3.28652 0.89977   1
  12  15   1 1.42303 1.25162   1
  13  15   1 -1.3130 1.29885   1
   0  20   1 0.37873 1.38398  -2
 -12  16   1 0.37873 1.38398   1
 -11  16   1 6.33109 1.12530   1
 -10  16   1 2.43673 0.86077   1
  -9  16   1 2.03737 0.83482   1
  -8  16   1 1.05873 0.65842   1
  -4  17   1 3.63795 0.71274  -2
  -7  16   1 3.63795 0.71274   1
  -6  16   1 0.05193 0.64778   1
  -5  16   1 19.6500 1.11193   1
  -4  16   1 2.90405 0.66977   1
  -3  16   1 77.4135 2.01736   1
  -8  14   1 0.08131 0.52135  -2
  -2  16   1 0.08131 0.52135   1
  -1  16   1 0.19459 0.52733   1
   0  16   1 1.88661 0.51272   1
   1  16   1 34.8956 1.21742   1
   2  16   1 1.44599 0.48304   1
  11  12   1 1.12145 0.47633  -2
   3  16   1 1.12145 0.47633   1
   4  16   1 3.37626 0.59225   1
   5  16   1 19.9576 0.99738   1
   6  16   1 0.19720 0.55152   1
   7  16   1 42.3215 1.60265   1
   8  16   1 1.73812 0.69735  -2
   8  16   1 1.73812 0.69735   1
   9  16   1 -0.1249 0.83749   1
  10  16   1 0.58235 1.08655   1
  11  16   1 1.21439 2.03361   1
  12  16   1 3.17744 2.34430   1
 -10  17   1 10.0202 1.24859   1
  -3  19   1 2.40599 1.00896  -2
  -9  17   1 2.40599 1.00896   1
  -8  17   1 -0.2288 0.84910   1
  -7  17   1 2.47447 0.81976   1
  -6  17   1 47.0518 1.92757   1
  -5  17   1 0.29076 0.72558   1
  -7  16   1 1.78424 0.66755  -2
  -4  17   1 1.78424 0.66755   1
  -3  17   1 1.08862 0.66949   1
  -2  17   1 60.0356 1.96874   1
  -1  17   1 1.05022 0.66059   1
   0  17   1 9.93382 0.90585   1
 -11  13   1 0.00532 0.50877  -2
   1  17   1 0.00532 0.50877   1
   2  17   1 29.2599 1.22314   1
   3  17   1 1.79127 0.58276   1
   4  17   1 37.5430 1.41765   1
   5  17   1 1.53423 0.64807   1
  10  15   1 1.20609 0.61659  -2
   6  17   1 1.20609 0.61659   1
   7  17   1 3.53584 0.82631   1
   8  17   1 5.38222 1.14633   1
   9  17   1 1.30533 1.08560   1
  10  17   1 -0.5895 1.61180   1
  -9  18   1 -0.3144 1.12944   1
  -8  18   1 2.29826 1.30548   1
  -7  18   1 44.7728 2.30650   1
  -6  18   1 1.20376 0.88570  -2
  -6  18   1 1.20376 0.88570   1
  -5  18   1 4.03923 1.04410   1
  -4  18   1 1.01749 0.88376   1
  -3  18   1 8.78019 0.96088   1
  -2  18   1 -0.1612 0.65281   1
 -10  15   1 2.35296 0.69259  -2
  -1  18   1 2.35296 0.69259   1
   0  18   1 1.94375 0.70961   1
   1  18   1 19.1989 1.20128   1
   2  18   1 1.51009 0.65561   1
   3  18   1 41.8304 1.69078   1
  12  14   1 0.19006 0.69491  -2
   4  18   1 0.19006 0.69491   1
   5  18   1 2.19515 0.88774   1
   6  18   1 1.12602 0.93294   1
   7  18   1 4.42161 1.14992   1
   8  18   1 1.55542 1.08938   1
   9  18   1 -1.1841 0.99947  -2
   9  18   1 -1.1841 0.99947   1
  -6  19   1 29.4843 2.21207   1
  -5  19   1 2.49219 1.49269   1
  -4  19   1 7.54268 1.79956   1
  -9  17   1 2.01767 1.45256  -2
  -3  19   1 2.01767 1.45256   1
  -2  19   1 9.93598 1.60346   1
  -1  19   1 1.23676 1.36423   1
   0  19   1 30.9853 1.99182   1
   1  19   1 -0.2986 0.88493   1
 -13  14   1 3.83665 0.97238  -2
   2  19   1 3.83665 0.97238   1
   3  19   1 2.71040 1.00898   1
   4  19   1 17.5625 1.55585   1
   5  19   1 0.86100 1.03929   1
   6  19   1 1.32823 1.11029   1
  -2  20   1 0.74974 1.53451   1
  -1  20   1 36.3350 2.73663   1
 -12  16   1 1.22536 1.54019  -2
   0  20   1 1.22536 1.54019   1
   1  20   1 0.54653 1.46168   1
   2  20   1 1.02839 1.23613   1
   0   0   2 0.18076 0.07689  -2
   0   0   2 0.18076 0.07689   1
   0   1   2 0.14393 0.05721   1
   1   1   2 17.3003 0.48007   1
  -1   2   2 0.47852 0.16181   1
   0   2   2 38.6754 0.76566   1
   1   2   2 519.212 9.39242  -2
   1   2   2 519.212 9.39242   1
   2   2   2 28.6227 0.75567   1
  -2   3   2 1.23888 0.15237   1
  -1   3   2 5748.75 103.578  -2
  -1   3   2 5748.75 103.578   1
   0   3   2 2.86836 0.12462   1
   1   3   2 32.9165 0.70018   1
   2   3   2 2.94875 0.18235   1
   3   3   2 36.2886 0.57754   1
   0   5   2 367.089 4.15375  -2
  -3   4   2 367.089 4.15375   1
  -2   4   2 4.74941 0.19754   1
  -1   4   2 -0.0678 0.10009   1
   0   4   2 1.08493 0.09766   1
   1   4   2 0.86379 0.08672   1
   2   4   2 6.73683 0.27936  -2
   2   4   2 6.73683 0.27936   1
   3   4   2 0.86995 0.12409   1
   4   4   2 5.71778 0.22582   1
  -4   5   2 7.20170 0.24556   1
  -3   5   2 31.5261 0.50668   1
  -2   5   2 0.05236 0.11389   1
  -1   5   2 16.6254 0.34595   1
  -3   4   2 368.451 4.05290  -2
   0   5   2 368.451 4.05290   1
   1   5   2 8.48003 0.22677   1
   2   5   2 1.96894 0.13658   1
   3   5   2 16.6680 0.40168   1
   4   5   2 0.24821 0.11456   1
   1   7   2 3741.56 38.7820  -2
   5   5   2 3741.56 38.7820   1
  -5   6   2 0.67083 0.14214   1
  -4   6   2 32.5217 0.55364   1
  -3   6   2 2.89247 0.19373   1
  -2   6   2 55.0506 0.80057  -2
  -2   6   2 55.0506 0.80057   1
  -1   6   2 4.86599 0.21734   1
   0   6   2 14.6050 0.32728   1
   1   6   2 2.86664 0.16000   1
   2   6   2 39.6372 0.59516   1
   3   6   2 269.789 2.90828  -2
   3   6   2 269.789 2.90828   1
   4   6   2 11.7192 0.34676   1
   5   6   2 3.25989 0.19595   1
   6   6   2 75.0105 1.01969   1
  -6   7   2 0.57125 0.19779   1
  -5   7   2 4.68703 0.25131   1
  -1   8   2 219.497 2.56571  -2
  -4   7   2 219.497 2.56571   1
  -3   7   2 18.2395 0.45224   1
  -2   7   2 0.53780 0.14852   1
  -1   7   2 0.64309 0.12866   1
   0   7   2 1.92811 0.16310   1
   5   5   2 3734.78 39.6919  -2
   1   7   2 3734.78 39.6919   1
   2   7   2 4.10969 0.22590   1
   3   7   2 0.20367 0.13703   1
   4   7   2 5.48632 0.23940   1
   5   7   2 56.4603 0.86876   1
   2   9   2 180.413 2.21347  -2
   6   7   2 180.413 2.21347   1
   7   7   2 12.4108 0.44236   1
  -7   8   2 3.57027 0.33315   1
   0  10   2 212.793 2.81851  -2
  -6   8   2 212.793 2.81851   1
  -5   8   2 9.08659 0.39455   1
  -4   8   2 8.83610 0.35991   1
  -3   8   2 0.47615 0.17313   1
  -2   8   2 1.02081 0.16183   1
  -4   7   2 214.009 2.51747  -2
  -1   8   2 214.009 2.51747   1
   0   8   2 2.08798 0.17346   1
   1   8   2 1.41125 0.18601   1
   2   8   2 33.9696 0.64046   1
   3   8   2 1.04038 0.19312   1
   4   8   2 161.083 2.16922  -2
   4   8   2 161.083 2.16922   1
   5   8   2 1.45198 0.21111   1
   6   8   2 7.81796 0.35519   1
   7   8   2 7.87737 0.39935   1
   8   8   2 65.1212 1.24244   1
   1  12   2 124.867 1.97236  -2
  -8   9   2 124.867 1.97236   1
  -7   9   2 69.3713 1.17503   1
  -6   9   2 0.11078 0.24715   1
  -5   9   2 31.5505 0.74260   1
  -4   9   2 3.19721 0.26314   1
  -3   9   2 2162.94 22.6186  -2
  -3   9   2 2162.94 22.6186   1
  -2   9   2 8.47903 0.32895   1
  -1   9   2 2.15105 0.19886   1
   0   9   2 1.99931 0.21992   1
   1   9   2 10.7934 0.42566   1
   6   7   2 177.826 2.38084  -2
   2   9   2 177.826 2.38084   1
   3   9   2 4.19654 0.28517   1
   4   9   2 2.32388 0.25392   1
   5   9   2 70.6615 1.14936   1
   6   9   2 0.81350 0.23515   1
   3  11   2 1277.58 13.4922  -2
   7   9   2 1277.58 13.4922   1
   8   9   2 0.92161 0.28219   1
   9   9   2 31.2918 0.89276   1
  -9  10   2 7.50553 0.51914   1
  -8  10   2 1.62688 0.36825   1
  -7  10   2 0.45966 0.28558   1
  -6  10   2 15.4074 0.57302   1
  -2  11   2 133.647 1.90342  -2
  -5  10   2 133.647 1.90342   1
  -4  10   2 42.1255 0.78723   1
  -3  10   2 0.57927 0.21532   1
  -2  10   2 0.42673 0.22452   1
  -1  10   2 2.43386 0.25521   1
  -6   8   2 213.958 2.83551  -2
   0  10   2 213.958 2.83551   1
   1  10   2 5.62369 0.35741   1
   2  10   2 1.13295 0.23573   1
   3  10   2 4.01990 0.31731   1
   4  10   2 38.2602 0.84864   1
   5  10   2 132.363 1.99547  -2
   5  10   2 132.363 1.99547   1
   6  10   2 2.22729 0.30494   1
   7  10   2 3.58055 0.33559   1
   8  10   2 99.9821 1.64754   1
   9  10   2 0.07058 0.31067   1
   2  14   2 290.812 3.71192  -2
  10  10   2 290.812 3.71192   1
 -10  11   2 0.03593 0.36775   1
  -9  11   2 52.8513 1.27564   1
  -8  11   2 3.50250 0.44863   1
  -1  13   2 794.776 9.67391  -2
  -7  11   2 794.776 9.67391   1
  -6  11   2 10.0325 0.52489   1
  -5  11   2 0.60545 0.28187   1
  -4  11   2 0.63564 0.27043   1
  -3  11   2 7.88998 0.43548   1
  -5  10   2 134.725 1.85849  -2
  -2  11   2 134.725 1.85849   1
  -1  11   2 4.06350 0.35540   1
   0  11   2 1.67245 0.32765   1
   1  11   2 16.7325 0.64861   1
   2  11   2 1.45203 0.33151   1
   7   9   2 1224.87 15.5217  -2
   3  11   2 1224.87 15.5217   1
   4  11   2 3.76406 0.35876   1
   5  11   2 18.4546 0.66583   1
   6  11   2 6.26985 0.43807   1
   7  11   2 54.8641 1.22814   1
   4  13   2 86.8769 1.73434  -2
   8  11   2 86.8769 1.73434   1
   9  11   2 1.98742 0.38681   1
  10  11   2 2.76556 0.42665   1
  11  11   2 64.8169 1.43783   1
 -11  12   2 0.26100 0.40102   1
 -10  12   2 23.7965 0.87818   1
   0  15   2 64.9437 1.43980  -2
  -9  12   2 64.9437 1.43980   1
  -8  12   2 62.6765 1.40921   1
  -7  12   2 -0.2691 0.37187   1
  -6  12   2 27.1025 0.91025   1
  -5  12   2 2.78395 0.39345   1
  -4  12   2 301.427 4.09283  -2
  -4  12   2 301.427 4.09283   1
  -3  12   2 9.33591 0.48331   1
  -2  12   2 0.80933 0.29917   1
  -1  12   2 0.70545 0.31229   1
   0  12   2 0.80129 0.30794   1
  -8   9   2 114.415 1.98868  -2
   1  12   2 114.415 1.98868   1
   2  12   2 0.24256 0.28478   1
   3  12   2 2.55124 0.38121   1
   4  12   2 63.9824 1.31666   1
   5  12   2 0.68846 0.33979   1
   6  12   2 263.973 3.81693  -2
   6  12   2 263.973 3.81693   1
   7  12   2 1.50477 0.38148   1
   8  12   2 20.3701 0.83606   1
   9  12   2 6.58618 0.58202   1
  10  12   2 58.6419 1.54334   1
   3  16   2 49.8872 1.45625  -2
  11  12   2 49.8872 1.45625   1
  12  12   2 -0.7691 0.48257   1
 -12  13   2 2.59584 0.62081   1
   1  17   2 262.320 3.96865  -2
 -11  13   2 262.320 3.96865   1
 -10  13   2 8.46097 0.64490   1
  -9  13   2 -0.8448 0.43284   1
  -8  13   2 0.22026 0.41845   1
  -7  13   2 33.1557 1.06826   1
  -3  14   2 78.7122 1.59677  -2
  -6  13   2 78.7122 1.59677   1
  -5  13   2 21.9606 0.88228   1
  -4  13   2 0.21970 0.39629   1
  -3  13   2 2.89186 0.46971   1
  -2  13   2 2.02158 0.41578   1
  -7  11   2 760.979 9.92492  -2
  -1  13   2 760.979 9.92492   1
   0  13   2 6.85558 0.52740   1
   1  13   2 9.61576 0.61497   1
   2  13   2 2.32551 0.41821   1
   3  13   2 8.87998 0.61853   1
   8  11   2 83.4691 1.70384  -2
   4  13   2 83.4691 1.70384   1
   5  13   2 1.66249 0.39267   1
   6  13   2 2.64709 0.44427   1
   7  13   2 66.4098 1.57171   1
   8  13   2 0.87005 0.42175   1
   5  15   2 360.062 6.02237  -2
   9  13   2 360.062 6.02237   1
  10  13   2 0.59117 0.49793   1
  11  13   2 23.6005 1.11548   1
  12  13   2 7.06570 0.83792   1
  13  13   2 37.2039 1.78613   1
   2  19   2 26.7919 1.90502  -2
 -13  14   2 26.7919 1.90502   1
 -12  14   2 45.6042 1.86821   1
 -11  14   2 0.33507 0.51878   1
 -10  14   2 38.5835 1.40686   1
  -9  14   2 2.48503 0.62662   1
  -2  16   2 301.073 4.47286  -2
  -8  14   2 301.073 4.47286   1
  -7  14   2 8.61100 0.71166   1
  -6  14   2 1.09517 0.50020   1
  -5  14   2 0.10331 0.44841   1
  -4  14   2 12.4043 0.76527   1
  -6  13   2 75.3596 1.69230  -2
  -3  14   2 75.3596 1.69230   1
  -2  14   2 11.2440 0.71971   1
  -1  14   2 0.73094 0.39326   1
   0  14   2 8.73330 0.60757   1
   1  14   2 1.22537 0.41925   1
  10  10   2 291.151 4.55956  -2
   2  14   2 291.151 4.55956   1
   3  14   2 4.27170 0.54534   1
   4  14   2 18.4535 0.88074   1
   5  14   2 3.36690 0.56425   1
   6  14   2 27.6075 1.13606   1
   7  14   2 53.0609 1.48793  -2
   7  14   2 53.0609 1.48793   1
   8  14   2 -0.1875 0.46492   1
   9  14   2 2.07672 0.52192   1
  10  14   2 67.9756 1.81498   1
  11  14   2 0.39077 0.59752   1
   4  18   2 214.770 4.84322  -2
  12  14   2 214.770 4.84322   1
  13  14   2 0.15097 1.15254   1
  14  14   2 6.62655 1.59991   1
 -13  15   2 -1.4400 1.32955   1
 -12  15   2 -0.4426 0.86014   1
 -11  15   2 24.5085 1.37990   1
  -1  18   2 34.2851 1.42406  -2
 -10  15   2 34.2851 1.42406   1
  -9  15   2 26.0537 1.39066   1
  -8  15   2 0.59561 0.59927   1
  -7  15   2 18.4652 1.02155   1
  -6  15   2 1.13198 0.61409   1
  -5  15   2 317.756 5.24458  -2
  -5  15   2 317.756 5.24458   1
  -4  15   2 7.97002 0.75616   1
  -3  15   2 7.00544 0.73377   1
  -2  15   2 0.97876 0.48806   1
  -1  15   2 4.84420 0.56058   1
  -9  12   2 60.5184 1.46513  -2
   0  15   2 60.5184 1.46513   1
   1  15   2 -0.0695 0.41071   1
   2  15   2 1.63059 0.46957   1
   3  15   2 28.2959 1.06495   1
   4  15   2 0.59632 0.45913   1
   9  13   2 349.413 5.42262  -2
   5  15   2 349.413 5.42262   1
   6  15   2 3.30814 0.61900   1
   7  15   2 24.0337 1.20543   1
   8  15   2 4.93910 0.70349   1
   9  15   2 29.5740 1.43376   1
   6  17   2 33.9903 1.72495  -2
  10  15   2 33.9903 1.72495   1
  11  15   2 -0.5167 0.91147   1
  12  15   2 3.70873 1.68941   1
  13  15   2 29.2382 2.85417   1
   0  20   2 208.858 5.84755  -2
 -12  16   2 208.858 5.84755   1
 -11  16   2 5.20123 1.11806   1
 -10  16   2 2.83609 0.87044   1
  -9  16   2 -0.8305 0.71143   1
  -8  16   2 19.0605 1.29214   1
  -4  17   2 38.1178 1.55033  -2
  -7  16   2 38.1178 1.55033   1
  -6  16   2 14.7064 1.08699   1
  -5  16   2 -0.5874 0.57717   1
  -4  16   2 0.92389 0.59591   1
  -3  16   2 1.86165 0.62437   1
  -8  14   2 309.027 5.13730  -2
  -2  16   2 309.027 5.13730   1
  -1  16   2 4.84201 0.66537   1
   0  16   2 16.3144 0.88911   1
   1  16   2 1.06132 0.46242   1
   2  16   2 1.31233 0.47846   1
  11  12   2 46.8728 1.34297  -2
   3  16   2 46.8728 1.34297   1
   4  16   2 0.21309 0.46603   1
   5  16   2 2.17809 0.54981   1
   6  16   2 43.1435 1.59104   1
   7  16   2 0.12013 0.58558   1
   8  16   2 210.143 5.03261  -2
   8  16   2 210.143 5.03261   1
   9  16   2 1.01145 0.85226   1
  10  16   2 12.7484 1.59715   1
  11  16   2 2.66510 2.20760   1
  12  16   2 24.0356 3.50407   1
 -10  17   2 3.08192 1.08483   1
  -3  19   2 122.237 3.25943  -2
  -9  17   2 122.237 3.25943   1
  -8  17   2 7.89181 1.10587   1
  -7  17   2 4.31612 0.84640   1
  -6  17   2 -0.0498 0.64331   1
  -5  17   2 21.5983 1.27984   1
  -7  16   2 35.6596 1.45238  -2
  -4  17   2 35.6596 1.45238   1
  -3  17   2 1.97510 0.66794   1
  -2  17   2 -0.2725 0.57470   1
  -1  17   2 1.96478 0.61478   1
   0  17   2 0.67432 0.64233   1
 -11  13   2 222.516 3.99818  -2
   1  17   2 222.516 3.99818   1
   2  17   2 5.61794 0.68925   1
   3  17   2 21.9830 1.09851   1
   4  17   2 1.97453 0.60566   1
   5  17   2 2.93775 0.69531   1
  10  15   2 28.3173 1.43378  -2
   6  17   2 28.3173 1.43378   1
   7  17   2 -1.2397 0.69782   1
   8  17   2 2.41674 1.03466   1
   9  17   2 36.0538 2.21525   1
  10  17   2 -0.2976 1.31475   1
  -9  18   2 0.62669 1.24826   1
  -8  18   2 8.23552 1.50684   1
  -7  18   2 1.20984 1.24302   1
  -6  18   2 260.579 5.90698  -2
  -6  18   2 260.579 5.90698   1
  -5  18   2 5.39751 1.21176   1
  -4  18   2 11.2146 1.23263   1
  -3  18   2 0.12888 0.68252   1
  -2  18   2 5.41929 0.83731   1
 -10  15   2 32.9867 1.49576  -2
  -1  18   2 32.9867 1.49576   1
   0  18   2 0.87254 0.66084   1
   1  18   2 -0.0161 0.63960   1
   2  18   2 13.9108 1.03217   1
   3  18   2 -0.4660 0.63087   1
  12  14   2 219.194 4.63081  -2
   4  18   2 219.194 4.63081   1
   5  18   2 2.67777 0.92644   1
   6  18   2 16.3007 1.45947   1
   7  18   2 1.92796 1.07632   1
   8  18   2 11.7882 1.43489   1
   9  18   2 22.1156 1.89649  -2
   9  18   2 22.1156 1.89649   1
  -6  19   2 -0.5305 1.16974   1
  -5  19   2 0.69348 1.19808   1
  -4  19   2 -0.0743 1.25288   1
  -9  17   2 108.528 3.73352  -2
  -3  19   2 108.528 3.73352   1
  -2  19   2 3.86409 1.46420   1
  -1  19   2 17.6161 1.70881   1
   0  19   2 -0.7178 0.96499   1
   1  19   2 1.56940 1.13993   1
 -13  14   2 22.8360 1.54524  -2
   2  19   2 22.8360 1.54524   1
   3  19   2 -0.0953 0.89149   1
   4  19   2 1.51982 1.01740   1
   5  19   2 13.8528 1.47433   1
   6  19   2 0.79519 1.08036   1
  -2  20   2 1.42874 1.54741   1
  -1  20   2 0.19839 1.49593   1
 -12  16   2 218.751 6.93098  -2
   0  20   2 218.751 6.93098   1
   1  20   2 4.65440 1.35995   1
   2  20   2 20.7257 1.87988   1
   0   0   3 13.5354 0.58934  -2
   0   0   3 13.5354 0.58934   1
   0   1   3 10.3699 0.28616   1
   1   1   3 0.62872 0.13744   1
  -1   2   3 185.137 3.21374   1
   0   2   3 3.35105 0.15794   1
   1   2   3 46.4151 1.06287  -2
   1   2   3 46.4151 1.06287   1
   2   2   3 0.52180 0.17654   1
  -2   3   3 9.95473 0.28979   1
  -1   3   3 4.81759 0.23396  -2
  -1   3   3 4.81759 0.23396   1
   0   3   3 2.45315 0.19248   1
   1   3   3 0.50644 0.11077   1
   2   3   3 192.598 2.62875   1
   3   3   3 7.83718 0.23921   1
   0   5   3 14.4795 0.31281  -2
  -3   4   3 14.4795 0.31281   1
  -2   4   3 0.46944 0.11781   1
  -1   4   3 145.882 1.78868   1
   0   4   3 3.93666 0.15814   1
   1   4   3 95.1792 1.18554   1
   2   4   3 2.17730 0.13629  -2
   2   4   3 2.17730 0.13629   1
   3   4   3 7.91572 0.23972   1
   4   4   3 1.45924 0.16497   1
  -4   5   3 58.9158 0.78607   1
  -3   5   3 3.43083 0.18020   1
  -2   5   3 244.034 2.69678   1
  -1   5   3 5.54424 0.19840   1
  -3   4   3 14.1847 0.30999  -2
   0   5   3 14.1847 0.30999   1
   1   5   3 2.72663 0.16724   1
   2   5   3 35.8319 0.54192   1
   3   5   3 1.16333 0.12507   1
   4   5   3 326.852 3.67009   1
   1   7   3 0.67470 0.17394  -2
   5   5   3 0.67470 0.17394   1
  -5   6   3 241.266 2.73661   1
  -4   6   3 8.68534 0.31471   1
  -3   6   3 9.68380 0.31146   1
  -2   6   3 0.55784 0.15832  -2
  -2   6   3 0.55784 0.15832   1
  -1   6   3 57.2496 0.73164   1
   0   6   3 0.86558 0.12367   1
   1   6   3 292.171 3.38226   1
   2   6   3 8.83127 0.25760   1
   3   6   3 3.42399 0.18374  -2
   3   6   3 3.42399 0.18374   1
   4   6   3 4.02294 0.27492   1
   5   6   3 5.58431 0.25190   1
   6   6   3 0.27613 0.16493   1
  -6   7   3 106.112 1.43243   1
  -5   7   3 2.01391 0.21396   1
  -1   8   3 1.53616 0.20203  -2
  -4   7   3 1.53616 0.20203   1
  -3   7   3 1.85827 0.18454   1
  -2   7   3 96.9566 1.20238   1
  -1   7   3 4.99629 0.20343   1
   0   7   3 180.430 2.07568   1
   5   5   3 0.61323 0.16594  -2
   1   7   3 0.61323 0.16594   1
   2   7   3 64.5966 0.95763   1
   3   7   3 0.41275 0.13684   1
   4   7   3 224.208 2.33201   1
   5   7   3 10.6204 0.36106   1
   2   9   3 0.75127 0.21006  -2
   6   7   3 0.75127 0.21006   1
   7   7   3 6.04979 0.34330   1
  -7   8   3 0.32271 0.23988   1
   0  10   3 0.06527 0.23753  -2
  -6   8   3 0.06527 0.23753   1
  -5   8   3 109.407 1.47427   1
  -4   8   3 3.42504 0.24990   1
  -3   8   3 339.467 3.88053   1
  -2   8   3 4.50542 0.23192   1
  -4   7   3 1.30846 0.15708  -2
  -1   8   3 1.30846 0.15708   1
   0   8   3 2.99255 0.20748   1
   1   8   3 189.869 2.41567   1
   2   8   3 2.90639 0.22697   1
   3   8   3 76.4344 1.12720   1
   4   8   3 0.62200 0.18772  -2
   4   8   3 0.62200 0.18772   1
   5   8   3 0.25597 0.18323   1
   6   8   3 0.83343 0.20177   1
   7   8   3 55.0173 0.97517   1
   8   8   3 9.33912 0.50363   1
   1  12   3 1.52044 0.35920  -2
  -8   9   3 1.52044 0.35920   1
  -7   9   3 0.75617 0.28691   1
  -6   9   3 31.5346 0.84379   1
  -5   9   3 8.78708 0.39419   1
  -4   9   3 71.6285 1.09182   1
  -3   9   3 0.12811 0.20089  -2
  -3   9   3 0.12811 0.20089   1
  -2   9   3 1.38343 0.17827   1
  -1   9   3 1.88204 0.20633   1
   0   9   3 218.839 2.78605   1
   1   9   3 8.14666 0.37845   1
   6   7   3 1.09925 0.19838  -2
   2   9   3 1.09925 0.19838   1
   3   9   3 5.86562 0.32443   1
   4   9   3 42.9914 0.79946   1
   5   9   3 0.53029 0.22078   1
   6   9   3 202.208 2.50833   1
   3  11   3 0.70486 0.26313  -2
   7   9   3 0.70486 0.26313   1
   8   9   3 115.649 1.69860   1
   9   9   3 1.09444 0.31999   1
  -9  10   3 56.0102 1.28535   1
  -8  10   3 5.92685 0.47297   1
  -7  10   3 177.854 2.56442   1
  -6  10   3 2.13328 0.32248   1
  -2  11   3 -0.2423 0.25706  -2
  -5  10   3 -0.2423 0.25706   1
  -4  10   3 1.69867 0.25763   1
  -3  10   3 273.592 3.26873   1
  -2  10   3 6.21220 0.33930   1
  -1  10   3 39.2661 0.78242   1
  -6   8   3 0.17944 0.23564  -2
   0  10   3 0.17944 0.23564   1
   1  10   3 28.4326 0.70417   1
   2  10   3 0.55650 0.22606   1
   3  10   3 180.969 2.48651   1
   4  10   3 8.97995 0.42565   1
   5  10   3 1.13015 0.25113  -2
   5  10   3 1.13015 0.25113   1
   6  10   3 5.49644 0.38803   1
   7  10   3 5.85036 0.39319   1
   8  10   3 -0.0310 0.27592   1
   9  10   3 12.5880 0.59583   1
   2  14   3 0.52715 0.34348  -2
  10  10   3 0.52715 0.34348   1
 -10  11   3 1.20985 0.38154   1
  -9  11   3 9.12850 0.60176   1
  -8  11   3 27.8546 0.90110   1
  -1  13   3 0.35987 0.35045  -2
  -7  11   3 0.35987 0.35045   1
  -6  11   3 0.30348 0.30300   1
  -5  11   3 4.20919 0.38132   1
  -4  11   3 86.4483 1.37751   1
  -3  11   3 4.55029 0.33798   1
  -5  10   3 -0.0587 0.23675  -2
  -2  11   3 -0.0587 0.23675   1
  -1  11   3 4.38779 0.36068   1
   0  11   3 92.3291 1.62717   1
   1  11   3 3.05110 0.33183   1
   2  11   3 178.822 2.68680   1
   7   9   3 0.54504 0.29674  -2
   3  11   3 0.54504 0.29674   1
   4  11   3 40.2094 0.97735   1
   5  11   3 -0.2467 0.26260   1
   6  11   3 101.891 1.70624   1
   7  11   3 9.48739 0.52421   1
   4  13   3 1.06384 0.34320  -2
   8  11   3 1.06384 0.34320   1
   9  11   3 6.21112 0.47076   1
  10  11   3 0.19541 0.34525   1
  11  11   3 0.80587 0.39569   1
 -11  12   3 63.7059 1.51394   1
 -10  12   3 0.65262 0.39842   1
   0  15   3 1.29543 0.44298  -2
  -9  12   3 1.29543 0.44298   1
  -8  12   3 1.31540 0.41511   1
  -7  12   3 146.172 2.36715   1
  -6  12   3 8.46930 0.57368   1
  -5  12   3 20.6735 0.76817   1
  -4  12   3 0.79267 0.34060  -2
  -4  12   3 0.79267 0.34060   1
  -3  12   3 46.4357 0.98675   1
  -2  12   3 3.26749 0.36276   1
  -1  12   3 199.690 2.90977   1
   0  12   3 5.63948 0.50390   1
  -8   9   3 1.91308 0.34166  -2
   1  12   3 1.91308 0.34166   1
   2  12   3 5.03704 0.43413   1
   3  12   3 101.088 1.83791   1
   4  12   3 2.21386 0.35334   1
   5  12   3 16.2635 0.68356   1
   6  12   3 0.00955 0.34498  -2
   6  12   3 0.00955 0.34498   1
   7  12   3 17.8860 0.79354   1
   8  12   3 0.08406 0.36645   1
   9  12   3 11.6216 0.75775   1
  10  12   3 7.38968 0.64288   1
   3  16   3 3.44118 0.55575  -2
  11  12   3 3.44118 0.55575   1
  12  12   3 5.23380 0.69990   1
 -12  13   3 10.0666 0.92865   1
   1  17   3 0.91943 0.49666  -2
 -11  13   3 0.91943 0.49666   1
 -10  13   3 2.57631 0.50482   1
  -9  13   3 4.67106 0.59823   1
  -8  13   3 9.96546 0.66133   1
  -7  13   3 1.67791 0.46376   1
  -3  14   3 1.08012 0.43771  -2
  -6  13   3 1.08012 0.43771   1
  -5  13   3 2.69528 0.42242   1
  -4  13   3 40.3886 1.18559   1
  -3  13   3 6.50959 0.52049   1
  -2  13   3 132.578 2.17325   1
  -7  11   3 0.82568 0.36873  -2
  -1  13   3 0.82568 0.36873   1
   0  13   3 10.6761 0.60725   1
   1  13   3 1.57121 0.39304   1
   2  13   3 100.537 1.89931   1
   3  13   3 6.66459 0.53957   1
   8  11   3 1.01119 0.42372  -2
   4  13   3 1.01119 0.42372   1
   5  13   3 5.91161 0.57167   1
   6  13   3 17.7178 0.86865   1
   7  13   3 0.97003 0.40436   1
   8  13   3 80.3095 1.80096   1
   5  15   3 1.49902 0.48189  -2
   9  13   3 1.49902 0.48189   1
  10  13   3 23.0958 1.05179   1
  11  13   3 -0.4360 0.48135   1
  12  13   3 11.3530 1.00558   1
  13  13   3 7.36767 0.96263   1
   2  19   3 3.31283 1.15468  -2
 -13  14   3 3.31283 1.15468   1
 -12  14   3 0.20960 0.65299   1
 -11  14   3 42.2467 1.60848   1
 -10  14   3 6.12413 0.66077   1
  -9  14   3 8.88606 0.75545   1
  -2  16   3 0.49535 0.49063  -2
  -8  14   3 0.49535 0.49063   1
  -7  14   3 17.7801 0.89372   1
  -6  14   3 4.14261 0.59183   1
  -5  14   3 110.932 2.25204   1
  -4  14   3 2.64108 0.51298   1
  -6  13   3 0.76714 0.44156  -2
  -3  14   3 0.76714 0.44156   1
  -2  14   3 4.10367 0.54879   1
  -1  14   3 153.336 2.65210   1
   0  14   3 3.61370 0.49532   1
   1  14   3 17.1523 0.82224   1
  10  10   3 -0.1582 0.39503  -2
   2  14   3 -0.1582 0.39503   1
   3  14   3 44.0595 1.24505   1
   4  14   3 0.76448 0.42348   1
   5  14   3 52.9683 1.56579   1
   6  14   3 7.25530 0.69860   1
   7  14   3 1.79362 0.50630  -2
   7  14   3 1.79362 0.50630   1
   8  14   3 4.83260 0.63902   1
   9  14   3 1.44971 0.58953   1
  10  14   3 0.76999 0.52760   1
  11  14   3 0.83067 0.60140   1
   4  18   3 -0.4348 0.69527  -2
  12  14   3 -0.4348 0.69527   1
  13  14   3 21.6551 1.79168   1
  14  14   3 0.26355 1.37058   1
 -13  15   3 4.47663 1.40707   1
 -12  15   3 0.15093 1.03071   1
 -11  15   3 0.51894 0.69777   1
  -1  18   3 5.46360 0.81694  -2
 -10  15   3 5.46360 0.81694   1
  -9  15   3 1.36793 0.69948   1
  -8  15   3 1.00267 0.64028   1
  -7  15   3 4.34612 0.71236   1
  -6  15   3 73.6280 2.14417   1
  -5  15   3 0.40867 0.52798  -2
  -5  15   3 0.40867 0.52798   1
  -4  15   3 7.29483 0.73469   1
  -3  15   3 1.89925 0.57366   1
  -2  15   3 40.1468 1.42715   1
  -1  15   3 3.70830 0.56122   1
  -9  12   3 0.94513 0.42450  -2
   0  15   3 0.94513 0.42450   1
   1  15   3 5.87711 0.58213   1
   2  15   3 32.8461 1.13892   1
   3  15   3 1.92216 0.50944   1
   4  15   3 87.2428 1.93589   1
   9  13   3 -0.2777 0.41618  -2
   5  15   3 -0.2777 0.41618   1
   6  15   3 6.01904 0.66185   1
   7  15   3 0.64185 0.51028   1
   8  15   3 24.3800 1.32514   1
   9  15   3 5.46090 0.82726   1
   6  17   3 0.83506 0.65467  -2
  10  15   3 0.83506 0.65467   1
  11  15   3 4.77391 1.03082   1
  12  15   3 -2.1327 1.46460   1
  13  15   3 -0.1675 1.65362   1
   0  20   3 1.08963 1.26983  -2
 -12  16   3 1.08963 1.26983   1
 -11  16   3 1.83909 1.04752   1
 -10  16   3 5.05023 1.01615   1
  -9  16   3 38.7993 1.79975   1
  -8  16   3 1.76561 0.76028   1
  -4  17   3 3.23510 0.68968  -2
  -7  16   3 3.23510 0.68968   1
  -6  16   3 1.33073 0.67212   1
  -5  16   3 95.1515 2.47849   1
  -4  16   3 4.56980 0.74193   1
  -3  16   3 15.3475 1.00993   1
  -8  14   3 0.44753 0.51808  -2
  -2  16   3 0.44753 0.51808   1
  -1  16   3 36.3357 1.38860   1
   0  16   3 0.98808 0.48936   1
   1  16   3 63.3871 1.63443   1
   2  16   3 4.12838 0.57183   1
  11  12   3 5.03828 0.57618  -2
   3  16   3 5.03828 0.57618   1
   4  16   3 4.14849 0.59873   1
   5  16   3 32.1978 1.27605   1
   6  16   3 0.65070 0.55682   1
   7  16   3 1.21149 0.62427   1
   8  16   3 1.36863 0.68026  -2
   8  16   3 1.36863 0.68026   1
   9  16   3 54.0675 2.33361   1
  10  16   3 -1.0244 0.99047   1
  11  16   3 1.23123 1.68330   1
  12  16   3 4.14500 1.97571   1
 -10  17   3 31.6485 2.01744   1
  -3  19   3 1.34565 0.98672  -2
  -9  17   3 1.34565 0.98672   1
  -8  17   3 16.8009 1.35173   1
  -7  17   3 1.72936 0.83375   1
  -6  17   3 4.84739 0.81585   1
  -5  17   3 1.99919 0.74781   1
  -7  16   3 3.16904 0.75860  -2
  -4  17   3 3.16904 0.75860   1
  -3  17   3 4.11255 0.73208   1
  -2  17   3 15.0613 1.01403   1
  -1  17   3 2.86349 0.66662   1
   0  17   3 77.8757 2.06399   1
 -11  13   3 0.29021 0.50920  -2
   1  17   3 0.29021 0.50920   1
   2  17   3 2.79269 0.56245   1
   3  17   3 1.08244 0.51885   1
   4  17   3 25.0375 1.26692   1
   5  17   3 5.47865 0.83672   1
  10  15   3 0.82281 0.66085  -2
   6  17   3 0.82281 0.66085   1
   7  17   3 3.15660 0.94126   1
   8  17   3 4.16506 1.08979   1
   9  17   3 1.55043 1.28825   1
  10  17   3 24.2594 2.24746   1
  -9  18   3 34.0177 2.21436   1
  -8  18   3 3.88467 1.35867   1
  -7  18   3 9.53276 1.48343   1
  -6  18   3 1.24011 1.03937  -2
  -6  18   3 1.24011 1.03937   1
  -5  18   3 12.3588 1.44049   1
  -4  18   3 1.55185 0.88961   1
  -3  18   3 44.2554 1.93123   1
  -2  18   3 1.65787 0.74024   1
 -10  15   3 4.12421 0.74201  -2
  -1  18   3 4.12421 0.74201   1
   0  18   3 3.67604 0.76014   1
   1  18   3 49.0660 1.84347   1
   2  18   3 2.29281 0.73991   1
   3  18   3 -0.0500 0.69507   1
  12  14   3 0.83587 0.63889  -2
   4  18   3 0.83587 0.63889   1
   5  18   3 66.6871 2.52737   1
   6  18   3 -1.5492 0.89473   1
   7  18   3 5.58440 1.17362   1
   8  18   3 4.14423 1.18946   1
   9  18   3 0.77137 1.20909  -2
   9  18   3 0.77137 1.20909   1
  -6  19   3 0.97250 1.26964   1
  -5  19   3 3.02170 1.27876   1
  -4  19   3 49.2492 2.56314   1
  -9  17   3 1.62902 1.13155  -2
  -3  19   3 1.62902 1.13155   1
  -2  19   3 7.13151 1.37540   1
  -1  19   3 0.20487 0.95581   1
   0  19   3 9.37293 1.26128   1
   1  19   3 1.92022 1.09422   1
 -13  14   3 2.59478 1.09498  -2
   2  19   3 2.59478 1.09498   1
   3  19   3 5.84315 1.14264   1
   4  19   3 4.39424 1.12030   1
   5  19   3 0.14264 1.05211   1
   6  19   3 28.3737 1.88860   1
  -2  20   3 -0.8708 1.48662   1
  -1  20   3 1.59810 1.52036   1
 -12  16   3 0.15739 1.44517  -2
   0  20   3 0.15739 1.44517   1
   1  20   3 44.7375 2.45020   1
   2  20   3 -0.6338 1.26486   1
   0   0   4 318.310 10.7093  -2
   0   0   4 318.310 10.7093   1
   0   1   4 0.81029 0.11577   1
   1   1   4 11.3849 0.36049   1
  -1   2   4 2.66905 0.19989   1
   0   2   4 29.6070 0.64645   1
   1   2   4 1872.91 36.1116  -2
   1   2   4 1872.91 36.1116   1
   2   2   4 25.5917 0.58005   1
  -2   3   4 3.31009 0.18363   1
  -1   3   4 7362.49 91.5023  -2
  -1   3   4 7362.49 91.5023   1
   0   3   4 0.81817 0.08964   1
   1   3   4 44.0419 0.64944   1
   2   3   4 0.46875 0.12438   1
   3   3   4 34.0569 0.55606   1
   0   5   4 1335.00 14.5974  -2
  -3   4   4 1335.00 14.5974   1
  -2   4   4 0.54656 0.11778   1
  -1   4   4 1.07850 0.10889   1
   0   4   4 3.40325 0.15814   1
   1   4   4 2.90057 0.15940   1
   2   4   4 438.408 4.54411  -2
   2   4   4 438.408 4.54411   1
   3   4   4 0.11919 0.12626   1
   4   4   4 0.56005 0.12572   1
  -4   5   4 0.12712 0.12765   1
  -3   5   4 37.3123 0.57143   1
  -2   5   4 1.70944 0.15922   1
  -1   5   4 26.8874 0.44728   1
  -3   4   4 1340.74 13.6075  -2
   0   5   4 1340.74 13.6075   1
   1   5   4 3.42657 0.17270   1
   2   5   4 1.28504 0.10295   1
   3   5   4 35.6455 0.52538   1
   4   5   4 3.54727 0.20827   1
   1   7   4 5095.32 52.5691  -2
   5   5   4 5095.32 52.5691   1
  -5   6   4 0.43491 0.15252   1
  -4   6   4 35.3620 0.57457   1
  -3   6   4 2.71439 0.19392   1
  -2   6   4 537.718 5.74899  -2
  -2   6   4 537.718 5.74899   1
  -1   6   4 0.40927 0.11051   1
   0   6   4 5.17265 0.20612   1
   1   6   4 1.01353 0.13224   1
   2   6   4 30.2717 0.52733   1
   3   6   4 1067.61 10.6459  -2
   3   6   4 1067.61 10.6459   1
   4   6   4 13.3402 0.37344   1
   5   6   4 1.47930 0.19076   1
   6   6   4 36.1783 0.68555   1
  -6   7   4 1.98326 0.23521   1
  -5   7   4 -0.0310 0.16856   1
  -1   8   4 855.312 9.30755  -2
  -4   7   4 855.312 9.30755   1
  -3   7   4 39.9742 0.64183   1
  -2   7   4 0.58160 0.15049   1
  -1   7   4 0.65574 0.09691   1
   0   7   4 3.69180 0.24521   1
   5   5   4 5242.49 58.7795  -2
   1   7   4 5242.49 58.7795   1
   2   7   4 -0.0131 0.13902   1
   3   7   4 4.66234 0.20468   1
   4   7   4 0.42290 0.13370   1
   5   7   4 56.5145 1.01247   1
   2   9   4 685.119 7.53480  -2
   6   7   4 685.119 7.53480   1
   7   7   4 12.7651 0.48632   1
  -7   8   4 2.33335 0.28645   1
   0  10   4 697.243 8.38736  -2
  -6   8   4 697.243 8.38736   1
  -5   8   4 0.11581 0.19120   1
  -4   8   4 4.90368 0.27365   1
  -3   8   4 2.18918 0.22400   1
  -2   8   4 1.16857 0.16670   1
  -4   7   4 845.237 8.96779  -2
  -1   8   4 845.237 8.96779   1
   0   8   4 0.21599 0.14154   1
   1   8   4 0.23292 0.15109   1
   2   8   4 15.6255 0.43809   1
   3   8   4 3.11817 0.25957   1
   4   8   4 647.558 7.32413  -2
   4   8   4 647.558 7.32413   1
   5   8   4 0.31347 0.18016   1
   6   8   4 23.5791 0.62158   1
   7   8   4 0.37165 0.22945   1
   8   8   4 64.9885 1.09239   1
   1  12   4 420.858 5.69721  -2
  -8   9   4 420.858 5.69721   1
  -7   9   4 115.016 1.84601   1
  -6   9   4 -0.3357 0.24976   1
  -5   9   4 26.0484 0.67206   1
  -4   9   4 2.82007 0.28199   1
  -3   9   4 3217.30 34.3915  -2
  -3   9   4 3217.30 34.3915   1
  -2   9   4 0.23768 0.18181   1
  -1   9   4 8.44678 0.34245   1
   0   9   4 0.74434 0.17888   1
   1   9   4 17.7017 0.51668   1
   6   7   4 676.461 8.13624  -2
   2   9   4 676.461 8.13624   1
   3   9   4 1.26282 0.21127   1
   4   9   4 0.89327 0.21441   1
   5   9   4 114.079 1.60320   1
   6   9   4 3.03079 0.28883   1
   3  11   4 2057.62 22.0589  -2
   7   9   4 2057.62 22.0589   1
   8   9   4 0.27139 0.26586   1
   9   9   4 12.5945 0.57036   1
  -9  10   4 -0.0854 0.33412   1
  -8  10   4 0.63538 0.34076   1
  -7  10   4 2.18874 0.35848   1
  -6  10   4 31.3628 0.88264   1
  -2  11   4 488.983 5.86339  -2
  -5  10   4 488.983 5.86339   1
  -4  10   4 14.8986 0.51000   1
  -3  10   4 -0.0934 0.20764   1
  -2  10   4 2.85057 0.27486   1
  -1  10   4 3.09796 0.28891   1
  -6   8   4 683.285 8.51674  -2
   0  10   4 683.285 8.51674   1
   1  10   4 0.45615 0.22277   1
   2  10   4 11.3170 0.46290   1
   3  10   4 0.27488 0.23565   1
   4  10   4 30.1936 0.73730   1
   5  10   4 482.448 5.78430  -2
   5  10   4 482.448 5.78430   1
   6  10   4 4.16788 0.35730   1
   7  10   4 1.05515 0.27505   1
   8  10   4 52.6951 1.06957   1
   9  10   4 2.46614 0.36018   1
   2  14   4 623.032 7.70157  -2
  10  10   4 623.032 7.70157   1
 -10  11   4 -0.2113 0.35173   1
  -9  11   4 51.7752 1.20796   1
  -8  11   4 1.15095 0.38173   1
  -1  13   4 1344.41 15.9752  -2
  -7  11   4 1344.41 15.9752   1
  -6  11   4 0.92161 0.31982   1
  -5  11   4 3.61141 0.36901   1
  -4  11   4 1.57798 0.29547   1
  -3  11   4 2.01979 0.29014   1
  -5  10   4 480.596 5.61849  -2
  -2  11   4 480.596 5.61849   1
  -1  11   4 15.9638 0.55759   1
   0  11   4 0.00825 0.23365   1
   1  11   4 31.0523 0.83912   1
   2  11   4 2.75086 0.33994   1
   7   9   4 2000.90 24.1907  -2
   3  11   4 2000.90 24.1907   1
   4  11   4 -0.1587 0.27285   1
   5  11   4 4.96114 0.40372   1
   6  11   4 0.25945 0.27262   1
   7  11   4 54.0397 1.14919   1
   4  13   4 311.246 4.38505  -2
   8  11   4 311.246 4.38505   1
   9  11   4 1.45202 0.38872   1
  10  11   4 0.31556 0.37224   1
  11  11   4 110.763 1.92472   1
 -11  12   4 1.20782 0.51060   1
 -10  12   4 41.4771 1.16833   1
   0  15   4 252.781 3.81639  -2
  -9  12   4 252.781 3.81639   1
  -8  12   4 25.6837 0.98029   1
  -7  12   4 -0.3530 0.35497   1
  -6  12   4 32.6565 1.04132   1
  -5  12   4 2.71503 0.41919   1
  -4  12   4 736.366 8.97666  -2
  -4  12   4 736.366 8.97666   1
  -3  12   4 0.11849 0.28773   1
  -2  12   4 6.67976 0.45641   1
  -1  12   4 0.82404 0.32653   1
   0  12   4 -0.4616 0.29468   1
  -8   9   4 415.398 5.64040  -2
   1  12   4 415.398 5.64040   1
   2  12   4 1.26111 0.33676   1
   3  12   4 0.42899 0.31539   1
   4  12   4 34.0738 1.01836   1
   5  12   4 2.57724 0.40404   1
   6  12   4 614.884 8.42583  -2
   6  12   4 614.884 8.42583   1
   7  12   4 -0.4522 0.33866   1
   8  12   4 40.0680 1.18060   1
   9  12   4 0.99750 0.41479   1
  10  12   4 53.4895 1.51413   1
   3  16   4 207.896 3.70805  -2
  11  12   4 207.896 3.70805   1
  12  12   4 -0.3333 0.53567   1
 -12  13   4 0.00490 0.64729   1
   1  17   4 484.256 7.02209  -2
 -11  13   4 484.256 7.02209   1
 -10  13   4 -0.3187 0.43591   1
  -9  13   4 0.42440 0.46993   1
  -8  13   4 1.31669 0.47092   1
  -7  13   4 16.7708 0.78594   1
  -3  14   4 290.180 4.22044  -2
  -6  13   4 290.180 4.22044   1
  -5  13   4 52.5524 1.32689   1
  -4  13   4 0.00329 0.34971   1
  -3  13   4 0.10844 0.34878   1
  -2  13   4 2.04633 0.43168   1
  -7  11   4 1292.28 16.4761  -2
  -1  13   4 1292.28 16.4761   1
   0  13   4 0.23205 0.35689   1
   1  13   4 1.44285 0.39013   1
   2  13   4 0.65950 0.33935   1
   3  13   4 10.9744 0.64536   1
   8  11   4 293.332 4.35201  -2
   4  13   4 293.332 4.35201   1
   5  13   4 0.51739 0.36778   1
   6  13   4 1.08010 0.38723   1
   7  13   4 107.382 2.23431   1
   8  13   4 2.29085 0.48372   1
   5  15   4 655.290 10.3790  -2
   9  13   4 655.290 10.3790   1
  10  13   4 0.10425 0.50943   1
  11  13   4 10.4058 0.87683   1
  12  13   4 1.00130 0.65910   1
  13  13   4 36.8499 1.77932   1
   2  19   4 130.840 4.17245  -2
 -13  14   4 130.840 4.17245   1
 -12  14   4 17.2337 1.18621   1
 -11  14   4 -0.1371 0.56139   1
 -10  14   4 38.9951 1.39495   1
  -9  14   4 0.70922 0.53703   1
  -2  16   4 569.786 8.08164  -2
  -8  14   4 569.786 8.08164   1
  -7  14   4 1.01000 0.51466   1
  -6  14   4 6.07804 0.66520   1
  -5  14   4 1.08582 0.50695   1
  -4  14   4 20.8854 0.95150   1
  -6  13   4 283.271 4.47437  -2
  -3  14   4 283.271 4.47437   1
  -2  14   4 0.83868 0.42431   1
  -1  14   4 0.07439 0.40720   1
   0  14   4 2.54870 0.47347   1
   1  14   4 2.46282 0.44976   1
  10  10   4 617.747 8.93363  -2
   2  14   4 617.747 8.93363   1
   3  14   4 0.27782 0.39090   1
   4  14   4 34.7666 1.17326   1
   5  14   4 0.43316 0.43539   1
   6  14   4 24.2631 0.99398   1
   7  14   4 216.463 3.77456  -2
   7  14   4 216.463 3.77456   1
   8  14   4 -0.1757 0.52514   1
   9  14   4 0.62950 0.53204   1
  10  14   4 35.5810 1.52052   1
  11  14   4 0.21464 0.60603   1
   4  18   4 390.356 7.84712  -2
  12  14   4 390.356 7.84712   1
  13  14   4 0.52843 1.06070   1
  14  14   4 19.0483 1.88116   1
 -13  15   4 -0.1197 1.23062   1
 -12  15   4 0.09277 1.16010   1
 -11  15   4 12.6479 1.06624   1
  -1  18   4 162.417 3.53907  -2
 -10  15   4 162.417 3.53907   1
  -9  15   4 59.3786 2.03709   1
  -8  15   4 -1.0224 0.58113   1
  -7  15   4 14.5053 1.01022   1
  -6  15   4 0.63837 0.56974   1
  -5  15   4 603.208 10.1450  -2
  -5  15   4 603.208 10.1450   1
  -4  15   4 0.07833 0.51346   1
  -3  15   4 1.44546 0.54409   1
  -2  15   4 -0.3830 0.48617   1
  -1  15   4 2.24122 0.52838   1
  -9  12   4 245.568 3.86089  -2
   0  15   4 245.568 3.86089   1
   1  15   4 4.81707 0.56453   1
   2  15   4 0.32334 0.41793   1
   3  15   4 48.4279 1.50533   1
   4  15   4 2.26223 0.52117   1
   9  13   4 629.061 9.51938  -2
   5  15   4 629.061 9.51938   1
   6  15   4 0.12991 0.50840   1
   7  15   4 8.26797 0.79791   1
   8  15   4 0.20605 0.49305   1
   9  15   4 30.6632 1.57348   1
   6  17   4 151.276 3.65820  -2
  10  15   4 151.276 3.65820   1
  11  15   4 -0.1545 0.80833   1
  12  15   4 0.17658 1.29604   1
  13  15   4 64.4887 3.39255   1
   0  20   4 342.547 9.61461  -2
 -12  16   4 342.547 9.61461   1
 -11  16   4 1.41567 1.12994   1
 -10  16   4 3.78722 0.95084   1
  -9  16   4 0.43523 0.71765   1
  -8  16   4 28.9085 1.42032   1
  -4  17   4 175.283 3.54083  -2
  -7  16   4 175.283 3.54083   1
  -6  16   4 3.53647 0.71985   1
  -5  16   4 -1.0696 0.60003   1
  -4  16   4 3.46220 0.73615   1
  -3  16   4 2.39147 0.61406   1
  -8  14   4 569.838 9.11950  -2
  -2  16   4 569.838 9.11950   1
  -1  16   4 0.46234 0.53572   1
   0  16   4 29.1071 1.17561   1
   1  16   4 0.57172 0.46415   1
   2  16   4 0.57798 0.47222   1
  11  12   4 198.428 3.38990  -2
   3  16   4 198.428 3.38990   1
   4  16   4 1.43956 0.56036   1
   5  16   4 0.16316 0.53383   1
   6  16   4 24.1766 1.21761   1
   7  16   4 1.44659 0.68286   1
   8  16   4 391.900 7.79594  -2
   8  16   4 391.900 7.79594   1
   9  16   4 0.74628 0.73137   1
  10  16   4 26.7458 2.22142   1
  11  16   4 -0.7640 1.30477   1
  12  16   4 25.1445 2.31740   1
 -10  17   4 1.19812 1.33303   1
  -3  19   4 241.306 5.61188  -2
  -9  17   4 241.306 5.61188   1
  -8  17   4 0.10495 0.96904   1
  -7  17   4 1.99488 0.83680   1
  -6  17   4 1.02396 0.68070   1
  -5  17   4 11.9405 1.04771   1
  -7  16   4 172.139 3.68662  -2
  -4  17   4 172.139 3.68662   1
  -3  17   4 10.9148 0.94577   1
  -2  17   4 -0.5804 0.56512   1
  -1  17   4 5.38365 0.73275   1
   0  17   4 1.33336 0.61438   1
 -11  13   4 435.698 6.85546  -2
   1  17   4 435.698 6.85546   1
   2  17   4 -0.0208 0.51358   1
   3  17   4 8.95305 0.77937   1
   4  17   4 -0.2474 0.50034   1
   5  17   4 4.86589 0.76580   1
  10  15   4 134.848 3.23184  -2
   6  17   4 134.848 3.23184   1
   7  17   4 -0.5232 0.73369   1
   8  17   4 -0.0523 0.97102   1
   9  17   4 61.8377 3.30929   1
  10  17   4 1.14748 1.43307   1
  -8  18   4 10.9725 1.69333   1
  -7  18   4 0.88210 1.11937   1
  -6  18   4 434.271 8.31809  -2
  -6  18   4 434.271 8.31809   1
  -5  18   4 0.02386 0.86793   1
  -4  18   4 23.6047 1.48149   1
  -3  18   4 0.93366 0.71540   1
  -2  18   4 11.3567 0.95040   1
 -10  15   4 152.686 3.14124  -2
  -1  18   4 152.686 3.14124   1
   0  18   4 0.98197 0.66707   1
   1  18   4 0.22281 0.67753   1
   2  18   4 4.09487 0.82421   1
   3  18   4 1.16465 0.74581   1
  12  14   4 387.784 7.33104  -2
   4  18   4 387.784 7.33104   1
   5  18   4 -0.6953 0.72790   1
   6  18   4 30.4047 1.80671   1
   7  18   4 0.73339 0.99355   1
   8  18   4 10.6016 1.59531   1
  -6  19   4 -1.8607 1.21024   1
  -5  19   4 0.66005 1.15247   1
  -4  19   4 2.52768 1.25962   1
  -9  17   4 225.343 5.78087  -2
  -3  19   4 225.343 5.78087   1
  -2  19   4 -0.1763 1.06586   1
  -1  19   4 10.8571 1.30421   1
   0  19   4 -0.4359 0.90909   1
   1  19   4 2.29173 1.00563   1
 -13  14   4 113.493 3.60740  -2
   2  19   4 113.493 3.60740   1
   3  19   4 2.31488 1.21082   1
   4  19   4 -0.5135 0.97877   1
   5  19   4 29.1966 1.84558   1
   6  19   4 0.42750 1.09721   1
  -2  20   4 0.26269 1.46863   1
  -1  20   4 -0.0346 1.50540   1
 -12  16   4 357.840 8.18579  -2
   0  20   4 357.840 8.18579   1
   1  20   4 -1.3333 1.17867   1
   2  20   4 36.8421 2.57121   1
   0   0   5 1.27477 0.25739  -2
   0   0   5 1.27477 0.25739   1
   0   1   5 15.6841 0.40958   1
   1   1   5 15.9042 0.45951   1
  -1   2   5 323.296 6.90893   1
   0   2   5 12.1257 0.37515   1
   1   2   5 35.9490 0.80787  -2
   1   2   5 35.9490 0.80787   1
   2   2   5 30.2880 0.59982   1
  -2   3   5 49.8492 0.74549   1
  -1   3   5 0.29975 0.10825  -2
  -1   3   5 0.29975 0.10825   1
   0   3   5 53.0089 0.78480   1
   1   3   5 18.8163 0.37862   1
   2   3   5 45.7110 0.69344   1
   3   3   5 3.41536 0.19941   1
   0   5   5 12.4118 0.32009  -2
  -3   4   5 12.4118 0.32009   1
  -2   4   5 20.9265 0.40091   1
  -1   4   5 24.8202 0.41359   1
   0   4   5 6.88569 0.21873   1
   1   4   5 42.1080 0.61306   1
   2   4   5 0.19223 0.10073  -2
   2   4   5 0.19223 0.10073   1
   3   4   5 109.317 1.36627   1
   4   4   5 9.40750 0.28666   1
  -4   5   5 201.544 2.28384   1
  -3   5   5 25.8692 0.46991   1
  -2   5   5 140.427 1.66999   1
  -1   5   5 5.56421 0.19068   1
  -3   4   5 11.7967 0.27417  -2
   0   5   5 11.7967 0.27417   1
   1   5   5 23.0813 0.39611   1
   2   5   5 106.356 1.21260   1
   3   5   5 7.04071 0.22546   1
   4   5   5 373.484 4.27205   1
   1   7   5 0.50147 0.15471  -2
   5   5   5 0.50147 0.15471   1
  -5   6   5 65.2357 0.92798   1
  -4   6   5 0.82612 0.15052   1
  -3   6   5 1.76369 0.16613   1
  -2   6   5 0.38877 0.14468  -2
  -2   6   5 0.38877 0.14468   1
  -1   6   5 0.81980 0.11519   1
   0   6   5 21.5699 0.41781   1
   1   6   5 455.916 4.78241   1
   2   6   5 1.10071 0.13958   1
   3   6   5 2.58395 0.15976  -2
   3   6   5 2.58395 0.15976   1
   4   6   5 32.5096 0.57900   1
   5   6   5 0.52693 0.17686   1
   6   6   5 9.12116 0.33811   1
  -6   7   5 86.2668 1.26073   1
  -5   7   5 4.74618 0.27432   1
  -1   8   5 1.61919 0.21849  -2
  -4   7   5 1.61919 0.21849   1
  -3   7   5 13.8087 0.39542   1
  -2   7   5 244.820 2.70541   1
  -1   7   5 1.69299 0.17171   1
   0   7   5 196.248 2.19581   1
   5   5   5 0.31803 0.14702  -2
   1   7   5 0.31803 0.14702   1
   2   7   5 0.70605 0.13845   1
   3   7   5 12.1915 0.37218   1
   4   7   5 90.6699 1.12767   1
   5   7   5 0.59564 0.17268   1
   2   9   5 0.63383 0.22536  -2
   6   7   5 0.63383 0.22536   1
   7   7   5 23.6821 0.65315   1
  -7   8   5 0.74384 0.25154   1
   0  10   5 2.90286 0.35444  -2
  -6   8   5 2.90286 0.35444   1
  -5   8   5 14.0693 0.47275   1
  -4   8   5 25.9177 0.59813   1
  -3   8   5 403.447 4.45868   1
  -2   8   5 1.78204 0.18290   1
  -4   7   5 1.26265 0.21050  -2
  -1   8   5 1.26265 0.21050   1
   0   8   5 24.7749 0.50585   1
   1   8   5 85.2940 1.13744   1
   2   8   5 2.82073 0.21890   1
   3   8   5 69.1445 1.01336   1
   4   8   5 0.53536 0.19067  -2
   4   8   5 0.53536 0.19067   1
   5   8   5 61.7761 0.91223   1
   6   8   5 6.17172 0.32130   1
   7   8   5 159.905 2.11983   1
   8   8   5 1.94570 0.29953   1
   1  12   5 2.58627 0.37307  -2
  -8   9   5 2.58627 0.37307   1
  -7   9   5 5.89501 0.41437   1
  -6   9   5 139.963 2.06054   1
  -5   9   5 1.63061 0.25582   1
  -4   9   5 77.5440 1.16586   1
  -3   9   5 0.25558 0.21043  -2
  -3   9   5 0.25558 0.21043   1
  -2   9   5 39.4279 0.77982   1
  -1   9   5 19.2071 0.48650   1
   0   9   5 131.307 1.64765   1
   1   9   5 0.52682 0.19932   1
   6   7   5 0.22460 0.20984  -2
   2   9   5 0.22460 0.20984   1
   3   9   5 22.2155 0.59116   1
   4   9   5 83.3550 1.25129   1
   5   9   5 2.72884 0.27510   1
   6   9   5 189.930 2.44446   1
   3  11   5 0.21382 0.24448  -2
   7   9   5 0.21382 0.24448   1
   8   9   5 17.2929 0.59547   1
   9   9   5 3.41995 0.38720   1
  -9  10   5 5.03393 0.46285   1
  -8  10   5 20.8511 0.81467   1
  -7  10   5 177.643 2.65500   1
  -6  10   5 1.82878 0.32695   1
  -2  11   5 -0.1516 0.27534  -2
  -5  10   5 -0.1516 0.27534   1
  -4  10   5 13.5925 0.50531   1
  -3  10   5 120.846 1.65382   1
  -2  10   5 0.85018 0.23863   1
  -1  10   5 40.8358 0.80720   1
  -6   8   5 0.57613 0.24909  -2
   0  10   5 0.57613 0.24909   1
   1  10   5 4.69440 0.32202   1
   2  10   5 12.8837 0.48305   1
   3  10   5 285.039 3.69041   1
   4  10   5 0.47373 0.23371   1
   5  10   5 1.21889 0.27968  -2
   5  10   5 1.21889 0.27968   1
   6  10   5 25.5972 0.74450   1
   7  10   5 1.50807 0.28753   1
   8  10   5 3.98291 0.36766   1
   9  10   5 18.3077 0.70636   1
   2  14   5 0.39710 0.35423  -2
  10  10   5 0.39710 0.35423   1
 -10  11   5 25.4512 0.90801   1
  -9  11   5 2.21742 0.45597   1
  -8  11   5 27.6656 0.93290   1
  -1  13   5 0.97443 0.36382  -2
  -7  11   5 0.97443 0.36382   1
  -6  11   5 38.0468 1.00596   1
  -5  11   5 19.6236 0.69406   1
  -4  11   5 64.1323 1.14046   1
  -3  11   5 0.90444 0.25959   1
  -5  10   5 0.32638 0.25613  -2
  -2  11   5 0.32638 0.25613   1
  -1  11   5 14.5861 0.58418   1
   0  11   5 176.372 2.56287   1
   1  11   5 0.63693 0.26416   1
   2  11   5 155.532 2.32305   1
   7   9   5 0.22241 0.29479  -2
   3  11   5 0.22241 0.29479   1
   4  11   5 0.85425 0.31599   1
   5  11   5 7.17439 0.50540   1
   6  11   5 36.8346 1.01833   1
   7  11   5 1.44311 0.35429   1
   4  13   5 1.52395 0.36856  -2
   8  11   5 1.52395 0.36856   1
   9  11   5 19.3255 0.83700   1
  10  11   5 0.63638 0.39598   1
  11  11   5 3.41553 0.51387   1
 -11  12   5 46.3628 1.36709   1
 -10  12   5 0.98186 0.47474   1
   0  15   5 1.11047 0.45051  -2
  -9  12   5 1.11047 0.45051   1
  -8  12   5 7.20762 0.61081   1
  -7  12   5 45.7139 1.22922   1
  -6  12   5 1.20941 0.39014   1
  -5  12   5 25.4491 0.90269   1
  -4  12   5 0.23927 0.35461  -2
  -4  12   5 0.23927 0.35461   1
  -3  12   5 0.73898 0.36391   1
  -2  12   5 15.1189 0.65351   1
  -1  12   5 247.435 3.62929   1
   0  12   5 0.74044 0.32550   1
  -8   9   5 2.39698 0.39200  -2
   1  12   5 2.39698 0.39200   1
   2  12   5 22.4219 0.80783   1
   3  12   5 50.4357 1.18146   1
   4  12   5 1.45043 0.34423   1
   5  12   5 26.2244 0.93667   1
   6  12   5 0.78240 0.36171  -2
   6  12   5 0.78240 0.36171   1
   7  12   5 3.67195 0.44981   1
   8  12   5 3.71228 0.47630   1
   9  12   5 53.9813 1.48502   1
  10  12   5 2.47329 0.52242   1
   3  16   5 4.09911 0.61709  -2
  11  12   5 4.09911 0.61709   1
  12  12   5 15.3100 1.01876   1
 -12  13   5 9.82826 0.97178   1
   1  17   5 0.68381 0.48561  -2
 -11  13   5 0.68381 0.48561   1
 -10  13   5 9.92754 0.73781   1
  -9  13   5 15.4896 0.84068   1
  -8  13   5 11.8515 0.75972   1
  -7  13   5 0.97009 0.43358   1
  -3  14   5 1.52776 0.47961  -2
  -6  13   5 1.52776 0.47961   1
  -5  13   5 7.74494 0.61915   1
  -4  13   5 116.799 2.33840   1
  -3  13   5 1.86757 0.38833   1
  -2  13   5 102.266 1.88225   1
  -7  11   5 0.85787 0.40379  -2
  -1  13   5 0.85787 0.40379   1
   0  13   5 11.6916 0.64166   1
   1  13   5 11.1451 0.62155   1
   2  13   5 50.7214 1.23708   1
   3  13   5 0.70648 0.37372   1
   8  11   5 1.07484 0.40199  -2
   4  13   5 1.07484 0.40199   1
   5  13   5 17.3088 0.77305   1
   6  13   5 33.3753 1.12379   1
   7  13   5 0.91121 0.46323   1
   8  13   5 57.0758 1.62639   1
   5  15   5 0.56866 0.49167  -2
   9  13   5 0.56866 0.49167   1
  10  13   5 0.78958 0.53322   1
  11  13   5 1.81319 0.60439   1
  12  13   5 0.56061 0.67639   1
  13  13   5 2.31513 0.81154   1
   2  19   5 2.64336 1.19791  -2
 -13  14   5 2.64336 1.19791   1
 -12  14   5 2.65951 0.86904   1
 -11  14   5 2.73491 0.64529   1
 -10  14   5 2.54880 0.62064   1
  -9  14   5 11.3690 0.78145   1
  -2  16   5 1.06311 0.54331  -2
  -8  14   5 1.06311 0.54331   1
  -7  14   5 -0.2230 0.46515   1
  -6  14   5 13.6292 0.81429   1
  -5  14   5 114.927 2.39392   1
  -4  14   5 0.38055 0.45805   1
  -6  13   5 1.64846 0.48442  -2
  -3  14   5 1.64846 0.48442   1
  -2  14   5 15.5942 0.82314   1
  -1  14   5 69.8776 1.56760   1
   0  14   5 2.15223 0.41875   1
   1  14   5 29.8126 1.14446   1
  10  10   5 1.35095 0.47601  -2
   2  14   5 1.35095 0.47601   1
   3  14   5 0.55058 0.39457   1
   4  14   5 6.32950 0.57459   1
   5  14   5 100.709 2.03761   1
   6  14   5 1.52009 0.47568   1
   7  14   5 0.75788 0.50569  -2
   7  14   5 0.75788 0.50569   1
   8  14   5 15.0340 0.98517   1
   9  14   5 1.98357 0.60323   1
  10  14   5 1.15670 0.60315   1
  11  14   5 1.45354 0.69121   1
   4  18   5 0.47955 0.79930  -2
  12  14   5 0.47955 0.79930   1
  13  14   5 0.03119 1.07920   1
  14  14   5 1.93306 1.55598   1
 -13  15   5 12.7405 1.62110   1
 -12  15   5 0.60581 1.07260   1
 -11  15   5 2.28592 0.79910   1
  -1  18   5 5.68612 0.80843  -2
 -10  15   5 5.68612 0.80843   1
  -9  15   5 4.31136 0.68072   1
  -8  15   5 30.3407 1.41631   1
  -7  15   5 2.62325 0.71441   1
  -6  15   5 55.3811 1.83775   1
  -5  15   5 0.77888 0.59831  -2
  -5  15   5 0.77888 0.59831   1
  -4  15   5 6.35886 0.79167   1
  -3  15   5 12.0610 0.86184   1
  -2  15   5 26.8971 1.22100   1
  -1  15   5 0.71970 0.49605   1
  -9  12   5 0.44624 0.47551  -2
   0  15   5 0.44624 0.47551   1
   1  15   5 12.8054 0.76084   1
   2  15   5 67.9409 1.73447   1
   3  15   5 0.09660 0.45640   1
   4  15   5 66.4528 1.81323   1
   9  13   5 -0.1421 0.47925  -2
   5  15   5 -0.1421 0.47925   1
   6  15   5 8.97921 0.81228   1
   7  15   5 5.64057 0.70778   1
   8  15   5 3.38101 0.64363   1
   9  15   5 1.96316 0.63798   1
   6  17   5 0.96078 0.64973  -2
  10  15   5 0.96078 0.64973   1
  11  15   5 13.0220 1.19362   1
  12  15   5 0.78292 1.20679   1
  13  15   5 3.01352 1.41174   1
   0  20   5 0.93566 1.54178  -2
 -12  16   5 0.93566 1.54178   1
 -11  16   5 5.21344 1.37113   1
 -10  16   5 9.33565 1.34214   1
  -9  16   5 31.2903 1.48275   1
  -8  16   5 0.63363 0.68707   1
  -4  17   5 2.42775 0.69843  -2
  -7  16   5 2.42775 0.69843   1
  -6  16   5 7.84464 0.87842   1
  -5  16   5 33.5162 1.54005   1
  -4  16   5 2.14241 0.64210   1
  -3  16   5 26.6948 1.27356   1
  -8  14   5 1.75519 0.54565  -2
  -2  16   5 1.75519 0.54565   1
  -1  16   5 -0.3808 0.48529   1
   0  16   5 8.34843 0.74848   1
   1  16   5 96.8225 2.07516   1
   2  16   5 1.14002 0.49911   1
  11  12   5 4.17421 0.61991  -2
   3  16   5 4.17421 0.61991   1
   4  16   5 15.4068 1.01060   1
   5  16   5 16.8279 1.03083   1
   6  16   5 -0.2183 0.52981   1
   7  16   5 1.74883 0.69009   1
   8  16   5 0.06512 0.62468  -2
   8  16   5 0.06512 0.62468   1
   9  16   5 4.49120 0.86075   1
  10  16   5 1.42660 1.08162   1
  11  16   5 10.0638 1.58096   1
  12  16   5 3.52804 1.61175   1
 -10  17   5 23.9975 1.99801   1
  -3  19   5 1.85488 1.15865  -2
  -9  17   5 1.85488 1.15865   1
  -8  17   5 0.77800 0.99716   1
  -7  17   5 9.27197 1.06189   1
  -6  17   5 7.04566 0.87463   1
  -5  17   5 0.40128 0.66487   1
  -7  16   5 1.76037 0.72495  -2
  -4  17   5 1.76037 0.72495   1
  -3  17   5 9.53850 0.96140   1
  -2  17   5 49.1383 1.74863   1
  -1  17   5 1.84473 0.60531   1
   0  17   5 49.8548 1.71344   1
 -11  13   5 0.06569 0.52476  -2
   1  17   5 0.06569 0.52476   1
   2  17   5 12.9796 0.88246   1
   3  17   5 6.10420 0.68800   1
   4  17   5 8.22155 0.76064   1
   5  17   5 -0.5243 0.61929   1
  10  15   5 0.67749 0.60926  -2
   6  17   5 0.67749 0.60926   1
   7  17   5 12.0836 1.10237   1
   8  17   5 6.31862 1.16697   1
   9  17   5 -0.2623 1.26578   1
  10  17   5 12.8932 1.93141   1
  -8  18   5 1.36032 1.40289   1
  -7  18   5 17.8480 1.71650   1
  -6  18   5 0.00230 1.03449  -2
  -6  18   5 0.00230 1.03449   1
  -5  18   5 0.66604 0.89330   1
  -4  18   5 8.63116 1.07756   1
  -3  18   5 53.8700 2.14884   1
  -2  18   5 0.06002 0.69404   1
 -10  15   5 6.42379 0.81855  -2
  -1  18   5 6.42379 0.81855   1
   0  18   5 9.18888 0.96774   1
   1  18   5 22.0065 1.26361   1
   2  18   5 -0.3436 0.60948   1
   3  18   5 4.93252 0.82231   1
  12  14   5 1.38631 0.69972  -2
   4  18   5 1.38631 0.69972   1
   5  18   5 10.2391 1.10892   1
   6  18   5 3.52639 1.06051   1
   7  18   5 20.4213 1.65794   1
   8  18   5 2.42617 1.49527   1
  -6  19   5 13.2101 1.83026   1
  -5  19   5 1.35697 1.17641   1
  -4  19   5 31.7343 1.97740   1
  -9  17   5 2.52461 1.15989  -2
  -3  19   5 2.52461 1.15989   1
  -2  19   5 3.08656 1.09449   1
  -1  19   5 6.58789 1.16702   1
   0  19   5 4.53767 1.11011   1
   1  19   5 -0.3141 0.97495   1
 -13  14   5 4.29810 0.99179  -2
   2  19   5 4.29810 0.99179   1
   3  19   5 8.18991 1.40733   1
   4  19   5 15.4191 1.51919   1
   5  19   5 -1.1744 1.01854   1
   6  19   5 10.1422 1.37939   1
  -1  20   5 5.72700 1.67036   1
 -12  16   5 0.91518 1.20084  -2
   0  20   5 0.91518 1.20084   1
   1  20   5 2.38999 1.35007   1
   0   0   6 7655.23 254.589  -2
   0   0   6 7655.23 254.589   1
   0   1   6 3.83416 0.21042   1
   1   1   6 1.90962 0.15424   1
  -1   2   6 2.80045 0.15545   1
   0   2   6 54.6602 0.79314   1
   1   2   6 5587.73 74.3171  -2
   1   2   6 5587.73 74.3171   1
   2   2   6 48.8309 0.72359   1
  -2   3   6 0.49775 0.11048   1
  -1   3   6 559.931 6.77255  -2
  -1   3   6 559.931 6.77255   1
   0   3   6 2.53065 0.14445   1
   1   3   6 13.1405 0.31647   1
   2   3   6 8.11718 0.23262   1
   3   3   6 15.8851 0.35108   1
   0   5   6 5023.75 56.1026  -2
  -3   4   6 5023.75 56.1026   1
  -2   4   6 0.53371 0.10481   1
  -1   4   6 0.31705 0.09601   1
   0   4   6 8.37397 0.21949   1
   1   4   6 2.76527 0.14292   1
   2   4   6 7025.95 74.3824  -2
   2   4   6 7025.95 74.3824   1
   3   4   6 2.73109 0.17159   1
   4   4   6 10.2797 0.31441   1
  -4   5   6 5.95231 0.24943   1
  -3   5   6 11.7807 0.31724   1
  -2   5   6 5.13345 0.21526   1
  -1   5   6 8.40662 0.23931   1
  -3   4   6 4925.33 53.5553  -2
   0   5   6 4925.33 53.5553   1
   1   5   6 0.57671 0.11723   1
   2   5   6 0.36520 0.09979   1
   3   5   6 36.8325 0.53898   1
   4   5   6 1.79888 0.17117   1
   1   7   6 712.566 7.95947  -2
   5   5   6 712.566 7.95947   1
  -5   6   6 -0.1163 0.14874   1
  -4   6   6 43.6595 0.66437   1
  -3   6   6 0.51775 0.14588   1
  -2   6   6 5953.79 60.1839  -2
  -2   6   6 5953.79 60.1839   1
  -1   6   6 6.66787 0.22323   1
   0   6   6 23.7506 0.43156   1
   1   6   6 4.60335 0.21157   1
   2   6   6 47.0372 0.68840   1
   3   6   6 4123.59 37.3264  -2
   3   6   6 4123.59 37.3264   1
   4   6   6 27.1607 0.48631   1
   5   6   6 0.14109 0.15975   1
   6   6   6 40.3783 0.73344   1
  -6   7   6 3.02361 0.25143   1
  -5   7   6 5.85114 0.29136   1
  -1   8   6 3582.41 36.1845  -2
  -4   7   6 3582.41 36.1845   1
  -3   7   6 37.2336 0.65565   1
  -2   7   6 0.16594 0.13567   1
  -1   7   6 1.31615 0.17250   1
   0   7   6 0.66989 0.14716   1
   5   5   6 715.797 7.59504  -2
   1   7   6 715.797 7.59504   1
   2   7   6 2.02904 0.17110   1
   3   7   6 0.78473 0.15490   1
   4   7   6 8.05687 0.31058   1
   5   7   6 39.8327 0.68672   1
   2   9   6 3063.00 31.7990  -2
   6   7   6 3063.00 31.7990   1
   7   7   6 3.20435 0.31810   1
  -7   8   6 0.20439 0.25356   1
   0  10   6 2977.44 32.5923  -2
  -6   8   6 2977.44 32.5923   1
  -5   8   6 8.59678 0.39988   1
  -4   8   6 18.5769 0.52869   1
  -3   8   6 3.37764 0.24420   1
  -2   8   6 1.57197 0.17271   1
  -4   7   6 3555.19 37.8314  -2
  -1   8   6 3555.19 37.8314   1
   0   8   6 0.72759 0.16664   1
   1   8   6 0.23026 0.15032   1
   2   8   6 14.7438 0.41298   1
   3   8   6 1.59650 0.21257   1
   4   8   6 3727.37 40.5647  -2
   4   8   6 3727.37 40.5647   1
   5   8   6 1.37351 0.20689   1
   6   8   6 5.97328 0.32252   1
   7   8   6 6.54722 0.37742   1
   8   8   6 73.9785 1.26204   1
   1  12   6 1971.50 23.1255  -2
  -8   9   6 1971.50 23.1255   1
  -7   9   6 90.0793 1.55795   1
  -6   9   6 0.27257 0.25172   1
  -5   9   6 20.7727 0.62025   1
  -4   9   6 0.33208 0.21455   1
  -3   9   6 808.082 9.13040  -2
  -3   9   6 808.082 9.13040   1
  -2   9   6 4.93094 0.30254   1
  -1   9   6 0.17179 0.17142   1
   0   9   6 5.09041 0.27572   1
   1   9   6 7.35080 0.34018   1
   6   7   6 3049.45 35.4015  -2
   2   9   6 3049.45 35.4015   1
   3   9   6 0.11558 0.20833   1
   4   9   6 0.47677 0.21641   1
   5   9   6 93.9894 1.48280   1
   6   9   6 1.41722 0.25930   1
   3  11   6 780.920 8.62528  -2
   7   9   6 780.920 8.62528   1
   8   9   6 -0.4364 0.25884   1
   9   9   6 26.4579 0.78964   1
  -9  10   6 7.08144 0.52764   1
  -8  10   6 4.53326 0.47770   1
  -7  10   6 1.88781 0.37472   1
  -6  10   6 15.7418 0.65585   1
  -2  11   6 2282.46 26.6983  -2
  -5  10   6 2282.46 26.6983   1
  -4  10   6 19.2764 0.64413   1
  -3  10   6 0.89860 0.27762   1
  -2  10   6 3.63711 0.30411   1
  -1  10   6 0.57924 0.20561   1
  -6   8   6 2915.35 35.0381  -2
   0  10   6 2915.35 35.0381   1
   1  10   6 3.98421 0.34270   1
   2  10   6 0.29207 0.23199   1
   3  10   6 5.64723 0.38184   1
   4  10   6 41.7709 0.93210   1
   5  10   6 2205.86 25.7431  -2
   5  10   6 2205.86 25.7431   1
   6  10   6 8.69599 0.49183   1
   7  10   6 0.12881 0.29629   1
   8  10   6 68.5254 1.25150   1
   9  10   6 1.57976 0.36568   1
   2  14   6 1101.95 14.1456  -2
  10  10   6 1101.95 14.1456   1
 -10  11   6 -0.0260 0.40750   1
  -9  11   6 42.2022 1.19493   1
  -8  11   6 0.19061 0.37255   1
  -1  13   6 789.905 10.3087  -2
  -7  11   6 789.905 10.3087   1
  -6  11   6 5.20285 0.45906   1
  -5  11   6 0.62082 0.32327   1
  -4  11   6 2.35858 0.32523   1
  -3  11   6 6.93733 0.42376   1
  -5  10   6 2235.33 26.1598  -2
  -2  11   6 2235.33 26.1598   1
  -1  11   6 13.1087 0.56481   1
   0  11   6 0.52624 0.27150   1
   1  11   6 27.8820 0.80958   1
   2  11   6 1.24077 0.28438   1
   7   9   6 784.322 10.1116  -2
   3  11   6 784.322 10.1116   1
   4  11   6 1.88482 0.32447   1
   5  11   6 17.0622 0.70484   1
   6  11   6 5.79944 0.49922   1
   7  11   6 42.3215 1.12499   1
   4  13   6 1517.73 19.9643  -2
   8  11   6 1517.73 19.9643   1
   9  11   6 -0.4854 0.37924   1
  10  11   6 0.72112 0.39394   1
  11  11   6 80.1960 1.78455   1
 -11  12   6 1.56496 0.49453   1
 -10  12   6 26.2549 1.05730   1
   0  15   6 1235.09 15.8810  -2
  -9  12   6 1235.09 15.8810   1
  -8  12   6 40.8169 1.24363   1
  -7  12   6 -0.0133 0.36872   1
  -6  12   6 34.0837 1.07902   1
  -5  12   6 -0.4734 0.35463   1
  -4  12   6 1530.25 20.8269  -2
  -4  12   6 1530.25 20.8269   1
  -3  12   6 6.09905 0.50339   1
  -2  12   6 0.06527 0.31338   1
  -1  12   6 3.66506 0.41926   1
   0  12   6 0.62961 0.34621   1
  -8   9   6 1926.44 25.0671  -2
   1  12   6 1926.44 25.0671   1
   2  12   6 0.95588 0.34369   1
   3  12   6 0.67483 0.32874   1
   4  12   6 40.4419 1.08406   1
   5  12   6 0.82480 0.36025   1
   6  12   6 1305.81 18.7758  -2
   6  12   6 1305.81 18.7758   1
   7  12   6 0.46090 0.39220   1
   8  12   6 22.2652 0.91065   1
   9  12   6 5.81511 0.60446   1
  10  12   6 57.1626 1.59291   1
   3  16   6 927.706 14.4143  -2
  11  12   6 927.706 14.4143   1
  12  12   6 1.38239 0.57071   1
 -12  13   6 1.74171 0.68770   1
   1  17   6 559.716 7.98255  -2
 -11  13   6 559.716 7.98255   1
 -10  13   6 4.83711 0.62910   1
  -9  13   6 0.29683 0.45180   1
  -8  13   6 1.85592 0.51316   1
  -7  13   6 27.2944 1.06726   1
  -3  14   6 1357.15 17.3258  -2
  -6  13   6 1357.15 17.3258   1
  -5  13   6 33.4718 1.20312   1
  -4  13   6 0.69533 0.41731   1
  -3  13   6 0.20113 0.39072   1
  -2  13   6 0.52682 0.37995   1
  -7  11   6 773.105 10.4693  -2
  -1  13   6 773.105 10.4693   1
   0  13   6 3.35578 0.46944   1
   1  13   6 13.1625 0.67353   1
   2  13   6 3.76286 0.45966   1
   3  13   6 7.84532 0.57298   1
   8  11   6 1476.89 20.2135  -2
   4  13   6 1476.89 20.2135   1
   5  13   6 0.86802 0.40760   1
   6  13   6 0.58382 0.38688   1
   7  13   6 87.7601 1.96773   1
   8  13   6 0.59802 0.46572   1
   5  15   6 578.602 9.24504  -2
   9  13   6 578.602 9.24504   1
  10  13   6 -0.6182 0.51274   1
  11  13   6 21.4939 1.21525   1
  12  13   6 5.56217 0.86134   1
  13  13   6 30.3584 1.66865   1
   2  19   6 573.860 13.1490  -2
 -13  14   6 573.860 13.1490   1
 -12  14   6 30.7756 1.71525   1
 -11  14   6 -0.2637 0.56304   1
 -10  14   6 43.1318 1.44210   1
  -9  14   6 -0.2553 0.48354   1
  -2  16   6 641.058 9.34224  -2
  -8  14   6 641.058 9.34224   1
  -7  14   6 6.04119 0.67127   1
  -6  14   6 0.54145 0.48732   1
  -5  14   6 2.29879 0.55290   1
  -4  14   6 15.2209 0.84607   1
  -6  13   6 1330.66 19.0526  -2
  -3  14   6 1330.66 19.0526   1
  -2  14   6 2.74031 0.51273   1
  -1  14   6 0.02277 0.40084   1
   0  14   6 3.24543 0.47636   1
   1  14   6 0.49406 0.42013   1
  10  10   6 1035.46 14.4064  -2
   2  14   6 1035.46 14.4064   1
   3  14   6 2.35726 0.46629   1
   4  14   6 15.0605 0.84243   1
   5  14   6 5.15122 0.59361   1
   6  14   6 27.2888 1.09130   1
   7  14   6 1029.84 15.1033  -2
   7  14   6 1029.84 15.1033   1
   8  14   6 0.77845 0.52635   1
   9  14   6 0.39849 0.52599   1
  10  14   6 52.3639 1.82512   1
  11  14   6 0.67962 0.66466   1
   4  18   6 403.443 8.08860  -2
  12  14   6 403.443 8.08860   1
  13  14   6 0.45495 1.17519   1
  14  14   6 15.2473 1.85489   1
 -13  15   6 3.10139 1.69329   1
 -12  15   6 1.32709 1.31658   1
 -11  15   6 15.2483 1.24575   1
  -1  18   6 704.457 11.1866  -2
 -10  15   6 704.457 11.1866   1
  -9  15   6 38.7349 1.44023   1
  -8  15   6 -0.3640 0.56515   1
  -7  15   6 11.3578 0.93318   1
  -6  15   6 -0.1112 0.51899   1
  -5  15   6 681.589 10.7739  -2
  -5  15   6 681.589 10.7739   1
  -4  15   6 5.36312 0.72935   1
  -3  15   6 10.2656 0.80820   1
  -2  15   6 1.55725 0.53449   1
  -1  15   6 3.32208 0.56517   1
  -9  12   6 1151.55 16.0246  -2
   0  15   6 1151.55 16.0246   1
   1  15   6 3.22764 0.52824   1
   2  15   6 0.50354 0.48273   1
   3  15   6 36.5744 1.32200   1
   4  15   6 1.09929 0.49636   1
   9  13   6 581.699 9.35482  -2
   5  15   6 581.699 9.35482   1
   6  15   6 0.27282 0.53889   1
   7  15   6 23.6563 1.20183   1
   8  15   6 4.12133 0.67227   1
   9  15   6 26.1592 1.37979   1
   6  17   6 710.725 12.4510  -2
  10  15   6 710.725 12.4510   1
  11  15   6 -0.0693 0.80803   1
  12  15   6 0.52805 1.09917   1
  13  15   6 47.3066 2.65013   1
 -11  16   6 6.57746 1.48840   1
 -10  16   6 1.05465 1.11134   1
  -9  16   6 0.55355 0.72966   1
  -8  16   6 21.3583 1.22666   1
  -4  17   6 787.698 12.4272  -2
  -7  16   6 787.698 12.4272   1
  -6  16   6 9.98899 0.91719   1
  -5  16   6 -0.7089 0.61340   1
  -4  16   6 4.85590 0.75879   1
  -3  16   6 -0.4668 0.56499   1
  -8  14   6 618.810 9.80979  -2
  -2  16   6 618.810 9.80979   1
  -1  16   6 4.16976 0.66992   1
   0  16   6 11.6649 0.84503   1
   1  16   6 2.66534 0.58092   1
   2  16   6 -0.7878 0.47437   1
  11  12   6 894.559 13.9265  -2
   3  16   6 894.559 13.9265   1
   4  16   6 -0.2210 0.53581   1
   5  16   6 0.80549 0.56176   1
   6  16   6 34.6192 1.43491   1
   7  16   6 -0.3085 0.62018   1
   8  16   6 440.196 8.62871  -2
   8  16   6 440.196 8.62871   1
   9  16   6 -0.0985 0.71788   1
  10  16   6 16.5306 1.59324   1
  11  16   6 5.14351 1.25828   1
 -10  17   6 1.05068 1.28223   1
  -3  19   6 488.544 9.85966  -2
  -9  17   6 488.544 9.85966   1
  -8  17   6 5.07203 1.26786   1
  -7  17   6 6.72427 1.09218   1
  -6  17   6 0.92990 0.75597   1
  -5  17   6 16.1656 1.11809   1
  -7  16   6 772.451 12.8464  -2
  -4  17   6 772.451 12.8464   1
  -3  17   6 7.16645 0.89290   1
  -2  17   6 0.62547 0.63612   1
  -1  17   6 4.09408 0.70279   1
   0  17   6 0.80749 0.62523   1
 -11  13   6 567.096 9.14421  -2
   1  17   6 567.096 9.14421   1
   2  17   6 1.51788 0.56524   1
   3  17   6 23.0913 1.14588   1
   4  17   6 2.76925 0.67855   1
   5  17   6 3.81073 0.74145   1
  10  15   6 682.675 12.0437  -2
   6  17   6 682.675 12.0437   1
   7  17   6 0.17814 0.73261   1
   8  17   6 0.22034 0.84339   1
   9  17   6 41.8458 2.38844   1
  10  17   6 -1.0788 1.39391   1
  -8  18   6 11.3064 1.53942   1
  -7  18   6 -2.3635 1.22508   1
  -6  18   6 307.235 7.27681  -2
  -6  18   6 307.235 7.27681   1
  -5  18   6 3.03199 1.02452   1
  -4  18   6 9.33007 1.11614   1
  -3  18   6 1.51777 0.81271   1
  -2  18   6 7.27674 0.96997   1
 -10  15   6 687.520 11.5754  -2
  -1  18   6 687.520 11.5754   1
   0  18   6 -0.2176 0.65303   1
   1  18   6 0.60292 0.64941   1
   2  18   6 5.39843 0.82431   1
   3  18   6 -0.3188 0.65231   1
  12  14   6 375.543 6.72448  -2
   4  18   6 375.543 6.72448   1
   5  18   6 1.17992 0.75060   1
   6  18   6 15.8107 1.26023   1
   7  18   6 2.14875 1.19482   1
   8  18   6 10.0856 1.78793   1
  -6  19   6 -1.6817 1.39756   1
  -5  19   6 -0.0641 1.46943   1
  -4  19   6 -1.9779 1.16262   1
  -9  17   6 487.848 9.80634  -2
  -3  19   6 487.848 9.80634   1
  -2  19   6 3.08757 1.04580   1
  -1  19   6 21.6352 1.52875   1
   0  19   6 1.87457 0.97093   1
   1  19   6 0.79441 1.03649   1
 -13  14   6 555.917 10.8447  -2
   2  19   6 555.917 10.8447   1
   3  19   6 -0.1288 1.00925   1
   4  19   6 0.63547 1.16574   1
   5  19   6 17.5511 1.59378   1
   6  19   6 -0.5319 1.08863   1
   0   0   7 0.67670 0.19736  -2
   0   0   7 0.67670 0.19736   1
   0   1   7 8.18536 0.23016   1
   1   1   7 41.4136 0.63920   1
  -1   2   7 81.2840 1.06090   1
   0   2   7 49.2403 0.68993   1
   1   2   7 29.5667 0.48013  -2
   1   2   7 29.5667 0.48013   1
   2   2   7 19.3945 0.36507   1
  -2   3   7 0.47579 0.10471   1
  -1   3   7 0.24829 0.09619  -2
  -1   3   7 0.24829 0.09619   1
   0   3   7 4.94040 0.18328   1
   1   3   7 33.9906 0.55738   1
   2   3   7 162.605 1.97446   1
   3   3   7 51.3243 0.73247   1
   0   5   7 10.1270 0.27824  -2
  -3   4   7 10.1270 0.27824   1
  -2   4   7 14.9931 0.32526   1
  -1   4   7 68.0698 0.84184   1
   0   4   7 38.9036 0.52444   1
   1   4   7 202.631 2.28864   1
   2   4   7 0.21490 0.10833  -2
   2   4   7 0.21490 0.10833   1
   3   4   7 57.1128 0.77935   1
   4   4   7 31.4907 0.56108   1
  -4   5   7 86.1586 1.14303   1
  -3   5   7 11.2514 0.33284   1
  -2   5   7 376.369 4.38051   1
  -1   5   7 43.5586 0.63505   1
  -3   4   7 9.67853 0.27157  -2
   0   5   7 9.67853 0.27157   1
   1   5   7 13.2657 0.33376   1
   2   5   7 33.0633 0.50552   1
   3   5   7 24.4184 0.41564   1
   4   5   7 104.103 1.29684   1
   1   7   7 -0.2224 0.15854  -2
   5   5   7 -0.2224 0.15854   1
  -5   6   7 67.5308 0.99298   1
  -4   6   7 42.4465 0.65023   1
  -3   6   7 46.8775 0.67283   1
  -2   6   7 0.20805 0.12795  -2
  -2   6   7 0.20805 0.12795   1
  -1   6   7 5.57060 0.21161   1
   0   6   7 13.3634 0.34024   1
   1   6   7 180.759 2.07426   1
   2   6   7 50.8247 0.72685   1
   3   6   7 3.88299 0.17154  -2
   3   6   7 3.88299 0.17154   1
   4   6   7 2.43941 0.17527   1
   5   6   7 14.9292 0.40228   1
   6   6   7 9.20934 0.35586   1
  -6   7   7 286.920 3.46094   1
  -5   7   7 24.7627 0.54122   1
  -1   8   7 1.31293 0.21561  -2
  -4   7   7 1.31293 0.21561   1
  -3   7   7 9.27229 0.32059   1
  -2   7   7 186.727 2.22789   1
  -1   7   7 34.2572 0.64611   1
   0   7   7 40.5142 0.65025   1
   5   5   7 0.06625 0.14526  -2
   1   7   7 0.06625 0.14526   1
   2   7   7 1.14894 0.15458   1
   3   7   7 16.8486 0.43561   1
   4   7   7 202.869 2.17737   1
   5   7   7 40.1844 0.69600   1
   2   9   7 0.34476 0.20401  -2
   6   7   7 0.34476 0.20401   1
   7   7   7 1.73707 0.26035   1
  -7   8   7 9.32687 0.46440   1
   0  10   7 0.38488 0.23257  -2
  -6   8   7 0.38488 0.23257   1
  -5   8   7 36.6359 0.75554   1
  -4   8   7 2.30739 0.24587   1
  -3   8   7 129.711 1.67489   1
  -2   8   7 35.7208 0.67651   1
  -4   7   7 1.22272 0.21615  -2
  -1   8   7 1.22272 0.21615   1
   0   8   7 2.13381 0.21391   1
   1   8   7 115.738 1.54354   1
   2   8   7 19.2112 0.49131   1
   3   8   7 240.053 3.00184   1
   4   8   7 0.04275 0.22320  -2
   4   8   7 0.04275 0.22320   1
   5   8   7 63.8755 0.97252   1
   6   8   7 15.3585 0.47936   1
   7   8   7 77.5967 1.20911   1
   8   8   7 34.0105 0.85956   1
   1  12   7 1.12469 0.33508  -2
  -8   9   7 1.12469 0.33508   1
  -7   9   7 4.86595 0.43144   1
  -6   9   7 146.782 2.07639   1
  -5   9   7 29.5717 0.72944   1
  -4   9   7 12.2629 0.48100   1
  -3   9   7 0.19361 0.21375  -2
  -3   9   7 0.19361 0.21375   1
  -2   9   7 23.8010 0.62267   1
  -1   9   7 5.71255 0.30648   1
   0   9   7 314.842 3.74004   1
   1   9   7 35.0647 0.72131   1
   6   7   7 0.72128 0.22337  -2
   2   9   7 0.72128 0.22337   1
   3   9   7 2.36020 0.25917   1
   4   9   7 45.8368 0.91600   1
   5   9   7 10.9104 0.47682   1
   6   9   7 37.6846 0.85503   1
   3  11   7 0.07968 0.25520  -2
   7   9   7 0.07968 0.25520   1
   8   9   7 7.44798 0.46952   1
   9   9   7 10.8274 0.58933   1
  -9  10   7 17.5558 0.75323   1
  -8  10   7 0.91035 0.34680   1
  -7  10   7 34.0743 1.02481   1
  -6  10   7 20.4617 0.70611   1
  -2  11   7 0.69826 0.31779  -2
  -5  10   7 0.69826 0.31779   1
  -4  10   7 1.24836 0.28568   1
  -3  10   7 109.063 1.72869   1
  -2  10   7 25.9065 0.67430   1
  -1  10   7 148.728 1.97953   1
  -6   8   7 0.62442 0.25845  -2
   0  10   7 0.62442 0.25845   1
   1  10   7 4.19107 0.35579   1
   2  10   7 7.25924 0.40478   1
   3  10   7 122.062 1.96728   1
   4  10   7 35.0833 0.88519   1
   5  10   7 1.11586 0.31097  -2
   5  10   7 1.11586 0.31097   1
   6  10   7 -0.0307 0.27772   1
   7  10   7 10.2574 0.56907   1
   8  10   7 4.00947 0.39976   1
   9  10   7 123.044 2.07148   1
   2  14   7 0.16402 0.35483  -2
  10  10   7 0.16402 0.35483   1
 -10  11   7 43.4490 1.28336   1
  -9  11   7 23.9486 0.92843   1
  -8  11   7 5.47899 0.51727   1
  -1  13   7 0.12336 0.36493  -2
  -7  11   7 0.12336 0.36493   1
  -6  11   7 23.6854 0.82857   1
  -5  11   7 2.02384 0.38886   1
  -4  11   7 217.724 3.08464   1
  -3  11   7 24.1715 0.73927   1
  -5  10   7 0.87429 0.28130  -2
  -2  11   7 0.87429 0.28130   1
  -1  11   7 1.89407 0.30125   1
   0  11   7 155.185 2.39488   1
   1  11   7 16.8947 0.64792   1
   2  11   7 33.4699 0.89877   1
   7   9   7 -0.4068 0.28889  -2
   3  11   7 -0.4068 0.28889   1
   4  11   7 3.21912 0.37380   1
   5  11   7 6.77126 0.47661   1
   6  11   7 94.2536 1.86621   1
   7  11   7 25.7402 0.93464   1
   4  13   7 2.54916 0.46051  -2
   8  11   7 2.54916 0.46051   1
   9  11   7 0.55683 0.41240   1
  10  11   7 1.57440 0.44705   1
  11  11   7 1.78932 0.48863   1
 -11  12   7 0.94717 0.46381   1
 -10  12   7 9.80327 0.71133   1
   0  15   7 4.09702 0.55540  -2
  -9  12   7 4.09702 0.55540   1
  -8  12   7 1.28604 0.46782   1
  -7  12   7 26.8333 0.99751   1
  -6  12   7 23.6819 0.87739   1
  -5  12   7 78.2627 1.56364   1
  -4  12   7 1.78972 0.40223  -2
  -4  12   7 1.78972 0.40223   1
  -3  12   7 0.56044 0.36600   1
  -2  12   7 2.13899 0.37385   1
  -1  12   7 80.9403 1.67399   1
   0  12   7 28.4768 0.93695   1
  -8   9   7 0.61535 0.33728  -2
   1  12   7 0.61535 0.33728   1
   2  12   7 0.75751 0.34944   1
   3  12   7 61.0822 1.36528   1
   4  12   7 9.74078 0.59587   1
   5  12   7 127.204 2.33117   1
   6  12   7 0.25072 0.35367  -2
   6  12   7 0.25072 0.35367   1
   7  12   7 12.1376 0.72897   1
   8  12   7 6.01120 0.58389   1
   9  12   7 21.4138 0.95023   1
  10  12   7 20.1479 0.97604   1
   3  16   7 2.08762 0.53644  -2
  11  12   7 2.08762 0.53644   1
  12  12   7 0.12382 0.55507   1
 -12  13   7 2.40199 0.69362   1
   1  17   7 -0.1513 0.46857  -2
 -11  13   7 -0.1513 0.46857   1
 -10  13   7 5.23226 0.62750   1
  -9  13   7 -0.0165 0.45644   1
  -8  13   7 93.2962 1.93959   1
  -7  13   7 11.1691 0.73419   1
  -3  14   7 0.29831 0.45989  -2
  -6  13   7 0.29831 0.45989   1
  -5  13   7 0.01926 0.45476   1
  -4  13   7 127.639 2.39436   1
  -3  13   7 18.8447 0.86770   1
  -2  13   7 27.5794 0.97720   1
  -7  11   7 0.22749 0.37815  -2
  -1  13   7 0.22749 0.37815   1
   0  13   7 17.1119 0.82594   1
   1  13   7 2.82592 0.42515   1
   2  13   7 147.807 2.51891   1
   3  13   7 24.2499 0.95803   1
   8  11   7 2.31647 0.45901  -2
   4  13   7 2.31647 0.45901   1
   5  13   7 -0.0525 0.37562   1
   6  13   7 22.1282 0.94238   1
   7  13   7 4.77848 0.57048   1
   8  13   7 2.24504 0.49368   1
   5  15   7 -0.0317 0.44162  -2
   9  13   7 -0.0317 0.44162   1
  10  13   7 6.80028 0.73707   1
  11  13   7 3.15127 0.66059   1
  12  13   7 1.02841 0.67104   1
  13  13   7 15.5791 1.19386   1
   2  19   7 3.49795 1.14553  -2
 -13  14   7 3.49795 1.14553   1
 -12  14   7 0.65129 0.85677   1
 -11  14   7 -0.0728 0.56476   1
 -10  14   7 16.4696 0.93541   1
  -9  14   7 33.9429 1.23043   1
  -2  16   7 1.33432 0.52727  -2
  -8  14   7 1.33432 0.52727   1
  -7  14   7 -0.1776 0.49307   1
  -6  14   7 0.48520 0.49136   1
  -5  14   7 17.9062 0.97242   1
  -4  14   7 18.6239 0.93448   1
  -6  13   7 0.98997 0.49043  -2
  -3  14   7 0.98997 0.49043   1
  -2  14   7 -0.1808 0.40527   1
  -1  14   7 61.4372 1.49762   1
   0  14   7 12.4613 0.72683   1
   1  14   7 112.161 2.20523   1
  10  10   7 1.05344 0.41932  -2
   2  14   7 1.05344 0.41932   1
   3  14   7 1.12179 0.45269   1
   4  14   7 2.95945 0.53837   1
   5  14   7 38.4106 1.32805   1
   6  14   7 23.1354 0.99838   1
   7  14   7 0.13912 0.44752  -2
   7  14   7 0.13912 0.44752   1
   8  14   7 -0.4699 0.46304   1
   9  14   7 3.46048 0.66565   1
  10  14   7 1.21946 0.62269   1
  11  14   7 34.2711 1.69619   1
   4  18   7 0.63528 0.79798  -2
  12  14   7 0.63528 0.79798   1
  13  14   7 4.31114 1.24485   1
  14  14   7 4.52781 1.50877   1
 -12  15   7 28.3667 2.06219   1
 -11  15   7 6.26450 1.10554   1
  -1  18   7 3.27156 0.73963  -2
 -10  15   7 3.27156 0.73963   1
  -9  15   7 0.26454 0.56721   1
  -8  15   7 47.5826 1.65428   1
  -7  15   7 13.5693 0.94585   1
  -6  15   7 16.0221 0.94266   1
  -5  15   7 0.43349 0.51408  -2
  -5  15   7 0.43349 0.51408   1
  -4  15   7 10.3598 0.83669   1
  -3  15   7 0.50223 0.51637   1
  -2  15   7 116.169 2.43941   1
  -1  15   7 16.9822 0.89604   1
  -9  12   7 3.19594 0.55772  -2
   0  15   7 3.19594 0.55772   1
   1  15   7 0.24893 0.46970   1
   2  15   7 61.4532 1.78668   1
   3  15   7 7.88029 0.68887   1
   4  15   7 5.83106 0.62037   1
   9  13   7 0.33783 0.47528  -2
   5  15   7 0.33783 0.47528   1
   6  15   7 25.0615 1.13929   1
   7  15   7 2.97281 0.63344   1
   8  15   7 21.9405 1.16515   1
   9  15   7 14.3289 1.05030   1
   6  17   7 1.61380 0.72212  -2
  10  15   7 1.61380 0.72212   1
  11  15   7 1.86204 0.90805   1
  12  15   7 -0.2254 1.06561   1
 -11  16   7 2.69236 1.27302   1
 -10  16   7 0.36762 1.02816   1
  -9  16   7 -1.8714 0.87903   1
  -8  16   7 9.07121 0.94893   1
  -4  17   7 2.80430 0.67910  -2
  -7  16   7 2.80430 0.67910   1
  -6  16   7 0.03343 0.66190   1
  -5  16   7 21.8442 1.21676   1
  -4  16   7 10.9297 0.96051   1
  -3  16   7 79.2144 2.10427   1
  -8  14   7 0.30613 0.55158  -2
  -2  16   7 0.30613 0.55158   1
  -1  16   7 1.09608 0.59028   1
   0  16   7 1.37522 0.56728   1
   1  16   7 25.0930 1.13112   1
   2  16   7 18.9629 1.01744   1
  11  12   7 1.31326 0.55828  -2
   3  16   7 1.31326 0.55828   1
   4  16   7 0.95449 0.53788   1
   5  16   7 19.5779 1.10116   1
   6  16   7 4.23100 0.67985   1
   7  16   7 42.5090 1.76479   1
   8  16   7 0.64337 0.63947  -2
   8  16   7 0.64337 0.63947   1
   9  16   7 0.12872 0.81635   1
  10  16   7 3.54355 1.09592   1
  11  16   7 0.20071 1.09345   1
 -10  17   7 9.34444 1.41652   1
  -3  19   7 0.89172 1.19336  -2
  -9  17   7 0.89172 1.19336   1
  -8  17   7 0.04767 1.22760   1
  -7  17   7 -0.2743 0.89835   1
  -6  17   7 52.6622 2.04986   1
  -5  17   7 9.83827 0.94247   1
  -7  16   7 3.95092 0.83828  -2
  -4  17   7 3.95092 0.83828   1
  -3  17   7 0.02746 0.69616   1
  -2  17   7 57.7840 2.01191   1
  -1  17   7 8.08943 0.86599   1
   0  17   7 9.41385 0.89955   1
 -11  13   7 0.79455 0.53340  -2
   1  17   7 0.79455 0.53340   1
   2  17   7 27.6091 1.22173   1
   3  17   7 0.95762 0.57214   1
   4  17   7 40.8092 1.72271   1
   5  17   7 14.7361 1.12653   1
  10  15   7 2.94235 0.73193  -2
   6  17   7 2.94235 0.73193   1
   7  17   7 0.86626 0.78083   1
   8  17   7 5.26940 1.14386   1
   9  17   7 2.17869 1.25053   1
  10  17   7 0.99678 1.30384   1
  -8  18   7 8.30303 1.59068   1
  -7  18   7 45.4466 2.78004   1
  -6  18   7 0.56130 1.30083  -2
  -6  18   7 0.56130 1.30083   1
  -5  18   7 3.55013 1.29364   1
  -4  18   7 0.27849 0.82510   1
  -3  18   7 5.95725 0.99293   1
  -2  18   7 11.7359 1.15850   1
 -10  15   7 3.79954 0.75313  -2
  -1  18   7 3.79954 0.75313   1
   0  18   7 1.21200 0.73045   1
   1  18   7 15.7213 1.21344   1
   2  18   7 4.93756 0.87177   1
   3  18   7 41.7512 1.71526   1
  12  14   7 0.92939 0.67283  -2
   4  18   7 0.92939 0.67283   1
   5  18   7 0.33051 0.76457   1
   6  18   7 1.13360 0.84355   1
   7  18   7 2.63356 1.12969   1
   8  18   7 12.4709 1.91365   1
  -5  19   7 4.41470 1.66543   1
  -4  19   7 6.78613 1.52000   1
  -9  17   7 -0.2146 1.06451  -2
  -3  19   7 -0.2146 1.06451   1
  -2  19   7 9.20450 1.24533   1
  -1  19   7 0.04943 0.94197   1
   0  19   7 34.4987 1.80500   1
   1  19   7 9.62834 1.23722   1
 -13  14   7 4.76063 0.99845  -2
   2  19   7 4.76063 0.99845   1
   3  19   7 0.02126 0.97497   1
   4  19   7 16.0279 1.55598   1
   5  19   7 2.76209 1.21232   1
   0   0   8 2234.76 59.3477  -2
   0   0   8 2234.76 59.3477   1
   0   1   8 0.71422 0.09905   1
   1   1   8 21.0613 0.36577   1
  -1   2   8 0.24167 0.09573   1
   0   2   8 24.4078 0.37926   1
   1   2   8 397.308 4.41959  -2
   1   2   8 397.308 4.41959   1
   2   2   8 15.1815 0.29373   1
  -2   3   8 -0.0045 0.10372   1
  -1   3   8 2203.87 23.8868  -2
  -1   3   8 2203.87 23.8868   1
   0   3   8 0.62285 0.10104   1
   1   3   8 22.5770 0.42617   1
   2   3   8 0.84285 0.11644   1
   3   3   8 33.2583 0.50521   1
   0   5   8 286.786 3.05735  -2
  -3   4   8 286.786 3.05735   1
  -2   4   8 13.6565 0.30920   1
  -1   4   8 0.32408 0.11047   1
   0   4   8 0.67355 0.09971   1
   1   4   8 1.30347 0.13597   1
   2   4   8 1288.99 13.4247  -2
   2   4   8 1288.99 13.4247   1
   3   4   8 0.19832 0.11275   1
   4   4   8 9.88963 0.31537   1
  -4   5   8 0.72254 0.15848   1
  -3   5   8 25.7557 0.46788   1
  -2   5   8 1.46792 0.15246   1
  -1   5   8 9.71588 0.25826   1
  -3   4   8 289.369 3.14451  -2
   0   5   8 289.369 3.14451   1
   1   5   8 16.5160 0.35185   1
   2   5   8 0.22801 0.10756   1
   3   5   8 2.33289 0.16334   1
   4   5   8 0.95841 0.16697   1
   1   7   8 861.358 9.58589  -2
   5   5   8 861.358 9.58589   1
  -5   6   8 0.65849 0.18643   1
  -4   6   8 20.0764 0.45997   1
  -3   6   8 0.25150 0.15417   1
  -2   6   8 768.176 8.11079  -2
  -2   6   8 768.176 8.11079   1
  -1   6   8 0.20275 0.11059   1
   0   6   8 16.3130 0.38540   1
   1   6   8 -0.0098 0.12829   1
   2   6   8 31.8292 0.56937   1
   3   6   8 235.974 2.65496  -2
   3   6   8 235.974 2.65496   1
   4   6   8 4.77970 0.22291   1
   5   6   8 -0.0045 0.16039   1
   6   6   8 111.771 1.49684   1
  -6   7   8 2.15171 0.24260   1
  -5   7   8 9.29543 0.36782   1
  -1   8   8 192.164 2.31636  -2
  -4   7   8 192.164 2.31636   1
  -3   7   8 1.80515 0.20017   1
  -2   7   8 0.11983 0.16237   1
  -1   7   8 4.57385 0.24202   1
   0   7   8 0.60530 0.14809   1
   5   5   8 844.185 8.92242  -2
   1   7   8 844.185 8.92242   1
   2   7   8 1.14941 0.15997   1
   3   7   8 1.19156 0.18748   1
   4   7   8 0.43923 0.13519   1
   5   7   8 49.4944 0.80089   1
   2   9   8 150.029 1.96113  -2
   6   7   8 150.029 1.96113   1
   7   7   8 14.1676 0.49385   1
  -7   8   8 -0.2013 0.24243   1
   0  10   8 160.481 2.26187  -2
  -6   8   8 160.481 2.26187   1
  -5   8   8 0.00277 0.20935   1
  -4   8   8 9.59035 0.41457   1
  -3   8   8 0.83854 0.21469   1
  -2   8   8 2.74101 0.25260   1
  -4   7   8 192.345 2.52795  -2
  -1   8   8 192.345 2.52795   1
   0   8   8 12.0857 0.40048   1
   1   8   8 -0.0743 0.15616   1
   2   8   8 54.8190 0.88331   1
   3   8   8 1.14987 0.21221   1
   4   8   8 274.872 3.40934  -2
   4   8   8 274.872 3.40934   1
   5   8   8 -0.0261 0.20039   1
   6   8   8 1.87427 0.25415   1
   7   8   8 0.39211 0.23723   1
   8   8   8 53.0856 1.04952   1
   1  12   8 110.419 1.78207  -2
  -8   9   8 110.419 1.78207   1
  -7   9   8 24.0628 0.82215   1
  -6   9   8 0.27527 0.26673   1
  -5   9   8 37.2018 0.82039   1
  -4   9   8 0.36342 0.23585   1
  -3   9   8 313.295 3.98259  -2
  -3   9   8 313.295 3.98259   1
  -2   9   8 0.60005 0.21529   1
  -1   9   8 0.29661 0.18669   1
   0   9   8 1.17546 0.21583   1
   1   9   8 6.42205 0.34069   1
   6   7   8 159.153 2.03367  -2
   2   9   8 159.153 2.03367   1
   3   9   8 11.4442 0.47142   1
   4   9   8 -0.2136 0.21174   1
   5   9   8 27.0524 0.74081   1
   6   9   8 1.81257 0.29870   1
   3  11   8 131.475 1.80842  -2
   7   9   8 131.475 1.80842   1
   8   9   8 0.65352 0.28648   1
   9   9   8 43.1622 1.15104   1
  -9  10   8 0.01343 0.33833   1
  -8  10   8 1.04891 0.34633   1
  -7  10   8 1.18959 0.34415   1
  -6  10   8 6.75336 0.49494   1
  -2  11   8 116.631 1.79441  -2
  -5  10   8 116.631 1.79441   1
  -4  10   8 75.7158 1.35777   1
  -3  10   8 0.39935 0.25198   1
  -2  10   8 0.82129 0.24072   1
  -1  10   8 0.56410 0.22485   1
  -6   8   8 152.346 2.13251  -2
   0  10   8 152.346 2.13251   1
   1  10   8 0.17211 0.23723   1
   2  10   8 0.14953 0.22869   1
   3  10   8 0.01208 0.22987   1
   4  10   8 36.9476 0.97780   1
   5  10   8 126.955 1.97264  -2
   5  10   8 126.955 1.97264   1
   6  10   8 0.25827 0.29692   1
   7  10   8 0.34610 0.31439   1
   8  10   8 146.715 2.31904   1
   9  10   8 2.12921 0.39785   1
   2  14   8 11.5184 0.62718  -2
  10  10   8 11.5184 0.62718   1
 -10  11   8 -0.0492 0.40004   1
  -9  11   8 54.6518 1.40351   1
  -8  11   8 0.54492 0.38201   1
  -1  13   8 47.8981 1.31569  -2
  -7  11   8 47.8981 1.31569   1
  -6  11   8 0.19151 0.35496   1
  -5  11   8 0.47621 0.32243   1
  -4  11   8 0.76488 0.33588   1
  -3  11   8 12.4704 0.55394   1
  -5  10   8 117.646 1.73712  -2
  -2  11   8 117.646 1.73712   1
  -1  11   8 0.44448 0.24846   1
   0  11   8 0.23563 0.26227   1
   1  11   8 3.88593 0.39529   1
   2  11   8 1.73361 0.32995   1
   7   9   8 121.437 2.13965  -2
   3  11   8 121.437 2.13965   1
   4  11   8 1.00122 0.31530   1
   5  11   8 29.0897 0.88615   1
   6  11   8 0.22139 0.32265   1
   7  11   8 46.1417 1.31374   1
   4  13   8 75.5399 1.57260  -2
   8  11   8 75.5399 1.57260   1
   9  11   8 3.60981 0.51559   1
  10  11   8 -0.8087 0.40765   1
  11  11   8 25.5232 1.09026   1
 -11  12   8 2.05989 0.51920   1
 -10  12   8 11.2867 0.79164   1
   0  15   8 65.5315 1.63925  -2
  -9  12   8 65.5315 1.63925   1
  -8  12   8 109.454 2.05279   1
  -7  12   8 0.28041 0.41621   1
  -6  12   8 17.9466 0.81454   1
  -5  12   8 -0.1363 0.33800   1
  -4  12   8 20.6995 0.77990  -2
  -4  12   8 20.6995 0.77990   1
  -3  12   8 -0.0290 0.32867   1
  -2  12   8 0.24116 0.30390   1
  -1  12   8 0.96965 0.36065   1
   0  12   8 1.11067 0.37440   1
  -8   9   8 103.384 1.96836  -2
   1  12   8 103.384 1.96836   1
   2  12   8 5.61323 0.49595   1
   3  12   8 -0.0013 0.32151   1
   4  12   8 94.7912 1.82451   1
   5  12   8 1.53399 0.37836   1
   6  12   8 16.0090 0.72730  -2
   6  12   8 16.0090 0.72730   1
   7  12   8 0.94258 0.40357   1
   8  12   8 7.97897 0.61127   1
   9  12   8 -0.1478 0.44566   1
  10  12   8 49.7729 1.54332   1
   3  16   8 50.4331 1.59370  -2
  11  12   8 50.4331 1.59370   1
  12  12   8 0.60332 0.54784   1
 -12  13   8 -0.8681 0.55931   1
   1  17   8 9.82649 0.70245  -2
 -11  13   8 9.82649 0.70245   1
 -10  13   8 0.55675 0.49150   1
  -9  13   8 0.12601 0.45121   1
  -8  13   8 0.53560 0.45905   1
  -7  13   8 39.8487 1.35208   1
  -3  14   8 73.5927 1.70571  -2
  -6  13   8 73.5927 1.70571   1
  -5  13   8 2.13420 0.50289   1
  -4  13   8 0.07237 0.41253   1
  -3  13   8 5.93379 0.55381   1
  -2  13   8 0.71702 0.40017   1
  -7  11   8 44.0372 1.18582  -2
  -1  13   8 44.0372 1.18582   1
   0  13   8 0.92874 0.40724   1
   1  13   8 18.6761 0.85866   1
   2  13   8 0.01048 0.38267   1
   3  13   8 6.22058 0.57489   1
   8  11   8 70.6491 1.53157  -2
   4  13   8 70.6491 1.53157   1
   5  13   8 5.75824 0.55038   1
   6  13   8 0.20614 0.39650   1
   7  13   8 29.7471 1.12356   1
   8  13   8 1.29395 0.46056   1
   5  15   8 15.1487 0.84814  -2
   9  13   8 15.1487 0.84814   1
  10  13   8 0.99615 0.54092   1
  11  13   8 38.2993 1.55345   1
  12  13   8 0.73310 0.65476   1
  13  13   8 34.5992 1.74491   1
   2  19   8 30.6627 2.11384  -2
 -13  14   8 30.6627 2.11384   1
 -12  14   8 76.9469 2.74023   1
 -11  14   8 1.23318 0.59024   1
 -10  14   8 30.6599 1.26587   1
  -9  14   8 -0.3233 0.49057   1
  -2  16   8 7.31081 0.70807  -2
  -8  14   8 7.31081 0.70807   1
  -7  14   8 0.58690 0.53617   1
  -6  14   8 -0.0508 0.50722   1
  -5  14   8 0.50848 0.48087   1
  -4  14   8 6.59385 0.65270   1
  -6  13   8 66.6709 1.68517  -2
  -3  14   8 66.6709 1.68517   1
  -2  14   8 30.2064 1.13631   1
  -1  14   8 0.02383 0.40448   1
   0  14   8 18.5910 0.89028   1
   1  14   8 0.38874 0.44322   1
  10  10   8 9.36326 0.63002  -2
   2  14   8 9.36326 0.63002   1
   3  14   8 1.17643 0.44837   1
   4  14   8 6.01247 0.62943   1
   5  14   8 -0.1356 0.42642   1
   6  14   8 26.7869 1.09050   1
   7  14   8 60.8516 1.54680  -2
   7  14   8 60.8516 1.54680   1
   8  14   8 1.02145 0.49558   1
   9  14   8 -0.3804 0.48178   1
  10  14   8 104.285 2.75856   1
  11  14   8 0.51493 0.69451   1
   4  18   8 10.2187 1.15807  -2
  12  14   8 10.2187 1.15807   1
  13  14   8 1.96312 1.12051   1
 -12  15   8 -0.2226 1.28673   1
 -11  15   8 32.8225 1.82395   1
  -1  18   8 39.4382 1.71306  -2
 -10  15   8 39.4382 1.71306   1
  -9  15   8 3.08975 0.63663   1
  -8  15   8 -0.3100 0.58532   1
  -7  15   8 23.4168 1.17775   1
  -6  15   8 0.41960 0.53879   1
  -5  15   8 8.66976 0.71251  -2
  -5  15   8 8.66976 0.71251   1
  -4  15   8 0.97358 0.53514   1
  -3  15   8 13.0621 0.87010   1
  -2  15   8 0.33352 0.54104   1
  -1  15   8 7.33355 0.70980   1
  -9  12   8 56.5103 1.55535  -2
   0  15   8 56.5103 1.55535   1
   1  15   8 2.74623 0.53414   1
   2  15   8 0.19777 0.48579   1
   3  15   8 9.67321 0.74732   1
   4  15   8 0.90239 0.51085   1
   9  13   8 13.1854 0.87036  -2
   5  15   8 13.1854 0.87036   1
   6  15   8 0.78094 0.51325   1
   7  15   8 37.8943 1.40854   1
   8  15   8 -0.1940 0.54191   1
   9  15   8 27.1575 1.41090   1
   6  17   8 31.8181 1.60196  -2
  10  15   8 31.8181 1.60196   1
  11  15   8 0.55402 0.89910   1
  12  15   8 -0.3474 0.97963   1
 -11  16   8 -0.0384 1.13024   1
 -10  16   8 1.71448 1.08273   1
  -9  16   8 2.46437 1.04711   1
  -8  16   8 9.85774 1.04657   1
  -4  17   8 40.3038 1.58610  -2
  -7  16   8 40.3038 1.58610   1
  -6  16   8 44.9324 1.80527   1
  -5  16   8 0.88667 0.59333   1
  -4  16   8 -0.4589 0.56838   1
  -3  16   8 -0.3366 0.55515   1
  -8  14   8 6.16351 0.74221  -2
  -2  16   8 6.16351 0.74221   1
  -1  16   8 1.17937 0.55517   1
   0  16   8 6.03830 0.72751   1
   1  16   8 0.79966 0.52271   1
   2  16   8 0.75626 0.53976   1
  11  12   8 48.0040 1.62800  -2
   3  16   8 48.0040 1.62800   1
   4  16   8 4.10507 0.62893   1
   5  16   8 0.86851 0.57775   1
   6  16   8 73.3499 2.30262   1
   7  16   8 0.54098 0.66333   1
   8  16   8 5.64472 0.84303  -2
   8  16   8 5.64472 0.84303   1
   9  16   8 2.48202 0.96020   1
  10  16   8 5.66597 1.18787   1
  11  16   8 0.34198 1.02718   1
 -10  17   8 0.31653 1.23529   1
  -3  19   8 2.56276 1.35791  -2
  -9  17   8 2.56276 1.35791   1
  -8  17   8 0.04028 1.21460   1
  -7  17   8 8.14882 1.43783   1
  -6  17   8 0.76481 0.91723   1
  -5  17   8 25.6779 1.54584   1
  -7  16   8 41.2355 1.75087  -2
  -4  17   8 41.2355 1.75087   1
  -3  17   8 1.19830 0.73621   1
  -2  17   8 -0.1644 0.61758   1
  -1  17   8 0.15860 0.60797   1
   0  17   8 -0.0501 0.57013   1
 -11  13   8 10.9442 0.80155  -2
   1  17   8 10.9442 0.80155   1
   2  17   8 1.09900 0.56796   1
   3  17   8 36.3776 1.50840   1
   4  17   8 0.08931 0.63947   1
   5  17   8 3.23476 0.76125   1
  10  15   8 33.4834 1.57751  -2
   6  17   8 33.4834 1.57751   1
   7  17   8 1.44299 0.83081   1
   8  17   8 -0.8560 0.95562   1
   9  17   8 15.2651 1.52760   1
  10  17   8 0.54312 1.32949   1
  -8  18   8 4.95585 1.49181   1
  -7  18   8 1.12810 1.49966   1
  -6  18   8 21.7429 1.97601  -2
  -6  18   8 21.7429 1.97601   1
  -5  18   8 -1.3066 1.27189   1
  -4  18   8 4.71280 1.05170   1
  -3  18   8 0.04324 0.83933   1
  -2  18   8 3.10613 0.91807   1
 -10  15   8 39.0452 1.59967  -2
  -1  18   8 39.0452 1.59967   1
   0  18   8 10.9110 1.08068   1
   1  18   8 1.50764 0.76436   1
   2  18   8 24.4283 1.48080   1
   3  18   8 0.39497 0.72791   1
  12  14   8 12.6344 1.13083  -2
   4  18   8 12.6344 1.13083   1
   5  18   8 -0.9572 0.74558   1
   6  18   8 5.94709 1.09447   1
   7  18   8 0.22362 1.06864   1
   8  18   8 9.73168 1.48360   1
  -5  19   8 1.07448 1.57827   1
  -4  19   8 -0.4887 1.43830   1
  -9  17   8 4.31462 1.21791  -2
  -3  19   8 4.31462 1.21791   1
  -2  19   8 0.80828 1.12226   1
  -1  19   8 38.1998 2.05586   1
   0  19   8 0.08908 1.00244   1
   1  19   8 2.67508 1.07690   1
 -13  14   8 26.2199 1.55106  -2
   2  19   8 26.2199 1.55106   1
   3  19   8 2.72193 1.05291   1
   4  19   8 -1.3697 0.96592   1
   5  19   8 3.83960 1.15284   1
   0   0   9 0.20592 0.20963  -2
   0   0   9 0.20592 0.20963   1
   0   1   9 25.6486 0.41114   1
   1   1   9 15.4211 0.30798   1
  -1   2   9 46.7483 0.63208   1
   0   2   9 5.01315 0.18257   1
   1   2   9 25.2457 0.40814  -2
   1   2   9 25.2457 0.40814   1
   2   2   9 22.4250 0.37516   1
  -2   3   9 1.78028 0.14561   1
  -1   3   9 0.17419 0.10912  -2
  -1   3   9 0.17419 0.10912   1
   0   3   9 3.81605 0.17594   1
   1   3   9 13.6287 0.29991   1
   2   3   9 212.454 2.28000   1
   3   3   9 1.40081 0.12703   1
   0   5   9 8.75620 0.25676  -2
  -3   4   9 8.75620 0.25676   1
  -2   4   9 17.6205 0.35108   1
  -1   4   9 113.699 1.32787   1
   0   4   9 2.98782 0.15721   1
   1   4   9 179.089 1.99874   1
   2   4   9 0.29183 0.11465  -2
   2   4   9 0.29183 0.11465   1
   3   4   9 10.4492 0.30342   1
   4   4   9 4.04838 0.21113   1
  -4   5   9 30.3532 0.54198   1
  -3   5   9 36.9570 0.57549   1
  -2   5   9 351.682 3.62309   1
  -1   5   9 0.40313 0.11791   1
  -3   4   9 9.12361 0.26564  -2
   0   5   9 9.12361 0.26564   1
   1   5   9 40.4789 0.60666   1
   2   5   9 14.0480 0.34618   1
   3   5   9 10.3749 0.29499   1
   4   5   9 105.538 1.26546   1
   1   7   9 0.44211 0.16090  -2
   5   5   9 0.44211 0.16090   1
  -5   6   9 141.146 1.80263   1
  -4   6   9 1.87923 0.19325   1
  -3   6   9 40.7404 0.65609   1
  -2   6   9 0.61472 0.16326  -2
  -2   6   9 0.61472 0.16326   1
  -1   6   9 38.6365 0.57355   1
   0   6   9 17.3330 0.38299   1
   1   6   9 125.282 1.56182   1
   2   6   9 1.40859 0.16891   1
   3   6   9 3.14934 0.18319  -2
   3   6   9 3.14934 0.18319   1
   4   6   9 35.6700 0.58673   1
   5   6   9 17.2483 0.46256   1
   6   6   9 9.58770 0.38129   1
  -6   7   9 232.861 2.81762   1
  -5   7   9 0.68831 0.21043   1
  -1   8   9 1.81091 0.22077  -2
  -4   7   9 1.81091 0.22077   1
  -3   7   9 29.3168 0.58103   1
  -2   7   9 98.8240 1.31620   1
  -1   7   9 1.39490 0.17045   1
   0   7   9 50.4224 0.70531   1
   5   5   9 0.20803 0.15457  -2
   1   7   9 0.20803 0.15457   1
   2   7   9 28.8063 0.54014   1
   3   7   9 8.11355 0.31337   1
   4   7   9 255.217 2.99599   1
   5   7   9 5.59336 0.29274   1
   2   9   9 0.18079 0.21379  -2
   6   7   9 0.18079 0.21379   1
   7   7   9 43.4323 0.80766   1
  -7   8   9 6.71896 0.39721   1
   0  10   9 -0.0821 0.22387  -2
  -6   8   9 -0.0821 0.22387   1
  -5   8   9 89.4065 1.30094   1
  -4   8   9 29.0538 0.70221   1
  -3   8   9 124.491 1.79051   1
  -2   8   9 0.11059 0.18116   1
  -4   7   9 1.61256 0.23073  -2
  -1   8   9 1.61256 0.23073   1
   0   8   9 29.4393 0.62512   1
   1   8   9 149.556 1.88339   1
   2   8   9 2.19656 0.22103   1
   3   8   9 182.823 2.24432   1
   4   8   9 -0.1343 0.18955  -2
   4   8   9 -0.1343 0.18955   1
   5   8   9 10.9880 0.43479   1
   6   8   9 2.31100 0.27182   1
   7   8   9 32.0495 0.79155   1
   8   8   9 6.93805 0.42210   1
   1  12   9 1.01036 0.33358  -2
  -8   9   9 1.01036 0.33358   1
  -7   9   9 17.1575 0.70267   1
  -6   9   9 63.1863 1.19009   1
  -5   9   9 4.40186 0.33372   1
  -4   9   9 19.6767 0.63723   1
  -3   9   9 0.59190 0.26198  -2
  -3   9   9 0.59190 0.26198   1
  -2   9   9 0.36237 0.21739   1
  -1   9   9 22.4242 0.59131   1
   0   9   9 309.871 3.93195   1
   1   9   9 4.12694 0.31972   1
   6   7   9 1.21712 0.23797  -2
   2   9   9 1.21712 0.23797   1
   3   9   9 47.8415 0.93280   1
   4   9   9 28.7647 0.75574   1
   5   9   9 5.32451 0.37404   1
   6   9   9 56.7160 1.05855   1
   3  11   9 -0.0493 0.25438  -2
   7   9   9 -0.0493 0.25438   1
   8   9   9 43.3642 0.97555   1
   9   9   9 0.50310 0.32529   1
  -9  10   9 48.2601 1.19952   1
  -8  10   9 31.9026 0.95703   1
  -7  10   9 47.5070 1.18017   1
  -6  10   9 0.28060 0.33471   1
  -2  11   9 1.21896 0.34561  -2
  -5  10   9 1.21896 0.34561   1
  -4  10   9 20.3983 0.68162   1
  -3  10   9 174.858 2.46013   1
  -2  10   9 1.66160 0.25807   1
  -1  10   9 107.433 1.55381   1
  -6   8   9 0.32843 0.24455  -2
   0  10   9 0.32843 0.24455   1
   1  10   9 6.77451 0.40255   1
   2  10   9 10.0316 0.48141   1
   3  10   9 85.6920 1.41428   1
   4  10   9 5.29689 0.38268   1
   5  10   9 0.79532 0.31269  -2
   5  10   9 0.79532 0.31269   1
   6  10   9 35.0520 0.97640   1
   7  10   9 12.5667 0.61189   1
   8  10   9 4.78771 0.47839   1
   9  10   9 82.4368 1.52333   1
   2  14   9 -0.1813 0.36238  -2
  10  10   9 -0.1813 0.36238   1
 -10  11   9 8.56094 0.64278   1
  -9  11   9 7.16911 0.58784   1
  -8  11   9 7.02646 0.53289   1
  -1  13   9 -0.5348 0.36970  -2
  -7  11   9 -0.5348 0.36970   1
  -6  11   9 1.74042 0.39298   1
  -5  11   9 28.9643 0.89903   1
  -4  11   9 190.931 2.80479   1
  -3  11   9 2.54490 0.35044   1
  -5  10   9 0.77063 0.30871  -2
  -2  11   9 0.77063 0.30871   1
  -1  11   9 37.0286 0.93227   1
   0  11   9 95.8009 1.66281   1
   1  11   9 0.30532 0.31198   1
   2  11   9 52.7129 1.21282   1
   7   9   9 -0.0918 0.29220  -2
   3  11   9 -0.0918 0.29220   1
   4  11   9 7.86805 0.52512   1
   5  11   9 5.54805 0.49731   1
   6  11   9 128.866 2.10393   1
   7  11   9 7.48328 0.57991   1
   4  13   9 1.79783 0.44852  -2
   8  11   9 1.79783 0.44852   1
   9  11   9 36.1916 1.23885   1
  10  11   9 1.04773 0.49024   1
  11  11   9 7.78611 0.71025   1
 -11  12   9 8.04179 0.70769   1
 -10  12   9 0.37006 0.46100   1
   0  15   9 3.81390 0.51567  -2
  -9  12   9 3.81390 0.51567   1
  -8  12   9 12.9955 0.71121   1
  -7  12   9 68.7866 1.66217   1
  -6  12   9 4.06418 0.53502   1
  -5  12   9 54.2105 1.30884   1
  -4  12   9 0.42421 0.37295  -2
  -4  12   9 0.42421 0.37295   1
  -3  12   9 19.7576 0.74523   1
  -2  12   9 18.4307 0.73741   1
  -1  12   9 73.5515 1.58435   1
   0  12   9 3.25148 0.42477   1
  -8   9   9 1.00532 0.39108  -2
   1  12   9 1.00532 0.39108   1
   2  12   9 30.8899 1.05318   1
   3  12   9 78.8450 1.60810   1
   4  12   9 0.81520 0.36556   1
   5  12   9 82.7269 1.68457   1
   6  12   9 -0.1710 0.33679  -2
   6  12   9 -0.1710 0.33679   1
   7  12   9 0.47528 0.39135   1
   8  12   9 1.64540 0.44298   1
   9  12   9 5.71713 0.60624   1
  10  12   9 8.28276 0.73663   1
   3  16   9 2.28240 0.54488  -2
  11  12   9 2.28240 0.54488   1
  12  12   9 28.1531 1.29514   1
 -12  13   9 5.59595 0.80574   1
   1  17   9 -0.0793 0.46690  -2
 -11  13   9 -0.0793 0.46690   1
 -10  13   9 0.89485 0.51185   1
  -9  13   9 26.9628 1.09885   1
  -8  13   9 63.0829 1.64339   1
  -7  13   9 0.36948 0.48094   1
  -3  14   9 1.46300 0.51822  -2
  -6  13   9 1.46300 0.51822   1
  -5  13   9 23.1313 0.95961   1
  -4  13   9 69.4956 1.65318   1
  -3  13   9 4.22494 0.49713   1
  -2  13   9 43.1617 1.34833   1
  -7  11   9 -0.1258 0.38889  -2
  -1  13   9 -0.1258 0.38889   1
   0  13   9 0.28125 0.38971   1
   1  13   9 11.9622 0.71673   1
   2  13   9 157.931 2.78589   1
   3  13   9 8.03909 0.61331   1
   8  11   9 3.42534 0.46222  -2
   4  13   9 3.42534 0.46222   1
   5  13   9 38.0914 1.19847   1
   6  13   9 15.6382 0.82524   1
   7  13   9 2.16881 0.48906   1
   8  13   9 11.6126 0.76612   1
   5  15   9 0.95166 0.44827  -2
   9  13   9 0.95166 0.44827   1
  10  13   9 0.79447 0.52998   1
  11  13   9 0.99396 0.59266   1
  12  13   9 10.2161 1.00781   1
  13  13   9 5.92289 1.06141   1
   2  19   9 5.19979 1.31596  -2
 -13  14   9 5.19979 1.31596   1
 -12  14   9 7.20623 1.24758   1
 -11  14   9 7.72408 0.89663   1
 -10  14   9 5.41680 0.67533   1
  -9  14   9 20.4862 1.01359   1
  -2  16   9 0.22295 0.51337  -2
  -8  14   9 0.22295 0.51337   1
  -7  14   9 8.77055 0.76912   1
  -6  14   9 21.0047 1.05547   1
  -5  14   9 26.9606 1.09934   1
  -4  14   9 1.65382 0.52023   1
  -6  13   9 0.61022 0.52141  -2
  -3  14   9 0.61022 0.52141   1
  -2  14   9 24.7548 1.06162   1
  -1  14   9 95.2026 2.00069   1
   0  14   9 0.18257 0.44249   1
   1  14   9 67.5904 1.63551   1
  10  10   9 0.34648 0.43128  -2
   2  14   9 0.34648 0.43128   1
   3  14   9 8.42779 0.67715   1
   4  14   9 6.81211 0.61347   1
   5  14   9 22.0359 1.02267   1
   6  14   9 6.66267 0.64801   1
   7  14   9 1.57235 0.52173  -2
   7  14   9 1.57235 0.52173   1
   8  14   9 31.0048 1.24375   1
   9  14   9 2.87622 0.58831   1
  10  14   9 4.35567 0.77505   1
  11  14   9 14.9506 1.22661   1
   4  18   9 0.00995 0.80621  -2
  12  14   9 0.00995 0.80621   1
  13  14   9 -0.4193 1.06109   1
 -12  15   9 11.9398 1.80750   1
 -11  15   9 0.72520 1.01864   1
  -1  18   9 4.36379 0.93063  -2
 -10  15   9 4.36379 0.93063   1
  -9  15   9 10.4907 0.86170   1
  -8  15   9 18.0289 1.05009   1
  -7  15   9 4.37650 0.68000   1
  -6  15   9 29.0644 1.27971   1
  -5  15   9 1.08358 0.56497  -2
  -5  15   9 1.08358 0.56497   1
  -4  15   9 0.88683 0.57049   1
  -3  15   9 17.5061 1.06427   1
  -2  15   9 102.384 2.39997   1
  -1  15   9 5.33227 0.64192   1
  -9  12   9 2.82969 0.55390  -2
   0  15   9 2.82969 0.55390   1
   1  15   9 33.7402 1.30875   1
   2  15   9 41.0215 1.36676   1
   3  15   9 0.13002 0.47156   1
   4  15   9 18.3417 0.98731   1
   9  13   9 0.99704 0.49467  -2
   5  15   9 0.99704 0.49467   1
   6  15   9 1.62495 0.54513   1
   7  15   9 2.10774 0.59061   1
   8  15   9 33.9431 1.46504   1
   9  15   9 7.47259 0.87856   1
   6  17   9 2.16465 0.78647  -2
  10  15   9 2.16465 0.78647   1
  11  15   9 25.3688 1.63228   1
  12  15   9 -0.0017 1.01587   1
 -11  16   9 -0.1321 1.21186   1
 -10  16   9 20.8678 1.75629   1
  -9  16   9 2.49574 1.21783   1
  -8  16   9 0.10850 0.82668   1
  -4  17   9 4.59664 0.79073  -2
  -7  16   9 4.59664 0.79073   1
  -6  16   9 15.5771 1.15515   1
  -5  16   9 45.8127 1.94246   1
  -4  16   9 3.71435 0.76084   1
  -3  16   9 47.7161 1.72495   1
  -8  14   9 0.72007 0.58528  -2
  -2  16   9 0.72007 0.58528   1
  -1  16   9 9.15429 0.81373   1
   0  16   9 11.2176 0.86501   1
   1  16   9 22.1467 1.11392   1
   2  16   9 4.59213 0.72945   1
  11  12   9 1.70661 0.60072  -2
   3  16   9 1.70661 0.60072   1
   4  16   9 26.9581 1.20901   1
   5  16   9 24.2512 1.14785   1
   6  16   9 0.97679 0.64454   1
   7  16   9 18.8215 1.21870   1
   8  16   9 -0.5733 0.68744  -2
   8  16   9 -0.5733 0.68744   1
   9  16   9 14.3743 1.38399   1
  10  16   9 0.85394 1.05300   1
  11  16   9 -0.2997 1.03703   1
  -3  19   9 0.95457 1.35127  -2
  -9  17   9 0.95457 1.35127   1
  -8  17   9 6.52778 1.47380   1
  -7  17   9 15.4407 1.66287   1
  -6  17   9 40.4849 2.26293   1
  -5  17   9 4.02805 1.00509   1
  -7  16   9 3.20880 0.84471  -2
  -4  17   9 3.20880 0.84471   1
  -3  17   9 24.4096 1.45988   1
  -2  17   9 36.6711 1.61111   1
  -1  17   9 1.92153 0.68112   1
   0  17   9 22.1728 1.25228   1
 -11  13   9 0.23281 0.54965  -2
   1  17   9 0.23281 0.54965   1
   2  17   9 2.14921 0.60154   1
   3  17   9 7.04691 0.80281   1
   4  17   9 44.3324 1.86067   1
   5  17   9 6.75435 0.92538   1
  10  15   9 1.50306 0.73988  -2
   6  17   9 1.50306 0.73988   1
   7  17   9 25.4464 1.65637   1
   8  17   9 5.24628 1.21590   1
   9  17   9 2.52513 1.15644   1
  -7  18   9 23.4005 2.25545   1
  -6  18   9 -2.4251 1.29808  -2
  -6  18   9 -2.4251 1.29808   1
  -5  18   9 1.48585 1.28989   1
  -4  18   9 11.2413 1.42397   1
  -3  18   9 8.70858 1.24076   1
  -2  18   9 2.04339 0.91070   1
 -10  15   9 2.70407 0.82757  -2
  -1  18   9 2.70407 0.82757   1
   0  18   9 20.5412 1.29817   1
   1  18   9 29.2633 1.59694   1
   2  18   9 1.54666 0.84332   1
   3  18   9 20.9183 1.43145   1
  12  14   9 -0.2903 0.77778  -2
   4  18   9 -0.2903 0.77778   1
   5  18   9 19.9090 1.44144   1
   6  18   9 1.55217 1.12509   1
   7  18   9 0.82513 1.14163   1
  -4  19   9 21.3865 2.19555   1
  -9  17   9 1.69204 1.13111  -2
  -3  19   9 1.69204 1.13111   1
  -2  19   9 -0.9781 1.13273   1
  -1  19   9 7.26783 1.33800   1
   0  19   9 35.6564 2.02482   1
   1  19   9 5.03278 1.28072   1
 -13  14   9 5.35509 1.04472  -2
   2  19   9 5.35509 1.04472   1
   3  19   9 22.3713 1.57866   1
   4  19   9 9.71039 1.28536   1
   0   0  10 1564.93 35.9927  -2
   0   0  10 1564.93 35.9927   1
   0   1  10 0.35553 0.09577   1
   1   1  10 28.7555 0.42404   1
  -1   2  10 4.85618 0.18784   1
   0   2  10 3.95212 0.16627   1
   1   2  10 5616.21 57.5816  -2
   1   2  10 5616.21 57.5816   1
   2   2  10 4.66448 0.18617   1
  -2   3  10 1.00246 0.12647   1
  -1   3  10 2395.26 25.3131  -2
  -1   3  10 2395.26 25.3131   1
   0   3  10 3.75996 0.17293   1
   1   3  10 51.2845 0.66732   1
   2   3  10 2.02930 0.15314   1
   3   3  10 56.0398 0.76371   1
   0   5  10 4628.53 44.3790  -2
  -3   4  10 4628.53 44.3790   1
  -2   4  10 9.10488 0.27190   1
  -1   4  10 0.17226 0.10788   1
   0   4  10 2.27281 0.14883   1
   1   4  10 1.23257 0.13246   1
   2   4  10 853.174 8.70641  -2
   2   4  10 853.174 8.70641   1
   3   4  10 0.10523 0.12274   1
   4   4  10 0.81519 0.14393   1
  -4   5  10 6.84600 0.27061   1
  -3   5  10 37.3794 0.57345   1
  -2   5  10 2.91959 0.17922   1
  -1   5  10 39.7364 0.60386   1
  -3   4  10 4741.62 48.6273  -2
   0   5  10 4741.62 48.6273   1
   1   5  10 12.1393 0.31912   1
   2   5  10 0.21942 0.12476   1
   3   5  10 4.31994 0.22542   1
   4   5  10 3.94793 0.21838   1
   1   7  10 1042.78 10.7181  -2
   5   5  10 1042.78 10.7181   1
  -5   6  10 0.18628 0.18978   1
  -4   6  10 6.78257 0.29828   1
  -3   6  10 0.36171 0.14957   1
  -2   6  10 461.191 4.82903  -2
  -2   6  10 461.191 4.82903   1
  -1   6  10 1.06969 0.14848   1
   0   6  10 1.39805 0.15109   1
   1   6  10 7.50241 0.28722   1
   2   6  10 6.67633 0.24955   1
   3   6  10 3940.18 39.7309  -2
   3   6  10 3940.18 39.7309   1
   4   6  10 4.18497 0.22659   1
   5   6  10 0.19727 0.15790   1
   6   6  10 70.2701 1.04263   1
  -6   7  10 3.44821 0.28127   1
  -5   7  10 0.55275 0.20897   1
  -1   8  10 3465.24 35.8306  -2
  -4   7  10 3465.24 35.8306   1
  -3   7  10 9.95934 0.34725   1
  -2   7  10 1.03537 0.17474   1
  -1   7  10 5.75744 0.25347   1
   0   7  10 1.32732 0.16841   1
   5   5  10 1025.42 10.8156  -2
   1   7  10 1025.42 10.8156   1
   2   7  10 1.32841 0.18492   1
   3   7  10 5.40801 0.28902   1
   4   7  10 4.06283 0.27606   1
   5   7  10 82.4107 1.10778   1
   2   9  10 2883.09 29.1468  -2
   6   7  10 2883.09 29.1468   1
   7   7  10 14.1608 0.46744   1
  -7   8  10 0.33494 0.24063   1
   0  10  10 60.2035 1.02238  -2
  -6   8  10 60.2035 1.02238   1
  -5   8  10 3.47561 0.29343   1
  -4   8  10 2.36670 0.26164   1
  -3   8  10 5.92491 0.35653   1
  -2   8  10 4.09317 0.28567   1
  -4   7  10 3387.04 36.9049  -2
  -1   8  10 3387.04 36.9049   1
   0   8  10 3.32387 0.25607   1
   1   8  10 0.71007 0.19032   1
   2   8  10 39.1800 0.74533   1
   3   8  10 2.07573 0.24254   1
   4   8  10 131.112 1.70627  -2
   4   8  10 131.112 1.70627   1
   5   8  10 0.28764 0.20721   1
   6   8  10 23.6467 0.65972   1
   7   8  10 7.49228 0.41153   1
   8   8  10 27.1926 0.77183   1
   1  12  10 1938.05 22.8247  -2
  -8   9  10 1938.05 22.8247   1
  -7   9  10 50.9894 1.15034   1
  -6   9  10 1.13644 0.29064   1
  -5   9  10 50.2996 0.97106   1
  -4   9  10 -0.0569 0.22811   1
  -3   9  10 453.166 5.43362  -2
  -3   9  10 453.166 5.43362   1
  -2   9  10 3.78374 0.30276   1
  -1   9  10 7.24461 0.37409   1
   0   9  10 4.95168 0.33711   1
   1   9  10 30.4854 0.72508   1
   6   7  10 2803.35 31.5217  -2
   2   9  10 2803.35 31.5217   1
   3   9  10 4.34721 0.31692   1
   4   9  10 0.36592 0.23833   1
   5   9  10 47.1906 0.98161   1
   6   9  10 3.31185 0.34506   1
   3  11  10 230.174 2.86849  -2
   7   9  10 230.174 2.86849   1
   8   9  10 -0.1359 0.27200   1
   9   9  10 8.35840 0.59295   1
  -9  10  10 4.76905 0.46970   1
  -8  10  10 0.44925 0.35290   1
  -7  10  10 4.06905 0.45801   1
  -6  10  10 35.3300 1.06842   1
  -2  11  10 2204.13 26.6748  -2
  -5  10  10 2204.13 26.6748   1
  -4  10  10 34.5066 0.86305   1
  -3  10  10 0.55023 0.27326   1
  -2  10  10 1.65315 0.27303   1
  -1  10  10 0.99497 0.24552   1
  -6   8  10 56.2515 1.08103  -2
   0  10  10 56.2515 1.08103   1
   1  10  10 0.32629 0.25113   1
   2  10  10 9.17475 0.47267   1
   3  10  10 6.53135 0.41126   1
   4  10  10 9.48049 0.48984   1
   5  10  10 2169.34 25.3513  -2
   5  10  10 2169.34 25.3513   1
   6  10  10 1.66058 0.33697   1
   7  10  10 0.92340 0.34171   1
   8  10  10 88.1782 1.62998   1
   9  10  10 3.04880 0.43427   1
   2  14  10 6.00442 0.50711  -2
  10  10  10 6.00442 0.50711   1
 -10  11  10 0.05519 0.41473   1
  -9  11  10 77.0298 1.52544   1
  -8  11  10 0.82831 0.37355   1
  -1  13  10 97.9981 1.88024  -2
  -7  11  10 97.9981 1.88024   1
  -6  11  10 5.39731 0.49730   1
  -5  11  10 2.82159 0.39161   1
  -4  11  10 3.97510 0.42309   1
  -3  11  10 0.08151 0.28123   1
  -5  10  10 2191.82 26.3765  -2
  -2  11  10 2191.82 26.3765   1
  -1  11  10 3.38268 0.36875   1
   0  11  10 1.09662 0.30796   1
   1  11  10 5.70176 0.43992   1
   2  11  10 1.30923 0.34798   1
   7   9  10 214.560 3.27389  -2
   3  11  10 214.560 3.27389   1
   4  11  10 0.69211 0.30205   1
   5  11  10 4.13286 0.42591   1
   6  11  10 5.12264 0.46541   1
   7  11  10 76.1532 1.50737   1
   4  13  10 1454.51 19.1790  -2
   8  11  10 1454.51 19.1790   1
   9  11  10 2.53794 0.48655   1
  10  11  10 0.96129 0.44386   1
  11  11  10 55.9808 1.63755   1
 -11  12  10 2.52813 0.59657   1
 -10  12  10 40.5177 1.32094   1
   0  15  10 1184.58 16.4391  -2
  -9  12  10 1184.58 16.4391   1
  -8  12  10 48.6653 1.35594   1
  -7  12  10 0.05899 0.43552   1
  -6  12  10 8.71722 0.66798   1
  -5  12  10 0.19955 0.36098   1
  -4  12  10 5.92621 0.47004  -2
  -4  12  10 5.92621 0.47004   1
  -3  12  10 1.90698 0.37814   1
  -2  12  10 3.86031 0.42454   1
  -1  12  10 5.58495 0.50041   1
   0  12  10 2.32085 0.41748   1
  -8   9  10 1856.85 24.2860  -2
   1  12  10 1856.85 24.2860   1
   2  12  10 0.11198 0.35779   1
   3  12  10 1.73853 0.37966   1
   4  12  10 64.8846 1.44616   1
   5  12  10 1.32899 0.40465   1
   6  12  10 9.99146 0.56187  -2
   6  12  10 9.99146 0.56187   1
   7  12  10 0.08798 0.38002   1
   8  12  10 34.4980 1.16572   1
   9  12  10 5.15921 0.59607   1
  10  12  10 28.2560 1.21462   1
   3  16  10 982.503 14.4814  -2
  11  12  10 982.503 14.4814   1
  12  12  10 -0.2081 0.61376   1
 -12  13  10 0.12295 0.74729   1
   1  17  10 17.3026 0.98116  -2
 -11  13  10 17.3026 0.98116   1
 -10  13  10 5.84973 0.66314   1
  -9  13  10 -0.2468 0.48770   1
  -8  13  10 2.86916 0.53934   1
  -7  13  10 9.20063 0.74634   1
  -3  14  10 1338.83 19.2137  -2
  -6  13  10 1338.83 19.2137   1
  -5  13  10 21.2168 0.92457   1
  -4  13  10 1.45898 0.47937   1
  -3  13  10 7.23040 0.59687   1
  -2  13  10 0.72029 0.43672   1
  -7  11  10 90.4268 1.94546  -2
  -1  13  10 90.4268 1.94546   1
   0  13  10 1.14488 0.43553   1
   1  13  10 1.81423 0.44338   1
   2  13  10 5.78831 0.56624   1
   3  13  10 25.2500 0.99591   1
   8  11  10 1421.83 18.7607  -2
   4  13  10 1421.83 18.7607   1
   5  13  10 1.23003 0.42756   1
   6  13  10 0.14737 0.41086   1
   7  13  10 55.2023 1.57516   1
   8  13  10 1.95941 0.50719   1
   5  15  10 29.9029 1.16163  -2
   9  13  10 29.9029 1.16163   1
  10  13  10 0.22344 0.53389   1
  11  13  10 10.3855 0.93535   1
  12  13  10 3.15156 0.80884   1
  13  13  10 50.8617 2.20816   1
   2  19  10 601.468 13.8319  -2
 -13  14  10 601.468 13.8319   1
 -12  14  10 35.3181 2.16555   1
 -11  14  10 -0.8309 0.78102   1
 -10  14  10 16.9884 0.99405   1
  -9  14  10 0.76986 0.55097   1
  -2  16  10 18.2740 0.95483  -2
  -8  14  10 18.2740 0.95483   1
  -7  14  10 2.91159 0.62786   1
  -6  14  10 3.67164 0.62213   1
  -5  14  10 2.85997 0.59079   1
  -4  14  10 30.5321 1.18673   1
  -6  13  10 1341.81 20.2170  -2
  -3  14  10 1341.81 20.2170   1
  -2  14  10 6.62265 0.68218   1
  -1  14  10 1.26913 0.50339   1
   0  14  10 12.3011 0.81597   1
   1  14  10 1.44155 0.46699   1
  10  10  10 9.98282 0.63706  -2
   2  14  10 9.98282 0.63706   1
   3  14  10 0.27134 0.42200   1
   4  14  10 26.4475 1.07448   1
   5  14  10 4.52324 0.58708   1
   6  14  10 7.49723 0.66054   1
   7  14  10 1076.06 15.0666  -2
   7  14  10 1076.06 15.0666   1
   8  14  10 -0.0450 0.48393   1
   9  14  10 0.72095 0.54506   1
  10  14  10 53.7787 1.99085   1
  11  14  10 1.15695 0.82576   1
   4  18  10 18.6785 1.42529  -2
  12  14  10 18.6785 1.42529   1
  13  14  10 1.44126 1.25587   1
 -12  15  10 3.06705 1.41792   1
 -11  15  10 9.26920 1.35676   1
  -1  18  10 733.421 14.0270  -2
 -10  15  10 733.421 14.0270   1
  -9  15  10 24.0548 1.22754   1
  -8  15  10 1.68838 0.64559   1
  -7  15  10 28.0467 1.34407   1
  -6  15  10 0.54077 0.65059   1
  -5  15  10 13.9808 1.04108  -2
  -5  15  10 13.9808 1.04108   1
  -4  15  10 2.63960 0.63625   1
  -3  15  10 3.02286 0.66795   1
  -2  15  10 3.45493 0.66409   1
  -1  15  10 -0.2049 0.47065   1
  -9  12  10 1156.89 16.8220  -2
   0  15  10 1156.89 16.8220   1
   1  15  10 0.96127 0.52063   1
   2  15  10 1.38559 0.48434   1
   3  15  10 16.7608 0.90674   1
   4  15  10 1.41043 0.53449   1
   9  13  10 26.1493 1.12364  -2
   5  15  10 26.1493 1.12364   1
   6  15  10 -0.1372 0.50565   1
   7  15  10 10.2495 0.84062   1
   8  15  10 4.50211 0.70538   1
   9  15  10 42.2873 1.79111   1
   6  17  10 683.926 12.8893  -2
  10  15  10 683.926 12.8893   1
  11  15  10 -1.3734 0.91226   1
  12  15  10 0.92658 1.06305   1
 -11  16  10 3.08573 1.45774   1
 -10  16  10 4.36543 1.30118   1
  -9  16  10 -0.1509 1.21701   1
  -8  16  10 33.7506 1.87612   1
  -4  17  10 797.798 12.5965  -2
  -7  16  10 797.798 12.5965   1
  -6  16  10 11.4830 1.03442   1
  -5  16  10 1.98883 0.79061   1
  -4  16  10 1.04770 0.66744   1
  -3  16  10 0.44746 0.60814   1
  -8  14  10 18.5061 1.06455  -2
  -2  16  10 18.5061 1.06455   1
  -1  16  10 0.74539 0.59282   1
   0  16  10 21.0490 1.05007   1
   1  16  10 2.16693 0.60258   1
   2  16  10 0.53039 0.57987   1
  11  12  10 951.755 14.7954  -2
   3  16  10 951.755 14.7954   1
   4  16  10 -0.9754 0.49268   1
   5  16  10 -0.0635 0.56733   1
   6  16  10 43.9370 1.70743   1
   7  16  10 1.15825 0.68478   1
   8  16  10 8.23014 1.03291  -2
   8  16  10 8.23014 1.03291   1
   9  16  10 0.26865 0.96613   1
  10  16  10 20.6823 1.68259   1
  11  16  10 3.88209 1.19189   1
  -3  19  10 6.82529 1.57029  -2
  -9  17  10 6.82529 1.57029   1
  -8  17  10 3.49105 1.41229   1
  -7  17  10 4.49071 1.42836   1
  -6  17  10 1.16615 1.07358   1
  -5  17  10 8.57853 1.14849   1
  -7  16  10 789.265 14.9349  -2
  -4  17  10 789.265 14.9349   1
  -3  17  10 4.19582 0.86191   1
  -2  17  10 1.07165 0.69452   1
  -1  17  10 -0.3451 0.63606   1
   0  17  10 0.34492 0.63209   1
 -11  13  10 13.0804 0.98010  -2
   1  17  10 13.0804 0.98010   1
   2  17  10 1.09817 0.62556   1
   3  17  10 12.4530 0.99934   1
   4  17  10 4.50244 0.80279   1
   5  17  10 12.3730 1.12102   1
  10  15  10 682.277 12.1006  -2
   6  17  10 682.277 12.1006   1
   7  17  10 -1.1685 0.91234   1
   8  17  10 1.20496 1.11746   1
   9  17  10 30.3878 1.99384   1
  -7  18  10 1.63712 1.40386   1
  -6  18  10 30.6313 2.34608  -2
  -6  18  10 30.6313 2.34608   1
  -5  18  10 1.67758 1.30264   1
  -4  18  10 17.8871 1.77882   1
  -3  18  10 1.35878 1.08683   1
  -2  18  10 17.3853 1.49436   1
 -10  15  10 716.302 12.8017  -2
  -1  18  10 716.302 12.8017   1
   0  18  10 0.61735 0.76200   1
   1  18  10 1.64835 0.79851   1
   2  18  10 14.7747 1.17085   1
   3  18  10 1.06408 0.91722   1
  12  14  10 16.7329 1.28505  -2
   4  18  10 16.7329 1.28505   1
   5  18  10 -1.2385 0.88829   1
   6  18  10 24.1237 1.71293   1
   7  18  10 4.11182 1.24810   1
  -4  19  10 1.54090 1.35912   1
  -9  17  10 1.95260 1.26933  -2
  -3  19  10 1.95260 1.26933   1
  -2  19  10 0.49209 1.18378   1
  -1  19  10 13.2116 1.52188   1
   0  19  10 4.57937 1.24977   1
   1  19  10 -1.3617 1.12411   1
 -13  14  10 594.646 11.5867  -2
   2  19  10 594.646 11.5867   1
   3  19  10 -0.0141 1.05469   1
   4  19  10 0.48149 1.08233   1
   0   0  11 5.83291 0.44423  -2
   0   0  11 5.83291 0.44423   1
   0   1  11 2.87155 0.15872   1
   1   1  11 134.351 1.49191   1
  -1   2  11 113.363 1.32157   1
   0   2  11 142.270 1.56911   1
   1   2  11 23.4725 0.40227  -2
   1   2  11 23.4725 0.40227   1
   2   2  11 135.012 1.47798   1
  -2   3  11 4.75687 0.20006   1
  -1   3  11 1.70669 0.15150  -2
  -1   3  11 1.70669 0.15150   1
   0   3  11 1.52888 0.13937   1
   1   3  11 118.833 1.35661   1
   2   3  11 90.0081 1.10584   1
   3   3  11 122.587 1.45909   1
   0   5  11 8.42351 0.28556  -2
  -3   4  11 8.42351 0.28556   1
  -2   4  11 122.012 1.45305   1
  -1   4  11 75.7455 0.94674   1
   0   4  11 130.158 1.45190   1
   1   4  11 70.8715 0.87009   1
   2   4  11 0.77419 0.12459  -2
   2   4  11 0.77419 0.12459   1
   3   4  11 15.3124 0.36094   1
   4   4  11 90.2662 1.11655   1
  -4   5  11 67.2156 0.89691   1
  -3   5  11 78.4020 0.96236   1
  -2   5  11 156.470 1.82535   1
  -1   5  11 109.042 1.29645   1
  -3   4  11 8.81697 0.28207  -2
   0   5  11 8.81697 0.28207   1
   1   5  11 84.6240 1.07867   1
   2   5  11 22.9077 0.44078   1
   3   5  11 91.1323 1.14205   1
   4   5  11 201.969 2.16799   1
   1   7  11 0.33540 0.16422  -2
   5   5  11 0.33540 0.16422   1
  -5   6  11 129.672 1.68676   1
  -4   6  11 85.6258 1.18099   1
  -3   6  11 13.5717 0.38053   1
  -2   6  11 0.19777 0.15350  -2
  -2   6  11 0.19777 0.15350   1
  -1   6  11 15.2192 0.38518   1
   0   6  11 87.5760 1.10175   1
   1   6  11 229.043 2.52273   1
   2   6  11 90.8474 1.16899   1
   3   6  11 2.35485 0.20019  -2
   3   6  11 2.35485 0.20019   1
   4   6  11 78.5278 1.03693   1
   5   6  11 8.07328 0.31379   1
   6   6  11 76.0378 1.03548   1
  -6   7  11 92.9679 1.38787   1
  -5   7  11 65.2706 1.05439   1
  -1   8  11 2.70933 0.23778  -2
  -4   7  11 2.70933 0.23778   1
  -3   7  11 64.0704 0.90222   1
  -2   7  11 87.8811 1.18892   1
  -1   7  11 90.5568 1.23397   1
   0   7  11 98.1327 1.19190   1
   5   5  11 0.31358 0.17097  -2
   1   7  11 0.31358 0.17097   1
   2   7  11 18.3876 0.49091   1
   3   7  11 68.9148 1.00586   1
   4   7  11 125.614 1.65188   1
   5   7  11 77.8779 1.13360   1
   2   9  11 0.53779 0.22593  -2
   6   7  11 0.53779 0.22593   1
   7   7  11 39.7139 0.78078   1
  -7   8  11 2.97906 0.30520   1
   0  10  11 -0.0795 0.22317  -2
  -6   8  11 -0.0795 0.22317   1
  -5   8  11 45.9679 0.89616   1
  -4   8  11 56.2481 0.96668   1
  -3   8  11 246.737 2.86845   1
  -2   8  11 62.9463 0.95551   1
  -4   7  11 1.17275 0.22108  -2
  -1   8  11 1.17275 0.22108   1
   0   8  11 74.3200 1.16671   1
   1   8  11 132.419 1.76786   1
   2   8  11 78.3132 1.15451   1
   3   8  11 80.2585 1.17499   1
   4   8  11 -0.0844 0.19526  -2
   4   8  11 -0.0844 0.19526   1
   5   8  11 6.26790 0.34903   1
   6   8  11 47.0052 0.87737   1
   7   8  11 70.7498 1.14074   1
   8   8  11 49.7070 0.99411   1
   1  12  11 2.50027 0.38293  -2
  -8   9  11 2.50027 0.38293   1
  -7   9  11 36.8834 1.04405   1
  -6   9  11 43.8475 0.96937   1
  -5   9  11 60.5415 1.13526   1
  -4   9  11 34.6630 0.82457   1
  -3   9  11 -0.5547 0.27228  -2
  -3   9  11 -0.5547 0.27228   1
  -2   9  11 2.80943 0.29292   1
  -1   9  11 49.4683 0.93012   1
   0   9  11 148.234 2.16822   1
   1   9  11 68.0782 1.14150   1
   6   7  11 0.81447 0.25060  -2
   2   9  11 0.81447 0.25060   1
   3   9  11 39.5414 0.83428   1
   4   9  11 26.5802 0.71798   1
   5   9  11 50.4374 1.02734   1
   6   9  11 130.159 1.98385   1
   3  11  11 -0.3994 0.28190  -2
   7   9  11 -0.3994 0.28190   1
   8   9  11 58.2220 1.07873   1
   9   9  11 31.5975 0.89106   1
  -9  10  11 22.1654 0.78992   1
  -8  10  11 28.9945 0.89852   1
  -7  10  11 128.861 2.19562   1
  -6  10  11 36.7668 1.05382   1
  -2  11  11 0.27878 0.32948  -2
  -5  10  11 0.27878 0.32948   1
  -4  10  11 50.9608 0.99397   1
  -3  10  11 175.100 2.43105   1
  -2  10  11 59.6974 1.08828   1
  -1  10  11 51.5267 0.99276   1
  -6   8  11 -0.2082 0.24354  -2
   0  10  11 -0.2082 0.24354   1
   1  10  11 4.07770 0.36092   1
   2  10  11 42.4894 0.92305   1
   3  10  11 169.263 2.41253   1
   4  10  11 49.8734 1.04859   1
   5  10  11 2.06039 0.33740  -2
   5  10  11 2.06039 0.33740   1
   6  10  11 36.2688 0.96954   1
   7  10  11 10.7477 0.56743   1
   8  10  11 37.5851 1.09167   1
   9  10  11 20.6259 0.85472   1
   2  14  11 -0.2191 0.36230  -2
  10  10  11 -0.2191 0.36230   1
 -10  11  11 2.14034 0.51435   1
  -9  11  11 38.4936 1.10404   1
  -8  11  11 11.3671 0.64931   1
  -1  13  11 -0.6551 0.37492  -2
  -7  11  11 -0.6551 0.37492   1
  -6  11  11 6.60359 0.53090   1
  -5  11  11 29.9924 0.93340   1
  -4  11  11 72.0940 1.30209   1
  -3  11  11 42.8388 1.02023   1
  -5  10  11 0.49559 0.34924  -2
  -2  11  11 0.49559 0.34924   1
  -1  11  11 32.2370 0.89580   1
   0  11  11 75.1589 1.48937   1
   1  11  11 50.7142 1.13575   1
   2  11  11 101.463 1.77041   1
   7   9  11 -0.1813 0.29244  -2
   3  11  11 -0.1813 0.29244   1
   4  11  11 11.7827 0.58878   1
   5  11  11 31.7770 0.95010   1
   6  11  11 59.4244 1.28693   1
   7  11  11 39.9689 1.11110   1
   4  13  11 1.38224 0.42666  -2
   8  11  11 1.38224 0.42666   1
   9  11  11 17.1882 0.91797   1
  10  11  11 1.40551 0.51168   1
  11  11  11 20.9203 1.12003   1
 -11  12  11 38.8367 1.54701   1
 -10  12  11 17.7062 0.99615   1
   0  15  11 1.51470 0.51410  -2
  -9  12  11 1.51470 0.51410   1
  -8  12  11 26.7307 1.01531   1
  -7  12  11 92.1575 1.97521   1
  -6  12  11 37.7434 1.25607   1
  -5  12  11 34.6277 1.12135   1
  -4  12  11 0.09146 0.36790  -2
  -4  12  11 0.09146 0.36790   1
  -3  12  11 13.0011 0.66755   1
  -2  12  11 31.3902 0.94683   1
  -1  12  11 167.518 2.64310   1
   0  12  11 34.4910 1.10542   1
  -8   9  11 3.02375 0.45688  -2
   1  12  11 3.02375 0.45688   1
   2  12  11 36.1746 1.10897   1
   3  12  11 85.6048 1.71549   1
   4  12  11 39.3777 1.17474   1
   5  12  11 29.7254 1.02062   1
   6  12  11 0.50592 0.36991  -2
   6  12  11 0.50592 0.36991   1
   7  12  11 3.17406 0.50723   1
   8  12  11 21.8020 0.94139   1
   9  12  11 24.2251 1.08831   1
  10  12  11 27.0881 1.20189   1
   3  16  11 3.56033 0.63113  -2
  11  12  11 3.56033 0.63113   1
  12  12  11 12.5425 0.99641   1
 -12  13  11 2.95296 0.93437   1
   1  17  11 0.55527 0.69019  -2
 -11  13  11 0.55527 0.69019   1
 -10  13  11 1.88884 0.63266   1
  -9  13  11 14.4628 0.92841   1
  -8  13  11 12.1292 0.81328   1
  -7  13  11 22.9695 1.09518   1
  -3  14  11 3.01756 0.59876  -2
  -6  13  11 3.01756 0.59876   1
  -5  13  11 21.5873 0.99051   1
  -4  13  11 45.7642 1.46864   1
  -3  13  11 41.2923 1.32931   1
  -2  13  11 65.3243 1.67338   1
  -7  11  11 0.16031 0.44401  -2
  -1  13  11 0.16031 0.44401   1
   0  13  11 0.23422 0.42321   1
   1  13  11 23.2380 0.96780   1
   2  13  11 64.8848 1.59448   1
   3  13  11 36.2337 1.27033   1
   8  11  11 0.73618 0.41693  -2
   4  13  11 0.73618 0.41693   1
   5  13  11 20.2333 0.88509   1
   6  13  11 9.71237 0.67533   1
   7  13  11 25.0777 1.05948   1
   8  13  11 44.7017 1.39235   1
   5  15  11 0.19031 0.47174  -2
   9  13  11 0.19031 0.47174   1
  10  13  11 5.61742 0.71040   1
  11  13  11 12.2960 0.99474   1
  12  13  11 2.00194 0.80419   1
  13  13  11 18.4509 1.55250   1
   2  19  11 3.88666 1.39033  -2
 -13  14  11 3.88666 1.39033   1
 -12  14  11 11.8702 1.49046   1
 -11  14  11 20.1683 1.54690   1
 -10  14  11 20.7676 1.21354   1
  -9  14  11 17.9147 1.11208   1
  -2  16  11 -0.1421 0.53141  -2
  -8  14  11 -0.1421 0.53141   1
  -7  14  11 3.21705 0.66494   1
  -6  14  11 16.9542 1.11059   1
  -5  14  11 84.3565 2.29292   1
  -4  14  11 20.1125 1.03654   1
  -6  13  11 2.12656 0.62312  -2
  -3  14  11 2.12656 0.62312   1
  -2  14  11 25.6774 1.12722   1
  -1  14  11 111.190 2.37366   1
   0  14  11 33.4390 1.33429   1
   1  14  11 33.9857 1.20713   1
  10  10  11 -0.2604 0.42545  -2
   2  14  11 -0.2604 0.42545   1
   3  14  11 13.9660 0.82857   1
   4  14  11 20.1497 0.96390   1
   5  14  11 63.8208 1.66837   1
   6  14  11 26.3204 1.11137   1
   7  14  11 2.40916 0.56019  -2
   7  14  11 2.40916 0.56019   1
   8  14  11 12.2008 0.84053   1
   9  14  11 3.93040 0.72153   1
  10  14  11 17.9509 1.19604   1
  11  14  11 1.29084 0.85028   1
   4  18  11 -0.1298 0.95736  -2
  12  14  11 -0.1298 0.95736   1
  13  14  11 9.92706 1.58132   1
 -12  15  11 -0.4309 1.33223   1
 -11  15  11 9.17488 1.52576   1
  -1  18  11 7.44270 1.21488  -2
 -10  15  11 7.44270 1.21488   1
  -9  15  11 14.2928 1.19621   1
  -8  15  11 5.27023 0.84705   1
  -7  15  11 22.4103 1.29743   1
  -6  15  11 33.7429 1.55721   1
  -5  15  11 0.31754 0.60246  -2
  -5  15  11 0.31754 0.60246   1
  -4  15  11 -0.3195 0.55438   1
  -3  15  11 16.8479 1.03865   1
  -2  15  11 32.1451 1.36408   1
  -1  15  11 26.1219 1.17456   1
  -9  12  11 0.46881 0.48448  -2
   0  15  11 0.46881 0.48448   1
   1  15  11 15.1493 0.96690   1
   2  15  11 27.1620 1.17188   1
   3  15  11 24.6424 1.08610   1
   4  15  11 47.5363 1.56990   1
   9  13  11 -0.2314 0.48665  -2
   5  15  11 -0.2314 0.48665   1
   6  15  11 -0.2072 0.50412   1
   7  15  11 14.7238 1.03400   1
   8  15  11 9.47534 0.85396   1
   9  15  11 20.6232 1.37393   1
   6  17  11 0.84440 0.81761  -2
  10  15  11 0.84440 0.81761   1
  11  15  11 7.46229 1.21001   1
  12  15  11 1.21889 1.16709   1
 -10  16  11 9.65885 1.51238   1
  -9  16  11 27.0003 2.03294   1
  -8  16  11 11.7591 1.41315   1
  -4  17  11 2.27951 0.85150  -2
  -7  16  11 2.27951 0.85150   1
  -6  16  11 14.4448 1.20925   1
  -5  16  11 63.1528 2.34047   1
  -4  16  11 19.0582 1.31006   1
  -3  16  11 31.3036 1.41534   1
  -8  14  11 -0.5108 0.54619  -2
  -2  16  11 -0.5108 0.54619   1
  -1  16  11 10.1624 0.88233   1
   0  16  11 15.9348 1.00006   1
   1  16  11 67.9184 1.80549   1
   2  16  11 19.2135 1.12750   1
  11  12  11 6.21105 0.72306  -2
   3  16  11 6.21105 0.72306   1
   4  16  11 17.6142 1.01597   1
   5  16  11 31.3357 1.44413   1
   6  16  11 19.6510 1.18438   1
   7  16  11 2.48281 0.80594   1
   8  16  11 -0.6405 0.78346  -2
   8  16  11 -0.6405 0.78346   1
   9  16  11 25.0893 1.77193   1
  10  16  11 10.3955 1.42675   1
  -3  19  11 1.67018 1.40877  -2
  -9  17  11 1.67018 1.40877   1
  -8  17  11 4.20016 1.43179   1
  -7  17  11 6.02083 1.46227   1
  -6  17  11 5.20032 1.20847   1
  -5  17  11 16.7043 1.46159   1
  -7  16  11 2.76169 0.88107  -2
  -4  17  11 2.76169 0.88107   1
  -3  17  11 13.4823 1.08506   1
  -2  17  11 20.0002 1.18057   1
  -1  17  11 21.3864 1.19411   1
   0  17  11 37.5421 1.61905   1
 -11  13  11 0.54422 0.58789  -2
   1  17  11 0.54422 0.58789   1
   2  17  11 0.48074 0.57475   1
   3  17  11 11.4419 0.99885   1
   4  17  11 11.2045 1.05788   1
   5  17  11 14.0386 1.20554   1
  10  15  11 1.72493 0.83029  -2
   6  17  11 1.72493 0.83029   1
   7  17  11 7.23510 1.23628   1
   8  17  11 1.77593 1.17254   1
   9  17  11 12.9717 1.49824   1
  -6  18  11 -1.5879 1.36422  -2
  -6  18  11 -1.5879 1.36422   1
  -5  18  11 1.27208 1.28064   1
  -4  18  11 9.30233 1.54551   1
  -3  18  11 37.2580 2.08589   1
  -2  18  11 13.2316 1.41944   1
 -10  15  11 4.07139 1.06790  -2
  -1  18  11 4.07139 1.06790   1
   0  18  11 12.4535 1.36140   1
   1  18  11 41.1906 1.91481   1
   2  18  11 16.4383 1.37999   1
   3  18  11 7.82835 1.16719   1
  12  14  11 1.14138 0.90736  -2
   4  18  11 1.14138 0.90736   1
   5  18  11 30.9352 2.03033   1
   6  18  11 8.41936 1.41023   1
  -9  17  11 0.08567 1.20019  -2
  -3  19  11 0.08567 1.20019   1
  -2  19  11 0.08117 1.21325   1
  -1  19  11 7.83026 1.41704   1
   0  19  11 6.75439 1.40047   1
   1  19  11 13.7872 1.55484   1
 -13  14  11 1.71600 1.05949  -2
   2  19  11 1.71600 1.05949   1
   3  19  11 8.42708 1.26212   1
   0   0  12 700.995 14.5932  -2
   0   0  12 700.995 14.5932   1
   0   1  12 0.17601 0.09425   1
   1   1  12 2.25216 0.14029   1
  -1   2  12 1.35967 0.12303   1
   0   2  12 55.5387 0.70184   1
   1   2  12 5024.97 50.3008  -2
   1   2  12 5024.97 50.3008   1
   2   2  12 54.0042 0.71564   1
  -2   3  12 0.40705 0.12602   1
  -1   3  12 2914.81 29.2745  -2
  -1   3  12 2914.81 29.2745   1
   0   3  12 1.58260 0.15115   1
   1   3  12 2.62384 0.17113   1
   2   3  12 0.20404 0.12142   1
   3   3  12 2.07702 0.16239   1
   0   5  12 4281.42 42.9325  -2
  -3   4  12 4281.42 42.9325   1
  -2   4  12 10.3892 0.31506   1
  -1   4  12 0.63248 0.14145   1
   0   4  12 23.8213 0.44290   1
   1   4  12 0.33480 0.12141   1
   2   4  12 329.476 3.41909  -2
   2   4  12 329.476 3.41909   1
   3   4  12 0.18693 0.12895   1
   4   4  12 10.3927 0.34713   1
  -4   5  12 1.05950 0.18434   1
  -3   5  12 2.53809 0.20243   1
  -2   5  12 0.34779 0.13975   1
  -1   5  12 1.25771 0.16782   1
  -3   4  12 4301.56 42.1352  -2
   0   5  12 4301.56 42.1352   1
   1   5  12 3.76440 0.20570   1
   2   5  12 0.10735 0.12813   1
   3   5  12 62.0709 0.81466   1
   4   5  12 0.83690 0.15965   1
   1   7  12 1405.64 14.7328  -2
   5   5  12 1405.64 14.7328   1
  -5   6  12 0.34075 0.19737   1
  -4   6  12 58.0361 0.90438   1
  -3   6  12 0.21935 0.15856   1
  -2   6  12 148.546 1.78520  -2
  -2   6  12 148.546 1.78520   1
  -1   6  12 0.26255 0.13683   1
   0   6  12 21.8492 0.47594   1
   1   6  12 1.63168 0.16878   1
   2   6  12 52.8350 0.76998   1
   3   6  12 3530.01 36.4967  -2
   3   6  12 3530.01 36.4967   1
   4   6  12 36.3994 0.64358   1
   5   6  12 0.17425 0.17781   1
   6   6  12 5.23381 0.30228   1
  -6   7  12 0.38887 0.21658   1
  -5   7  12 5.99237 0.34422   1
  -1   8  12 3066.60 33.4321  -2
  -4   7  12 3066.60 33.4321   1
  -3   7  12 68.4162 1.03519   1
  -2   7  12 0.14916 0.17557   1
  -1   7  12 11.3516 0.37422   1
   0   7  12 0.37204 0.16265   1
   5   5  12 1402.92 14.6858  -2
   1   7  12 1402.92 14.6858   1
   2   7  12 0.84290 0.19186   1
   3   7  12 0.59527 0.19136   1
   4   7  12 0.22439 0.18276   1
   5   7  12 14.7668 0.48095   1
   2   9  12 2696.81 29.5065  -2
   6   7  12 2696.81 29.5065   1
   7   7  12 0.36466 0.22136   1
  -7   8  12 -0.0824 0.23872   1
   0  10  12 8.06960 0.35858  -2
  -6   8  12 8.06960 0.35858   1
  -5   8  12 0.41286 0.22664   1
  -4   8  12 18.6481 0.60046   1
  -3   8  12 1.05134 0.22874   1
  -2   8  12 3.50446 0.27676   1
  -4   7  12 3084.41 32.8092  -2
  -1   8  12 3084.41 32.8092   1
   0   8  12 10.1331 0.41342   1
   1   8  12 0.00540 0.18851   1
   2   8  12 0.62479 0.20648   1
   3   8  12 1.21322 0.21322   1
   4   8  12 17.6493 0.54630  -2
   4   8  12 17.6493 0.54630   1
   5   8  12 0.24056 0.21463   1
   6   8  12 4.93294 0.34098   1
   7   8  12 0.32064 0.26510   1
   8   8  12 84.9397 1.38903   1
   1  12  12 1802.37 21.8977  -2
  -8   9  12 1802.37 21.8977   1
  -7   9  12 136.399 1.96515   1
  -6   9  12 0.03257 0.26513   1
  -5   9  12 4.32104 0.37308   1
  -4   9  12 0.46812 0.25044   1
  -3   9  12 702.008 8.24158  -2
  -3   9  12 702.008 8.24158   1
  -2   9  12 0.51918 0.24243   1
  -1   9  12 0.08264 0.22096   1
   0   9  12 0.17348 0.22501   1
   1   9  12 1.76412 0.27570   1
   6   7  12 2645.04 28.8991  -2
   2   9  12 2645.04 28.8991   1
   3   9  12 3.21711 0.30367   1
   4   9  12 0.32320 0.25142   1
   5   9  12 134.773 2.01598   1
   6   9  12 0.42645 0.28087   1
   3  11  12 373.527 4.66657  -2
   7   9  12 373.527 4.66657   1
   8   9  12 -0.0655 0.30118   1
   9   9  12 18.7525 0.74245   1
  -9  10  12 0.83598 0.37956   1
  -8  10  12 5.81544 0.51327   1
  -7  10  12 0.74224 0.38274   1
  -6  10  12 10.6220 0.60528   1
  -2  11  12 2038.56 23.1747  -2
  -5  10  12 2038.56 23.1747   1
  -4  10  12 0.53259 0.29988   1
  -3  10  12 -0.1030 0.26917   1
  -2  10  12 13.2207 0.53781   1
  -1  10  12 -0.0309 0.24027   1
  -6   8  12 24.2878 1.82836  -2
   0  10  12 24.2878 1.82836   1
   1  10  12 0.17391 0.26352   1
   2  10  12 0.67206 0.26905   1
   3  10  12 1.40841 0.30874   1
   4  10  12 47.6504 1.05091   1
   5  10  12 1962.80 23.0127  -2
   5  10  12 1962.80 23.0127   1
   6  10  12 17.4374 0.68116   1
   7  10  12 0.16066 0.31540   1
   8  10  12 19.4037 0.76131   1
   9  10  12 -0.3840 0.38608   1
   2  14  12 30.1159 1.15040  -2
  10  10  12 30.1159 1.15040   1
 -10  11  12 -0.5887 0.47356   1
  -9  11  12 22.6379 0.95953   1
  -8  11  12 0.28584 0.40369   1
  -1  13  12 198.954 3.09202  -2
  -7  11  12 198.954 3.09202   1
  -6  11  12 0.02208 0.36059   1
  -5  11  12 -0.0167 0.33194   1
  -4  11  12 1.00254 0.33865   1
  -3  11  12 8.92011 0.52369   1
  -5  10  12 2041.76 24.6868  -2
  -2  11  12 2041.76 24.6868   1
  -1  11  12 34.4878 0.91387   1
   0  11  12 0.02449 0.28856   1
   1  11  12 50.0785 1.17705   1
   2  11  12 0.74525 0.30736   1
   7   9  12 363.457 4.84396  -2
   3  11  12 363.457 4.84396   1
   4  11  12 0.79240 0.32400   1
   5  11  12 12.4303 0.61713   1
   6  11  12 0.67790 0.34016   1
   7  11  12 24.4728 0.87585   1
   4  13  12 1419.51 18.0986  -2
   8  11  12 1419.51 18.0986   1
   9  11  12 0.17823 0.48530   1
  10  11  12 0.24594 0.49644   1
  11  11  12 123.328 2.73688   1
 -11  12  12 0.03824 0.66056   1
 -10  12  12 21.3931 1.15479   1
   0  15  12 1146.72 16.7037  -2
  -9  12  12 1146.72 16.7037   1
  -8  12  12 8.17954 0.72977   1
  -7  12  12 -0.4236 0.41005   1
  -6  12  12 44.8613 1.39000   1
  -5  12  12 -0.0020 0.38699   1
  -4  12  12 21.8498 0.85980  -2
  -4  12  12 21.8498 0.85980   1
  -3  12  12 -0.1041 0.32883   1
  -2  12  12 0.39380 0.34759   1
  -1  12  12 0.66624 0.33221   1
   0  12  12 1.76406 0.41855   1
  -8   9  12 1734.97 23.6118  -2
   1  12  12 1734.97 23.6118   1
   2  12  12 9.74769 0.61016   1
   3  12  12 0.72765 0.36898   1
   4  12  12 10.1160 0.64442   1
   5  12  12 -0.1952 0.34268   1
   6  12  12 18.6493 0.78990  -2
   6  12  12 18.6493 0.78990   1
   7  12  12 0.06135 0.38941   1
   8  12  12 19.7063 0.90996   1
   9  12  12 0.57822 0.50487   1
  10  12  12 66.1382 1.93466   1
   3  16  12 860.159 13.3724  -2
  11  12  12 860.159 13.3724   1
  12  12  12 1.71622 0.78689   1
 -12  13  12 0.17944 0.89679   1
   1  17  12 42.2128 1.85010  -2
 -11  13  12 42.2128 1.85010   1
 -10  13  12 -0.3290 0.56600   1
  -9  13  12 2.07006 0.64627   1
  -8  13  12 -0.2153 0.52587   1
  -7  13  12 24.8389 1.14865   1
  -3  14  12 1234.85 18.7186  -2
  -6  13  12 1234.85 18.7186   1
  -5  13  12 68.7510 1.79870   1
  -4  13  12 0.30249 0.47768   1
  -3  13  12 1.56301 0.48779   1
  -2  13  12 0.13496 0.43594   1
  -7  11  12 182.691 3.27929  -2
  -1  13  12 182.691 3.27929   1
   0  13  12 -0.4723 0.37806   1
   1  13  12 7.42447 0.65186   1
   2  13  12 0.67577 0.44439   1
   3  13  12 2.11049 0.49102   1
   8  11  12 1406.55 19.3776  -2
   4  13  12 1406.55 19.3776   1
   5  13  12 3.42099 0.50925   1
   6  13  12 0.66290 0.42442   1
   7  13  12 124.403 2.44602   1
   8  13  12 1.18092 0.47673   1
   5  15  12 71.0037 1.88129  -2
   9  13  12 71.0037 1.88129   1
  10  13  12 0.10079 0.57313   1
  11  13  12 16.6063 1.17600   1
  12  13  12 -0.4668 0.86151   1
  13  13  12 18.1620 1.47322   1
 -12  14  12 8.65400 1.37825   1
 -11  14  12 -0.2040 0.96893   1
 -10  14  12 47.1560 1.89527   1
  -9  14  12 -0.3709 0.63595   1
  -2  16  12 46.5734 1.69370  -2
  -8  14  12 46.5734 1.69370   1
  -7  14  12 -0.4272 0.57381   1
  -6  14  12 -0.4299 0.57850   1
  -5  14  12 1.73006 0.63235   1
  -4  14  12 9.27106 0.78163   1
  -6  13  12 1250.97 18.9284  -2
  -3  14  12 1250.97 18.9284   1
  -2  14  12 2.21245 0.55056   1
  -1  14  12 -0.6284 0.44868   1
   0  14  12 0.00111 0.45947   1
   1  14  12 0.27603 0.46311   1
  10  10  12 35.4793 1.25656  -2
   2  14  12 35.4793 1.25656   1
   3  14  12 -0.1180 0.45554   1
   4  14  12 16.7356 0.89395   1
   5  14  12 0.00509 0.45344   1
   6  14  12 32.7713 1.23890   1
   7  14  12 991.260 13.9535  -2
   7  14  12 991.260 13.9535   1
   8  14  12 4.24825 0.66224   1
   9  14  12 -0.2503 0.60105   1
  10  14  12 16.9509 1.27237   1
  11  14  12 -0.0463 0.91729   1
   4  18  12 39.1147 2.29352  -2
  12  14  12 39.1147 2.29352   1
  13  14  12 2.75648 2.92629   1
 -11  15  12 16.9991 1.79423   1
  -1  18  12 692.122 13.3497  -2
 -10  15  12 692.122 13.3497   1
  -9  15  12 69.3021 2.52064   1
  -8  15  12 0.14268 0.69263   1
  -7  15  12 3.10481 0.74055   1
  -6  15  12 0.22090 0.65554   1
  -5  15  12 47.8365 1.89648  -2
  -5  15  12 47.8365 1.89648   1
  -4  15  12 0.07236 0.62265   1
  -3  15  12 6.05726 0.76631   1
  -2  15  12 0.42540 0.55040   1
  -1  15  12 6.12868 0.69765   1
  -9  12  12 1129.02 16.4755  -2
   0  15  12 1129.02 16.4755   1
   1  15  12 15.0633 0.92736   1
   2  15  12 0.25293 0.50534   1
   3  15  12 63.7791 1.79157   1
   4  15  12 0.22492 0.50737   1
   9  13  12 68.8867 1.88120  -2
   5  15  12 68.8867 1.88120   1
   6  15  12 0.54573 0.57614   1
   7  15  12 15.6827 1.08183   1
   8  15  12 0.35692 0.58427   1
   9  15  12 15.5903 1.26396   1
   6  17  12 708.094 13.4184  -2
  10  15  12 708.094 13.4184   1
  11  15  12 2.26974 1.14161   1
 -10  16  12 1.14417 1.29279   1
  -9  16  12 -1.8032 1.24970   1
  -8  16  12 18.2402 1.61441   1
  -4  17  12 761.127 12.7989  -2
  -7  16  12 761.127 12.7989   1
  -6  16  12 -0.1273 0.82673   1
  -5  16  12 -0.7335 0.69982   1
  -4  16  12 10.8811 1.07768   1
  -3  16  12 -0.9884 0.56360   1
  -8  14  12 54.0099 1.79012  -2
  -2  16  12 54.0099 1.79012   1
  -1  16  12 0.04377 0.56405   1
   0  16  12 14.9158 0.96202   1
   1  16  12 0.52141 0.53196   1
   2  16  12 2.76315 0.62026   1
  11  12  12 867.910 14.1284  -2
   3  16  12 867.910 14.1284   1
   4  16  12 4.80172 0.77197   1
   5  16  12 0.35901 0.60407   1
   6  16  12 8.83194 0.92546   1
   7  16  12 -0.5805 0.76032   1
   8  16  12 31.3562 1.74552  -2
   8  16  12 31.3562 1.74552   1
   9  16  12 0.19286 1.07268   1
  10  16  12 17.4701 1.75198   1
  -8  17  12 1.87640 1.38780   1
  -7  17  12 6.27107 1.30680   1
  -6  17  12 1.06319 1.11172   1
  -5  17  12 20.6556 1.65681   1
  -7  16  12 766.421 14.6047  -2
  -4  17  12 766.421 14.6047   1
  -3  17  12 25.8004 1.60656   1
  -2  17  12 -0.4510 0.64268   1
  -1  17  12 12.0519 0.96693   1
   0  17  12 0.89875 0.62222   1
 -11  13  12 39.4807 1.61856  -2
   1  17  12 39.4807 1.61856   1
   2  17  12 0.52016 0.65290   1
   3  17  12 15.2004 1.14056   1
   4  17  12 1.82764 0.76772   1
   5  17  12 -0.0063 0.83857   1
  10  15  12 690.672 14.2272  -2
   6  17  12 690.672 14.2272   1
   7  17  12 1.62019 1.31989   1
   8  17  12 -0.4604 1.14505   1
  -6  18  12 60.4104 2.85958  -2
  -6  18  12 60.4104 2.85958   1
  -5  18  12 0.15727 1.30338   1
  -4  18  12 12.1651 1.65426   1
  -3  18  12 -0.7141 1.20171   1
  -2  18  12 5.80998 1.25569   1
 -10  15  12 681.524 13.0831  -2
  -1  18  12 681.524 13.0831   1
   0  18  12 4.59964 1.18029   1
   1  18  12 0.39935 0.92339   1
   2  18  12 0.63713 0.94143   1
   3  18  12 0.20274 0.97385   1
  12  14  12 45.1635 1.97207  -2
   4  18  12 45.1635 1.97207   1
   5  18  12 -0.7261 1.11584   1
   6  18  12 18.0652 1.65496   1
  -2  19  12 -2.9548 2.43123   1
  -1  19  12 14.2303 1.58961   1
   0  19  12 0.25635 1.20455   1
   1  19  12 5.35359 1.35181   1
 -13  14  12 597.835 18.2360  -2
   2  19  12 597.835 18.2360   1
   0   0  13 0.47518 0.23585  -2
   0   0  13 0.47518 0.23585   1
   0   1  13 13.7378 0.30091   1
   1   1  13 23.6291 0.39113   1
  -1   2  13 191.690 2.00152   1
   0   2  13 31.0387 0.46124   1
   1   2  13 17.2932 0.37174  -2
   1   2  13 17.2932 0.37174   1
   2   2  13 6.38040 0.23035   1
  -2   3  13 39.5465 0.59782   1
  -1   3  13 0.12756 0.13170  -2
  -1   3  13 0.12756 0.13170   1
   0   3  13 34.4902 0.53308   1
   1   3  13 18.8611 0.40441   1
   2   3  13 20.6536 0.39629   1
   3   3  13 40.3532 0.61710   1
   0   5  13 6.38249 0.27436  -2
  -3   4  13 6.38249 0.27436   1
  -2   4  13 4.32668 0.22293   1
  -1   4  13 7.66002 0.28918   1
   0   4  13 26.1113 0.47496   1
   1   4  13 14.1249 0.38054   1
   2   4  13 0.05713 0.13185  -2
   2   4  13 0.05713 0.13185   1
   3   4  13 75.3416 1.00550   1
   4   4  13 22.3665 0.48494   1
  -4   5  13 131.191 1.64592   1
  -3   5  13 3.26199 0.21619   1
  -2   5  13 69.8596 0.99638   1
  -1   5  13 35.3609 0.58617   1
  -3   4  13 6.57959 0.25287  -2
   0   5  13 6.57959 0.25287   1
   1   5  13 5.04379 0.22594   1
   2   5  13 80.1099 1.01043   1
   3   5  13 15.9936 0.39943   1
   4   5  13 265.597 2.81239   1
   1   7  13 0.08274 0.18132  -2
   5   5  13 0.08274 0.18132   1
  -5   6  13 33.3671 0.70524   1
  -4   6  13 43.5270 0.75376   1
  -3   6  13 0.78934 0.19051   1
  -2   6  13 -0.0365 0.15352  -2
  -2   6  13 -0.0365 0.15352   1
  -1   6  13 1.21843 0.17240   1
   0   6  13 4.96346 0.24380   1
   1   6  13 297.311 3.32043   1
   2   6  13 49.2171 0.72931   1
   3   6  13 1.64712 0.19345  -2
   3   6  13 1.64712 0.19345   1
   4   6  13 0.62013 0.17342   1
   5   6  13 2.09997 0.22083   1
   6   6  13 2.95427 0.26803   1
  -6   7  13 48.9949 0.92831   1
  -5   7  13 19.6001 0.57373   1
  -1   8  13 1.29795 0.26360  -2
  -4   7  13 1.29795 0.26360   1
  -3   7  13 3.53604 0.29395   1
  -2   7  13 180.609 2.22848   1
  -1   7  13 32.0224 0.62754   1
   0   7  13 152.380 1.82218   1
   5   5  13 -0.1225 0.18274  -2
   1   7  13 -0.1225 0.18274   1
   2   7  13 0.47678 0.18769   1
   3   7  13 9.72097 0.37171   1
   4   7  13 52.3871 0.86726   1
   5   7  13 43.3156 0.81743   1
   2   9  13 0.33004 0.24053  -2
   6   7  13 0.33004 0.24053   1
   7   7  13 0.57099 0.25310   1
  -7   8  13 3.17372 0.33389   1
   0  10  13 -0.2351 0.26127  -2
  -6   8  13 -0.2351 0.26127   1
  -5   8  13 7.24816 0.40672   1
  -4   8  13 1.03075 0.26423   1
  -3   8  13 286.723 3.41992   1
  -2   8  13 36.4631 0.75602   1
  -4   7  13 0.92967 0.23087  -2
  -1   8  13 0.92967 0.23087   1
   0   8  13 1.12299 0.21971   1
   1   8  13 42.7657 0.76524   1
   2   8  13 16.8974 0.53530   1
   3   8  13 33.6529 0.72898   1
   4   8  13 0.22207 0.21180  -2
   4   8  13 0.22207 0.21180   1
   5   8  13 47.8001 0.89660   1
   6   8  13 11.4663 0.47597   1
   7   8  13 115.354 1.71592   1
   8   8  13 43.3774 1.07061   1
   1  12  13 1.22613 0.38149  -2
  -8   9  13 1.22613 0.38149   1
  -7   9  13 2.34657 0.36189   1
  -6   9  13 109.779 1.74308   1
  -5   9  13 34.8358 0.94193   1
  -4   9  13 69.8668 1.30297   1
  -3   9  13 0.48416 0.25988  -2
  -3   9  13 0.48416 0.25988   1
  -2   9  13 31.5592 0.77396   1
  -1   9  13 1.75509 0.26830   1
   0   9  13 81.9596 1.31462   1
   1   9  13 38.6025 0.82728   1
   6   7  13 0.40643 0.25722  -2
   2   9  13 0.40643 0.25722   1
   3   9  13 0.49333 0.24361   1
   4   9  13 74.2382 1.24697   1
   5   9  13 8.65079 0.47587   1
   6   9  13 159.779 2.26930   1
   3  11  13 0.45579 0.30425  -2
   7   9  13 0.45579 0.30425   1
   8   9  13 10.5427 0.57023   1
   9   9  13 10.1611 0.60143   1
  -9  10  13 3.41629 0.49287   1
  -8  10  13 2.25187 0.45982   1
  -7  10  13 147.368 2.45127   1
  -6  10  13 20.2089 0.80291   1
  -2  11  13 -0.0665 0.33503  -2
  -5  10  13 -0.0665 0.33503   1
  -4  10  13 0.69504 0.29987   1
  -3  10  13 72.7256 1.32640   1
  -2  10  13 29.2743 0.80810   1
  -1  10  13 20.3288 0.68244   1
  -6   8  13 0.06219 0.28086  -2
   0  10  13 0.06219 0.28086   1
   1  10  13 3.51378 0.35683   1
   2  10  13 1.84964 0.33700   1
   3  10  13 209.311 2.98354   1
   4  10  13 42.0352 1.02870   1
   5  10  13 0.92232 0.33324  -2
   5  10  13 0.92232 0.33324   1
   6  10  13 4.11830 0.40854   1
   7  10  13 0.48684 0.32230   1
   8  10  13 1.80140 0.39640   1
   9  10  13 9.80531 0.66765   1
   2  14  13 0.50266 0.47875  -2
  10  10  13 0.50266 0.47875   1
 -10  11  13 20.2816 1.25777   1
  -9  11  13 31.6271 1.24013   1
  -8  11  13 30.9775 1.12151   1
  -1  13  13 -0.0668 0.45245  -2
  -7  11  13 -0.0668 0.45245   1
  -6  11  13 31.2588 1.06648   1
  -5  11  13 0.61002 0.39704   1
  -4  11  13 44.8341 1.11518   1
  -3  11  13 23.4555 0.78909   1
  -5  10  13 0.59419 0.34952  -2
  -2  11  13 0.59419 0.34952   1
  -1  11  13 0.70494 0.31631   1
   0  11  13 145.063 2.24912   1
   1  11  13 18.0935 0.70064   1
   2  11  13 129.357 2.22422   1
   7   9  13 0.17006 0.32571  -2
   3  11  13 0.17006 0.32571   1
   4  11  13 1.22162 0.33963   1
   5  11  13 4.48191 0.43719   1
   6  11  13 26.4163 0.93695   1
   7  11  13 36.2089 1.08005   1
   4  13  13 0.92930 0.43040  -2
   8  11  13 0.92930 0.43040   1
   9  11  13 3.18152 0.58812   1
  10  11  13 1.61212 0.58667   1
  11  11  13 0.90211 0.61725   1
 -11  12  13 45.3763 1.89593   1
 -10  12  13 10.5373 0.89511   1
   0  15  13 1.70679 0.56815  -2
  -9  12  13 1.70679 0.56815   1
  -8  12  13 0.44773 0.48909   1
  -7  12  13 31.1843 1.33263   1
  -6  12  13 29.8184 1.21091   1
  -5  12  13 11.3339 0.69143   1
  -4  12  13 0.52477 0.42982  -2
  -4  12  13 0.52477 0.42982   1
  -3  12  13 0.18983 0.34645   1
  -2  12  13 0.70583 0.36549   1
  -1  12  13 189.759 2.83792   1
   0  12  13 35.2227 1.04808   1
  -8   9  13 1.15431 0.37287  -2
   1  12  13 1.15431 0.37287   1
   2  12  13 3.87989 0.49862   1
   3  12  13 30.4770 1.07324   1
   4  12  13 7.95780 0.57396   1
   5  12  13 13.2606 0.73393   1
   6  12  13 0.13451 0.38704  -2
   6  12  13 0.13451 0.38704   1
   7  12  13 5.06727 0.56638   1
   8  12  13 4.50301 0.60207   1
   9  12  13 42.2489 1.51850   1
  10  12  13 31.1483 1.40020   1
   3  16  13 2.27314 0.68691  -2
  11  12  13 2.27314 0.68691   1
  12  12  13 5.87532 0.90872   1
 -12  13  13 10.1277 1.25987   1
   1  17  13 -0.3028 0.70817  -2
 -11  13  13 -0.3028 0.70817   1
 -10  13  13 7.00540 0.84691   1
  -9  13  13 0.81596 0.68142   1
  -8  13  13 7.77365 0.82493   1
  -7  13  13 12.5531 1.06877   1
  -3  14  13 0.86681 0.66279  -2
  -6  13  13 0.86681 0.66279   1
  -5  13  13 0.68691 0.51183   1
  -4  13  13 96.0655 2.14994   1
  -3  13  13 22.7092 1.18142   1
  -2  13  13 98.9174 2.17173   1
  -7  11  13 0.31278 0.44681  -2
  -1  13  13 0.31278 0.44681   1
   0  13  13 9.14113 0.66386   1
   1  13  13 0.89652 0.41928   1
   2  13  13 38.4659 1.32471   1
   3  13  13 29.9346 1.19534   1
   8  11  13 1.17226 0.48050  -2
   4  13  13 1.17226 0.48050   1
   5  13  13 3.40412 0.52162   1
   6  13  13 32.4069 1.19769   1
   7  13  13 2.82492 0.57380   1
   8  13  13 54.5885 1.69030   1
   5  15  13 -0.4554 0.48036  -2
   9  13  13 -0.4554 0.48036   1
  10  13  13 0.56882 0.62963   1
  11  13  13 3.77675 0.83698   1
  12  13  13 -0.2184 0.91984   1
  13  13  13 22.1466 1.57966   1
 -12  14  13 0.08196 1.13595   1
 -11  14  13 1.85919 1.08200   1
 -10  14  13 22.3558 1.38761   1
  -9  14  13 4.93888 0.82519   1
  -2  16  13 -0.4794 0.61640  -2
  -8  14  13 -0.4794 0.61640   1
  -7  14  13 0.49338 0.61956   1
  -6  14  13 1.12169 0.71225   1
  -5  14  13 94.7249 2.40260   1
  -4  14  13 21.9364 1.23121   1
  -6  13  13 0.50467 0.57056  -2
  -3  14  13 0.50467 0.57056   1
  -2  14  13 3.08350 0.59696   1
  -1  14  13 46.3535 1.53746   1
   0  14  13 15.9408 0.90358   1
   1  14  13 15.9336 0.88795   1
  10  10  13 0.67221 0.43709  -2
   2  14  13 0.67221 0.43709   1
   3  14  13 0.71969 0.48987   1
   4  14  13 1.49207 0.53049   1
   5  14  13 82.4551 1.98054   1
   6  14  13 33.2676 1.30481   1
   7  14  13 0.81383 0.50585  -2
   7  14  13 0.81383 0.50585   1
   8  14  13 5.67439 0.77712   1
   9  14  13 0.38303 0.62499   1
  10  14  13 -0.0342 0.81494   1
  11  14  13 -0.9876 0.96606   1
   4  18  13 -0.0296 1.02523  -2
  12  14  13 -0.0296 1.02523   1
 -11  15  13 5.37800 1.47101   1
  -1  18  13 3.93931 1.19110  -2
 -10  15  13 3.93931 1.19110   1
  -9  15  13 0.95270 0.94515   1
  -8  15  13 27.0518 1.41294   1
  -7  15  13 19.8561 1.22520   1
  -6  15  13 56.0897 2.20881   1
  -5  15  13 0.74813 0.70722  -2
  -5  15  13 0.74813 0.70722   1
  -4  15  13 6.12720 0.84205   1
  -3  15  13 0.78019 0.61157   1
  -2  15  13 21.9475 1.16421   1
  -1  15  13 22.9809 1.12782   1
  -9  12  13 2.42211 0.59329  -2
   0  15  13 2.42211 0.59329   1
   1  15  13 2.62176 0.60009   1
   2  15  13 65.5116 1.77239   1
   3  15  13 7.92408 0.70840   1
   4  15  13 62.3797 1.84813   1
   9  13  13 -0.0610 0.49597  -2
   5  15  13 -0.0610 0.49597   1
   6  15  13 6.69301 0.81651   1
   7  15  13 1.80579 0.65435   1
   8  15  13 1.81874 0.76937   1
   9  15  13 24.9928 1.67222   1
   6  17  13 1.19937 0.94849  -2
  10  15  13 1.19937 0.94849   1
  11  15  13 5.80336 1.20704   1
 -10  16  13 4.11744 1.39867   1
  -9  16  13 27.0985 2.11145   1
  -8  16  13 11.2489 1.46315   1
  -4  17  13 1.33815 0.89004  -2
  -7  16  13 1.33815 0.89004   1
  -6  16  13 3.92593 0.97630   1
  -5  16  13 24.5759 1.61278   1
  -4  16  13 19.4802 1.47799   1
  -3  16  13 15.1687 1.11310   1
  -8  14  13 0.47565 0.59933  -2
  -2  16  13 0.47565 0.59933   1
  -1  16  13 0.33141 0.58735   1
   0  16  13 1.16097 0.57332   1
   1  16  13 77.6361 2.02843   1
   2  16  13 25.6775 1.22625   1
  11  12  13 3.13723 0.61357  -2
   3  16  13 3.13723 0.61357   1
   4  16  13 6.52602 0.79385   1
   5  16  13 10.1795 0.91888   1
   6  16  13 3.02460 0.84725   1
   7  16  13 1.91205 0.92125   1
   8  16  13 -0.6548 1.09595  -2
   8  16  13 -0.6548 1.09595   1
   9  16  13 3.17888 1.37290   1
  10  16  13 2.79362 1.26808   1
  -8  17  13 -0.9026 1.32886   1
  -7  17  13 1.04774 1.17016   1
  -6  17  13 2.77119 1.12654   1
  -5  17  13 12.4713 1.48750   1
  -7  16  13 0.46925 1.00832  -2
  -4  17  13 0.46925 1.00832   1
  -3  17  13 2.43971 1.02493   1
  -2  17  13 44.5361 1.86274   1
  -1  17  13 10.7085 1.01679   1
   0  17  13 52.3053 1.85403   1
 -11  13  13 -0.7197 0.61748  -2
   1  17  13 -0.7197 0.61748   1
   2  17  13 10.3669 1.08528   1
   3  17  13 0.68181 0.77341   1
   4  17  13 6.10160 1.04176   1
   5  17  13 21.1212 1.58502   1
  10  15  13 2.64818 1.04209  -2
   6  17  13 2.64818 1.04209   1
   7  17  13 4.72003 1.30839   1
   8  17  13 13.4629 1.72833   1
  -5  18  13 -0.6443 1.32828   1
  -4  18  13 -1.2373 1.27454   1
  -3  18  13 44.3775 2.51410   1
  -2  18  13 20.6099 1.70494   1
 -10  15  13 4.54562 1.19371  -2
  -1  18  13 4.54562 1.19371   1
   0  18  13 3.29422 1.20718   1
   1  18  13 15.3810 1.37847   1
   2  18  13 7.53734 1.19795   1
   3  18  13 1.85354 1.07313   1
  12  14  13 0.65819 1.03632  -2
   4  18  13 0.65819 1.03632   1
   5  18  13 8.51127 1.38214   1
   0   0  14 1387.41 32.1053  -2
   0   0  14 1387.41 32.1053   1
   0   1  14 1.58722 0.14484   1
   1   1  14 4.45859 0.19176   1
  -1   2  14 0.57735 0.12275   1
   0   2  14 22.4276 0.41768   1
   1   2  14 71.5633 0.97248  -2
   1   2  14 71.5633 0.97248   1
   2   2  14 12.8475 0.32948   1
  -2   3  14 0.01706 0.12338   1
  -1   3  14 1511.34 15.2985  -2
  -1   3  14 1511.34 15.2985   1
   0   3  14 0.44887 0.13172   1
   1   3  14 10.6029 0.31072   1
   2   3  14 7.34521 0.26552   1
   3   3  14 9.65388 0.33552   1
   0   5  14 64.6331 0.93786  -2
  -3   4  14 64.6331 0.93786   1
  -2   4  14 2.03473 0.17957   1
  -1   4  14 0.51583 0.14675   1
   0   4  14 1.91410 0.17914   1
   1   4  14 1.54835 0.17520   1
   2   4  14 836.500 8.58860  -2
   2   4  14 836.500 8.58860   1
   3   4  14 0.99515 0.15773   1
   4   4  14 6.10155 0.28423   1
  -4   5  14 3.17515 0.24620   1
  -3   5  14 17.1438 0.48218   1
  -2   5  14 6.15169 0.28600   1
  -1   5  14 3.44841 0.22453   1
  -3   4  14 64.3319 0.97754  -2
   0   5  14 64.3319 0.97754   1
   1   5  14 5.23915 0.24912   1
   2   5  14 0.22734 0.14279   1
   3   5  14 10.6509 0.33782   1
   4   5  14 1.53174 0.19955   1
   1   7  14 594.053 6.60577  -2
   5   5  14 594.053 6.60577   1
  -5   6  14 0.47423 0.22338   1
  -4   6  14 27.9816 0.62339   1
  -3   6  14 0.25873 0.19344   1
  -2   6  14 508.180 5.52078  -2
  -2   6  14 508.180 5.52078   1
  -1   6  14 5.63699 0.27277   1
   0   6  14 8.74849 0.31881   1
   1   6  14 3.50542 0.28186   1
   2   6  14 34.6921 0.60931   1
   3   6  14 48.5040 0.80768  -2
   3   6  14 48.5040 0.80768   1
   4   6  14 4.27047 0.30032   1
   5   6  14 1.07961 0.22092   1
   6   6  14 45.5962 0.90158   1
  -6   7  14 3.48294 0.34463   1
  -5   7  14 5.52370 0.37804   1
  -1   8  14 39.1564 0.89755  -2
  -4   7  14 39.1564 0.89755   1
  -3   7  14 7.51372 0.37501   1
  -2   7  14 0.51982 0.20251   1
  -1   7  14 0.05232 0.19290   1
   0   7  14 0.27884 0.17438   1
   5   5  14 595.468 6.61055  -2
   1   7  14 595.468 6.61055   1
   2   7  14 0.50594 0.18963   1
   3   7  14 0.27786 0.18705   1
   4   7  14 9.68984 0.38856   1
   5   7  14 18.6377 0.55068   1
   2   9  14 40.0703 0.86534  -2
   6   7  14 40.0703 0.86534   1
   7   7  14 11.6827 0.50499   1
  -7   8  14 1.13286 0.30211   1
   0  10  14 112.352 1.67362  -2
  -6   8  14 112.352 1.67362   1
  -5   8  14 8.72551 0.45440   1
  -4   8  14 3.99019 0.36045   1
  -3   8  14 3.79090 0.31219   1
  -2   8  14 3.31178 0.28909   1
  -4   7  14 43.0303 0.84334  -2
  -1   8  14 43.0303 0.84334   1
   0   8  14 3.11710 0.29064   1
   1   8  14 2.02964 0.24691   1
   2   8  14 16.2100 0.49834   1
   3   8  14 0.99231 0.23031   1
   4   8  14 187.238 2.30130  -2
   4   8  14 187.238 2.30130   1
   5   8  14 0.44102 0.23699   1
   6   8  14 2.48110 0.31341   1
   7   8  14 6.95627 0.43306   1
   8   8  14 62.4218 1.17721   1
   1  12  14 20.9581 0.85990  -2
  -8   9  14 20.9581 0.85990   1
  -7   9  14 38.0031 1.06941   1
  -6   9  14 0.44729 0.31794   1
  -5   9  14 10.7630 0.57164   1
  -4   9  14 0.79400 0.33132   1
  -3   9  14 238.839 3.03191  -2
  -3   9  14 238.839 3.03191   1
  -2   9  14 2.71356 0.27768   1
  -1   9  14 1.64764 0.25704   1
   0   9  14 7.34672 0.40337   1
   1   9  14 1.75989 0.28621   1
   6   7  14 44.3428 0.89121  -2
   2   9  14 44.3428 0.89121   1
   3   9  14 4.91871 0.36724   1
   4   9  14 2.52467 0.32089   1
   5   9  14 46.6710 0.99777   1
   6   9  14 1.14001 0.30233   1
   3  11  14 106.062 1.78649  -2
   7   9  14 106.062 1.78649   1
   8   9  14 0.64764 0.34868   1
   9   9  14 25.4012 0.93946   1
  -9  10  14 9.07292 0.66629   1
  -8  10  14 -0.6145 0.38761   1
  -7  10  14 2.43939 0.41971   1
  -6  10  14 5.23510 0.51014   1
  -2  11  14 29.2366 0.98310  -2
  -5  10  14 29.2366 0.98310   1
  -4  10  14 35.7070 1.02961   1
  -3  10  14 1.21993 0.33471   1
  -2  10  14 2.10556 0.32997   1
  -1  10  14 0.36180 0.27677   1
  -6   8  14 107.462 1.76407  -2
   0  10  14 107.462 1.76407   1
   1  10  14 3.13966 0.36217   1
   2  10  14 0.57398 0.28325   1
   3  10  14 6.55326 0.44654   1
   4  10  14 39.6822 1.01436   1
   5  10  14 24.5671 0.75488  -2
   5  10  14 24.5671 0.75488   1
   6  10  14 -0.1350 0.30454   1
   7  10  14 1.45924 0.36957   1
   8  10  14 73.5830 1.55497   1
   9  10  14 0.83250 0.45649   1
   2  14  14 7.41754 0.74806  -2
  10  10  14 7.41754 0.74806   1
 -10  11  14 -0.0942 0.55715   1
  -9  11  14 25.1101 1.08917   1
  -8  11  14 0.57217 0.47844   1
  -1  13  14 41.3701 1.25965  -2
  -7  11  14 41.3701 1.25965   1
  -6  11  14 4.38415 0.53762   1
  -5  11  14 0.88866 0.40239   1
  -4  11  14 5.29075 0.50924   1
  -3  11  14 9.44243 0.58258   1
  -5  10  14 30.7983 0.89730  -2
  -2  11  14 30.7983 0.89730   1
  -1  11  14 0.70334 0.33281   1
   0  11  14 2.45625 0.37234   1
   1  11  14 15.1960 0.65234   1
   2  11  14 0.31146 0.31598   1
   7   9  14 101.262 1.74359  -2
   3  11  14 101.262 1.74359   1
   4  11  14 0.03416 0.32344   1
   5  11  14 13.9968 0.66390   1
   6  11  14 8.88588 0.54957   1
   7  11  14 22.8583 0.88958   1
   4  13  14 21.6913 0.90835  -2
   8  11  14 21.6913 0.90835   1
   9  11  14 3.84735 0.66300   1
  10  11  14 2.20898 0.62294   1
  11  11  14 42.4027 1.70189   1
 -11  12  14 2.50929 0.73960   1
 -10  12  14 13.3947 1.03521   1
   0  15  14 18.7145 0.99999  -2
  -9  12  14 18.7145 0.99999   1
  -8  12  14 54.7719 1.71549   1
  -7  12  14 0.87960 0.55840   1
  -6  12  14 29.9191 1.23081   1
  -5  12  14 -0.0396 0.44773   1
  -4  12  14 13.3590 0.75327  -2
  -4  12  14 13.3590 0.75327   1
  -3  12  14 4.79922 0.48187   1
  -2  12  14 1.01818 0.37414   1
  -1  12  14 6.29130 0.51121   1
   0  12  14 3.11437 0.41745   1
  -8   9  14 21.2484 0.88455  -2
   1  12  14 21.2484 0.88455   1
   2  12  14 2.27078 0.42033   1
   3  12  14 2.42998 0.45677   1
   4  12  14 40.7304 1.23019   1
   5  12  14 0.95898 0.40576   1
   6  12  14 13.4802 0.72935  -2
   6  12  14 13.4802 0.72935   1
   7  12  14 0.21003 0.43175   1
   8  12  14 13.2264 0.90382   1
   9  12  14 6.81891 0.79295   1
  10  12  14 59.0277 1.96420   1
   3  16  14 8.25329 0.85391  -2
  11  12  14 8.25329 0.85391   1
  12  12  14 0.19226 0.74528   1
 -12  13  14 1.25314 1.04129   1
   1  17  14 8.46233 1.00800  -2
 -11  13  14 8.46233 1.00800   1
 -10  13  14 6.87064 1.02041   1
  -9  13  14 -0.2984 0.59930   1
  -8  13  14 3.68867 0.72068   1
  -7  13  14 29.1039 1.33913   1
  -3  14  14 14.7235 1.09357  -2
  -6  13  14 14.7235 1.09357   1
  -5  13  14 9.77242 0.88091   1
  -4  13  14 1.53603 0.57758   1
  -3  13  14 0.10975 0.44191   1
  -2  13  14 -0.2943 0.42721   1
  -7  11  14 39.1695 1.32286  -2
  -1  13  14 39.1695 1.32286   1
   0  13  14 1.47541 0.46700   1
   1  13  14 7.70486 0.65637   1
   2  13  14 7.28998 0.64916   1
   3  13  14 1.28217 0.47649   1
   8  11  14 22.9969 1.07387  -2
   4  13  14 22.9969 1.07387   1
   5  13  14 3.42684 0.53368   1
   6  13  14 3.76552 0.58012   1
   7  13  14 48.7528 1.52205   1
   8  13  14 0.73315 0.55614   1
   5  15  14 15.6610 1.01213  -2
   9  13  14 15.6610 1.01213   1
  10  13  14 -0.0755 0.57522   1
  11  13  14 25.1835 1.57938   1
  12  13  14 6.33489 1.15343   1
  13  13  14 17.7187 1.59019   1
 -12  14  14 42.0294 2.22492   1
 -11  14  14 0.45975 1.06399   1
 -10  14  14 37.0752 1.84058   1
  -9  14  14 1.22609 0.71197   1
  -2  16  14 5.65795 0.80659  -2
  -8  14  14 5.65795 0.80659   1
  -7  14  14 7.03462 0.84515   1
  -6  14  14 1.51900 0.73410   1
  -5  14  14 3.88624 0.74741   1
  -4  14  14 5.75265 0.86672   1
  -6  13  14 14.7968 1.01477  -2
  -3  14  14 14.7968 1.01477   1
  -2  14  14 12.7513 0.86831   1
  -1  14  14 1.82793 0.55628   1
   0  14  14 3.35659 0.58891   1
   1  14  14 0.53209 0.45623   1
  10  10  14 7.24641 0.62108  -2
   2  14  14 7.24641 0.62108   1
   3  14  14 1.77708 0.50309   1
   4  14  14 13.4708 0.86216   1
   5  14  14 7.02924 0.72334   1
   6  14  14 34.6560 1.28080   1
   7  14  14 10.2477 0.80343  -2
   7  14  14 10.2477 0.80343   1
   8  14  14 0.38160 0.62398   1
   9  14  14 1.90215 0.68617   1
  10  14  14 58.4220 2.32439   1
  11  14  14 0.13267 1.04415   1
   4  18  14 9.58931 1.36922  -2
  12  14  14 9.58931 1.36922   1
 -11  15  14 20.5489 1.92329   1
  -1  18  14 6.84363 1.43777  -2
 -10  15  14 6.84363 1.43777   1
  -9  15  14 12.2565 1.32807   1
  -8  15  14 0.20688 0.73520   1
  -7  15  14 5.40067 0.83489   1
  -6  15  14 -0.0144 0.72428   1
  -5  15  14 7.39111 0.94380  -2
  -5  15  14 7.39111 0.94380   1
  -4  15  14 3.80058 0.82152   1
  -3  15  14 6.01421 0.91348   1
  -2  15  14 5.38189 0.74454   1
  -1  15  14 7.08925 0.75974   1
  -9  12  14 15.8587 0.95957  -2
   0  15  14 15.8587 0.95957   1
   1  15  14 0.05362 0.51031   1
   2  15  14 2.41819 0.58093   1
   3  15  14 23.4232 1.07932   1
   4  15  14 0.62836 0.50975   1
   9  13  14 9.88766 0.76916  -2
   5  15  14 9.88766 0.76916   1
   6  15  14 0.45344 0.57912   1
   7  15  14 18.8830 1.10714   1
   8  15  14 4.08212 0.88914   1
   9  15  14 12.5862 1.40036   1
   6  17  14 7.53202 1.31284  -2
  10  15  14 7.53202 1.31284   1
  11  15  14 1.10273 1.34558   1
  -9  16  14 2.02679 1.32646   1
  -8  16  14 9.71276 1.45786   1
  -4  17  14 8.39831 1.23285  -2
  -7  16  14 8.39831 1.23285   1
  -6  16  14 22.2169 1.54503   1
  -5  16  14 2.04986 0.94434   1
  -4  16  14 3.93983 0.94925   1
  -3  16  14 0.65134 0.72888   1
  -8  14  14 7.25461 0.82446  -2
  -2  16  14 7.25461 0.82446   1
  -1  16  14 2.64465 0.69479   1
   0  16  14 12.8006 0.91805   1
   1  16  14 6.50536 0.80645   1
   2  16  14 3.49751 0.70140   1
  11  12  14 7.63959 0.76129  -2
   3  16  14 7.63959 0.76129   1
   4  16  14 0.84437 0.64047   1
   5  16  14 2.71746 0.71574   1
   6  16  14 34.9715 1.78243   1
   7  16  14 1.13305 1.10989   1
   8  16  14 6.87969 1.28456  -2
   8  16  14 6.87969 1.28456   1
   9  16  14 0.30564 1.29032   1
  -7  17  14 1.71220 1.21534   1
  -6  17  14 2.57844 1.19139   1
  -5  17  14 21.4882 1.76679   1
  -7  16  14 7.29474 1.29497  -2
  -4  17  14 7.29474 1.29497   1
  -3  17  14 0.71571 1.05233   1
  -2  17  14 2.15975 0.85653   1
  -1  17  14 2.58061 0.87711   1
   0  17  14 0.13262 0.74830   1
 -11  13  14 8.69157 0.93829  -2
   1  17  14 8.69157 0.93829   1
   2  17  14 -0.3809 0.80852   1
   3  17  14 17.4935 1.37377   1
   4  17  14 2.81151 0.99731   1
   5  17  14 0.46331 1.08655   1
  10  15  14 14.9717 1.52955  -2
   6  17  14 14.9717 1.52955   1
   7  17  14 1.98701 1.32669   1
  -5  18  14 0.85453 2.09778   1
  -4  18  14 11.6848 1.58576   1
  -3  18  14 2.25063 1.28853   1
  -2  18  14 0.48035 1.22558   1
 -10  15  14 7.87423 1.31544  -2
  -1  18  14 7.87423 1.31544   1
   0  18  14 5.33542 1.32149   1
   1  18  14 1.16949 1.10046   1
   2  18  14 9.10655 1.28791   1
   3  18  14 0.29338 1.07623   1
  12  14  14 9.32603 1.34029  -2
   4  18  14 9.32603 1.34029   1
   5  18  14 1.62599 1.90133   1
   0   0  15 1.35141 0.37720  -2
   0   0  15 1.35141 0.37720   1
   0   1  15 2.99818 0.17888   1
   1   1  15 80.6628 0.98800   1
  -1   2  15 89.2902 1.05326   1
   0   2  15 61.2596 0.81516   1
   1   2  15 14.2398 0.35955  -2
   1   2  15 14.2398 0.35955   1
   2   2  15 60.5131 0.78373   1
  -2   3  15 12.3225 0.34298   1
  -1   3  15 0.33308 0.14844  -2
  -1   3  15 0.33308 0.14844   1
   0   3  15 20.0066 0.44730   1
   1   3  15 61.2903 0.83890   1
   2   3  15 40.3328 0.64776   1
   3   3  15 49.9900 0.75947   1
   0   5  15 5.36994 0.26487  -2
  -3   4  15 5.36994 0.26487   1
  -2   4  15 60.4742 0.85683   1
  -1   4  15 7.56460 0.30057   1
   0   4  15 58.9855 0.85023   1
   1   4  15 52.4537 0.80631   1
   2   4  15 0.26793 0.15398  -2
   2   4  15 0.26793 0.15398   1
   3   4  15 73.5444 0.99271   1
   4   4  15 37.5763 0.68635   1
  -4   5  15 89.0039 1.23786   1
  -3   5  15 63.5197 0.98052   1
  -2   5  15 142.901 1.71711   1
  -1   5  15 38.1302 0.64800   1
  -3   4  15 5.09850 0.27133  -2
   0   5  15 5.09850 0.27133   1
   1   5  15 81.8990 1.14017   1
   2   5  15 55.6375 0.84124   1
   3   5  15 68.3657 0.98281   1
   4   5  15 105.588 1.40276   1
   1   7  15 0.24741 0.19242  -2
   5   5  15 0.24741 0.19242   1
  -5   6  15 15.2813 0.51933   1
  -4   6  15 37.5368 0.77498   1
  -3   6  15 5.39128 0.31087   1
  -2   6  15 0.32661 0.19877  -2
  -2   6  15 0.32661 0.19877   1
  -1   6  15 1.71229 0.20542   1
   0   6  15 45.3170 0.75570   1
   1   6  15 157.969 2.03092   1
   2   6  15 35.5929 0.67023   1
   3   6  15 2.25682 0.24769  -2
   3   6  15 2.25682 0.24769   1
   4   6  15 45.7806 0.82029   1
   5   6  15 0.56076 0.21729   1
   6   6  15 42.6387 0.88181   1
  -6   7  15 130.971 1.86858   1
  -5   7  15 20.5122 0.66225   1
  -1   8  15 0.65643 0.25616  -2
  -4   7  15 0.65643 0.25616   1
  -3   7  15 67.3767 1.05288   1
  -2   7  15 176.971 2.18101   1
  -1   7  15 46.5706 0.82070   1
   0   7  15 58.4251 0.94507   1
   5   5  15 -0.0949 0.19553  -2
   1   7  15 -0.0949 0.19553   1
   2   7  15 3.70224 0.28559   1
   3   7  15 31.5425 0.69763   1
   4   7  15 85.3044 1.24573   1
   5   7  15 22.2374 0.63145   1
   2   9  15 0.57742 0.25845  -2
   6   7  15 0.57742 0.25845   1
   7   7  15 47.7214 1.00275   1
  -7   8  15 0.02752 0.28047   1
   0  10  15 1.38571 0.31492  -2
  -6   8  15 1.38571 0.31492   1
  -5   8  15 10.8783 0.52202   1
  -4   8  15 35.9165 0.87755   1
  -3   8  15 123.992 1.68310   1
  -2   8  15 25.6079 0.64255   1
  -4   7  15 1.18117 0.25461  -2
  -1   8  15 1.18117 0.25461   1
   0   8  15 46.2146 0.85606   1
   1   8  15 32.5980 0.70735   1
   2   8  15 41.9091 0.80790   1
   3   8  15 101.194 1.38885   1
   4   8  15 0.41647 0.23480  -2
   4   8  15 0.41647 0.23480   1
   5   8  15 72.4705 1.19128   1
   6   8  15 20.1585 0.66183   1
   7   8  15 75.7091 1.30565   1
   8   8  15 18.8872 0.67582   1
   1  12  15 0.73108 0.42624  -2
  -8   9  15 0.73108 0.42624   1
  -7   9  15 44.9254 1.17474   1
  -6   9  15 153.572 2.42300   1
  -5   9  15 22.9325 0.79730   1
  -4   9  15 27.8737 0.81409   1
  -3   9  15 0.10908 0.27150  -2
  -3   9  15 0.10908 0.27150   1
  -2   9  15 33.6858 0.83617   1
  -1   9  15 34.4277 0.83114   1
   0   9  15 153.448 2.10411   1
   1   9  15 16.7851 0.60085   1
   6   7  15 -0.0497 0.24748  -2
   2   9  15 -0.0497 0.24748   1
   3   9  15 55.4144 1.02113   1
   4   9  15 64.9949 1.11892   1
   5   9  15 42.3251 0.94386   1
   6   9  15 49.1531 1.03565   1
   3  11  15 -0.1647 0.30500  -2
   7   9  15 -0.1647 0.30500   1
   8   9  15 0.63274 0.34537   1
   9   9  15 8.59226 0.59114   1
  -9  10  15 4.38500 0.59538   1
  -8  10  15 25.3688 1.01558   1
  -7  10  15 42.6374 1.23871   1
  -6  10  15 12.8689 0.69687   1
  -2  11  15 0.96585 0.37616  -2
  -5  10  15 0.96585 0.37616   1
  -4  10  15 33.9634 1.00996   1
  -3  10  15 42.0443 1.09940   1
  -2  10  15 30.5190 0.89141   1
  -1  10  15 56.8542 1.17474   1
  -6   8  15 0.84092 0.32419  -2
   0  10  15 0.84092 0.32419   1
   1  10  15 12.8538 0.56077   1
   2  10  15 24.9317 0.74144   1
   3  10  15 111.135 1.72643   1
   4  10  15 18.7161 0.64475   1
   5  10  15 -0.2059 0.31322  -2
   5  10  15 -0.2059 0.31322   1
   6  10  15 28.7828 0.89522   1
   7  10  15 0.28406 0.34763   1
   8  10  15 29.2972 1.02009   1
   9  10  15 60.9592 1.57747   1
   2  14  15 0.44990 0.52372  -2
  10  10  15 0.44990 0.52372   1
 -10  11  15 53.7533 1.88549   1
  -9  11  15 11.6840 0.79990   1
  -8  11  15 16.2007 0.93311   1
  -1  13  15 0.22384 0.43839  -2
  -7  11  15 0.22384 0.43839   1
  -6  11  15 30.8554 1.07364   1
  -5  11  15 27.7359 0.99448   1
  -4  11  15 121.633 2.15589   1
  -3  11  15 9.75844 0.60366   1
  -5  10  15 1.52362 0.39706  -2
  -2  11  15 1.52362 0.39706   1
  -1  11  15 50.8529 1.25376   1
   0  11  15 159.337 2.39124   1
   1  11  15 32.2997 0.96065   1
   2  11  15 47.9893 1.14466   1
   7   9  15 0.41348 0.34475  -2
   3  11  15 0.41348 0.34475   1
   4  11  15 10.7600 0.56769   1
   5  11  15 14.4681 0.64529   1
   6  11  15 49.1517 1.19981   1
   7  11  15 9.70711 0.66930   1
   4  13  15 1.89517 0.47140  -2
   8  11  15 1.89517 0.47140   1
   9  11  15 29.5897 1.28920   1
  10  11  15 0.91651 0.60060   1
  11  11  15 20.8487 1.22556   1
 -11  12  15 3.55397 0.81747   1
 -10  12  15 5.36529 0.80562   1
   0  15  15 2.49569 0.59415  -2
  -9  12  15 2.49569 0.59415   1
  -8  12  15 24.0561 1.16648   1
  -7  12  15 6.45437 0.75729   1
  -6  12  15 14.4543 0.90393   1
  -5  12  15 27.6743 1.24650   1
  -4  12  15 0.76452 0.48457  -2
  -4  12  15 0.76452 0.48457   1
  -3  12  15 1.05127 0.41809   1
  -2  12  15 20.7578 0.87153   1
  -1  12  15 82.4890 1.57635   1
   0  12  15 10.8947 0.61810   1
  -8   9  15 0.11717 0.36499  -2
   1  12  15 0.11717 0.36499   1
   2  12  15 28.3078 0.96857   1
   3  12  15 19.3014 0.85596   1
   4  12  15 26.8409 1.00626   1
   5  12  15 64.2901 1.49981   1
   6  12  15 0.16646 0.38776  -2
   6  12  15 0.16646 0.38776   1
   7  12  15 21.3565 0.99573   1
   8  12  15 8.49337 0.74963   1
   9  12  15 24.6528 1.20397   1
  10  12  15 7.47030 0.81042   1
   3  16  15 1.92480 0.67088  -2
  11  12  15 1.92480 0.67088   1
  12  12  15 15.9575 1.26205   1
 -12  13  15 9.47548 1.33622   1
   1  17  15 0.75852 0.79914  -2
 -11  13  15 0.75852 0.79914   1
 -10  13  15 4.46048 0.94955   1
  -9  13  15 19.2536 1.12388   1
  -8  13  15 50.6079 1.80629   1
  -7  13  15 2.35761 0.64681   1
  -3  14  15 0.46529 0.61298  -2
  -6  13  15 0.46529 0.61298   1
  -5  13  15 32.8777 1.48524   1
  -4  13  15 139.926 2.98596   1
  -3  13  15 16.7273 0.93618   1
  -2  13  15 42.9025 1.37939   1
  -7  11  15 -0.6262 0.46293  -2
  -1  13  15 -0.6262 0.46293   1
   0  13  15 22.0938 0.98846   1
   1  13  15 17.0857 0.87756   1
   2  13  15 87.1325 1.91454   1
   3  13  15 6.33950 0.63915   1
   8  11  15 3.09694 0.52900  -2
   4  13  15 3.09694 0.52900   1
   5  13  15 33.7455 1.17915   1
   6  13  15 39.1422 1.34340   1
   7  13  15 23.1508 1.10335   1
   8  13  15 7.03558 0.72755   1
   5  15  15 0.56673 0.53758  -2
   9  13  15 0.56673 0.53758   1
  10  13  15 14.8685 1.06864   1
  11  13  15 3.10317 0.98205   1
  12  13  15 0.70584 1.17140   1
  13  13  15 3.00570 1.29385   1
 -12  14  15 16.4549 1.59725   1
 -11  14  15 2.26530 1.18902   1
 -10  14  15 6.07234 1.05199   1
  -9  14  15 8.71636 0.97214   1
  -2  16  15 0.09957 0.60578  -2
  -8  14  15 0.09957 0.60578   1
  -7  14  15 2.48902 0.68747   1
  -6  14  15 17.2470 1.20026   1
  -5  14  15 25.2862 1.36663   1
  -4  14  15 6.40091 0.91264   1
  -6  13  15 -0.5607 0.58174  -2
  -3  14  15 -0.5607 0.58174   1
  -2  14  15 21.8596 1.17203   1
  -1  14  15 23.6377 1.12148   1
   0  14  15 19.7872 1.02619   1
   1  14  15 52.6095 1.58480   1
  10  10  15 0.38673 0.44084  -2
   2  14  15 0.38673 0.44084   1
   3  14  15 5.19496 0.60944   1
   4  14  15 10.1144 0.77981   1
   5  14  15 42.3065 1.43203   1
   6  14  15 6.97593 0.69704   1
   7  14  15 -0.7662 0.55862  -2
   7  14  15 -0.7662 0.55862   1
   8  14  15 18.5265 1.16210   1
   9  14  15 -0.1520 0.67081   1
  10  14  15 18.4357 1.57389   1
  11  14  15 20.0157 1.88896   1
   4  18  15 -1.9769 1.24265  -2
  12  14  15 -1.9769 1.24265   1
  -1  18  15 1.38730 1.27164  -2
 -10  15  15 1.38730 1.27164   1
  -9  15  15 18.7089 1.45399   1
  -8  15  15 63.1317 2.30649   1
  -7  15  15 7.84406 0.95349   1
  -6  15  15 29.7931 1.55052   1
  -5  15  15 -0.5223 0.72967  -2
  -5  15  15 -0.5223 0.72967   1
  -4  15  15 13.5803 1.18432   1
  -3  15  15 14.8810 1.19792   1
  -2  15  15 68.0040 2.18899   1
  -1  15  15 2.80532 0.66708   1
  -9  12  15 3.30300 0.64192  -2
   0  15  15 3.30300 0.64192   1
   1  15  15 30.7195 1.31138   1
   2  15  15 80.4934 1.94604   1
   3  15  15 17.0600 0.95891   1
   4  15  15 13.5582 0.93383   1
   9  13  15 -0.2678 0.50041  -2
   5  15  15 -0.2678 0.50041   1
   6  15  15 31.8677 1.47518   1
   7  15  15 5.09256 0.89458   1
   8  15  15 6.77032 1.34047   1
   9  15  15 3.48595 1.18621   1
   6  17  15 1.77480 1.18526  -2
  10  15  15 1.77480 1.18526   1
  -9  16  15 1.96877 1.33102   1
  -8  16  15 3.97960 1.26086   1
  -4  17  15 0.47611 1.09485  -2
  -7  16  15 0.47611 1.09485   1
  -6  16  15 18.2849 1.49824   1
  -5  16  15 4.00340 1.05154   1
  -4  16  15 10.7355 1.25029   1
  -3  16  15 37.2873 1.80644   1
  -8  14  15 -0.2071 0.69003  -2
  -2  16  15 -0.2071 0.69003   1
  -1  16  15 1.28581 0.71083   1
   0  16  15 10.7355 0.99712   1
   1  16  15 27.4530 1.35148   1
   2  16  15 5.00447 0.77106   1
  11  12  15 1.40899 0.55837  -2
   3  16  15 1.40899 0.55837   1
   4  16  15 18.0060 1.08782   1
   5  16  15 6.15656 0.95042   1
   6  16  15 16.4718 1.57180   1
   7  16  15 20.8131 1.78860   1
   8  16  15 -0.1916 1.17375  -2
   8  16  15 -0.1916 1.17375   1
   9  16  15 0.98088 1.37267   1
  -7  17  15 10.0717 1.44517   1
  -6  17  15 30.7790 1.77837   1
  -5  17  15 -0.3087 1.08103   1
  -7  16  15 2.63157 1.23273  -2
  -4  17  15 2.63157 1.23273   1
  -3  17  15 23.2717 1.75697   1
  -2  17  15 71.5499 2.83962   1
  -1  17  15 10.2490 1.23423   1
   0  17  15 18.6969 1.32124   1
 -11  13  15 0.46827 0.79600  -2
   1  17  15 0.46827 0.79600   1
   2  17  15 32.5692 1.66173   1
   3  17  15 6.19731 1.13633   1
   4  17  15 23.7237 1.75338   1
   5  17  15 3.36335 1.27303   1
  10  15  15 2.06141 1.19590  -2
   6  17  15 2.06141 1.19590   1
   7  17  15 17.7629 1.88354   1
  -4  18  15 7.27354 2.14500   1
  -3  18  15 8.80569 1.52410   1
  -2  18  15 1.63743 1.30371   1
 -10  15  15 2.75182 1.19965  -2
  -1  18  15 2.75182 1.19965   1
   0  18  15 15.3522 1.62635   1
   1  18  15 3.54204 1.20099   1
   2  18  15 11.9102 1.37522   1
   3  18  15 21.5938 1.66573   1
  12  14  15 0.93350 1.18846  -2
   4  18  15 0.93350 1.18846   1
   0   0  16 6369.51 145.786  -2
   0   0  16 6369.51 145.786   1
   0   1  16 6.78736 0.28469   1
   1   1  16 34.9304 0.55062   1
  -1   2  16 0.99398 0.16060   1
   0   2  16 0.61099 0.15426   1
   1   2  16 2258.13 22.7696  -2
   1   2  16 2258.13 22.7696   1
   2   2  16 0.29894 0.14428   1
  -2   3  16 2.20774 0.18935   1
  -1   3  16 309.616 3.51942  -2
  -1   3  16 309.616 3.51942   1
   0   3  16 1.03068 0.16495   1
   1   3  16 39.0295 0.62745   1
   2   3  16 5.49034 0.26263   1
   3   3  16 59.0450 0.84749   1
   0   5  16 1903.23 19.2690  -2
  -3   4  16 1903.23 19.2690   1
  -2   4  16 21.7772 0.50676   1
  -1   4  16 1.58877 0.19652   1
   0   4  16 12.1270 0.37679   1
   1   4  16 4.77477 0.25972   1
   2   4  16 5039.55 51.8214  -2
   2   4  16 5039.55 51.8214   1
   3   4  16 4.93621 0.26631   1
   4   4  16 0.92235 0.19134   1
  -4   5  16 -0.0213 0.18539   1
  -3   5  16 28.2172 0.62356   1
  -2   5  16 3.93656 0.25781   1
  -1   5  16 33.2793 0.63151   1
  -3   4  16 1901.16 20.2669  -2
   0   5  16 1901.16 20.2669   1
   1   5  16 20.3261 0.51214   1
   2   5  16 3.97845 0.26302   1
   3   5  16 1.35902 0.18971   1
   4   5  16 1.02471 0.20175   1
   1   7  16 447.554 4.94985  -2
   5   5  16 447.554 4.94985   1
  -5   6  16 1.15328 0.26652   1
  -4   6  16 0.21014 0.21807   1
  -3   6  16 2.77958 0.26667   1
  -2   6  16 3969.42 40.9569  -2
  -2   6  16 3969.42 40.9569   1
  -1   6  16 3.90926 0.28948   1
   0   6  16 0.64098 0.21187   1
   1   6  16 0.79738 0.21781   1
   2   6  16 0.29536 0.22091   1
   3   6  16 1633.37 18.0492  -2
   3   6  16 1633.37 18.0492   1
   4   6  16 0.52322 0.21389   1
   5   6  16 2.34766 0.28779   1
   6   6  16 91.6306 1.47095   1
  -6   7  16 2.19539 0.33863   1
  -5   7  16 1.05877 0.30115   1
  -1   8  16 1390.10 15.4630  -2
  -4   7  16 1390.10 15.4630   1
  -3   7  16 0.39510 0.23292   1
  -2   7  16 3.96503 0.35669   1
  -1   7  16 19.0594 0.55633   1
   0   7  16 1.63298 0.25975   1
   5   5  16 460.002 5.37458  -2
   1   7  16 460.002 5.37458   1
   2   7  16 0.70999 0.22392   1
   3   7  16 3.12845 0.29250   1
   4   7  16 1.88101 0.26453   1
   5   7  16 83.3733 1.28097   1
   2   9  16 1162.77 13.0208  -2
   6   7  16 1162.77 13.0208   1
   7   7  16 12.9560 0.55155   1
  -7   8  16 0.84746 0.33981   1
   0  10  16 1999.90 23.4838  -2
  -6   8  16 1999.90 23.4838   1
  -5   8  16 1.32774 0.35424   1
  -4   8  16 1.45239 0.32205   1
  -3   8  16 0.75575 0.24741   1
  -2   8  16 4.97762 0.33174   1
  -4   7  16 1405.74 14.8667  -2
  -1   8  16 1405.74 14.8667   1
   0   8  16 12.6855 0.49636   1
   1   8  16 2.49295 0.27444   1
   2   8  16 64.0894 1.10467   1
   3   8  16 2.31296 0.29345   1
   4   8  16 2506.03 26.7926  -2
   4   8  16 2506.03 26.7926   1
   5   8  16 2.13012 0.31079   1
   6   8  16 11.7740 0.53229   1
   7   8  16 -0.0126 0.28231   1
   8   8  16 6.91593 0.47518   1
   1  12  16 841.389 10.9989  -2
  -8   9  16 841.389 10.9989   1
  -7   9  16 10.9713 0.60428   1
  -6   9  16 1.53693 0.38317   1
  -5   9  16 63.3259 1.33105   1
  -4   9  16 1.20130 0.33795   1
  -3   9  16 547.013 6.42631  -2
  -3   9  16 547.013 6.42631   1
  -2   9  16 -0.0259 0.26189   1
  -1   9  16 4.21369 0.37029   1
   0   9  16 1.58145 0.31487   1
   1   9  16 31.8436 0.82092   1
   6   7  16 1178.69 12.8350  -2
   2   9  16 1178.69 12.8350   1
   3   9  16 10.7602 0.48868   1
   4   9  16 1.64908 0.31392   1
   5   9  16 8.19659 0.46364   1
   6   9  16 0.65883 0.29586   1
   3  11  16 547.675 6.65840  -2
   7   9  16 547.675 6.65840   1
   8   9  16 -0.0817 0.33983   1
   9   9  16 8.37092 0.66772   1
  -9  10  16 0.34075 0.48815   1
  -8  10  16 0.49865 0.46412   1
  -7  10  16 0.99835 0.40112   1
  -6  10  16 25.2126 0.95146   1
  -2  11  16 929.571 11.2998  -2
  -5  10  16 929.571 11.2998   1
  -4  10  16 58.8670 1.26472   1
  -3  10  16 1.16222 0.37842   1
  -2  10  16 10.3811 0.55387   1
  -1  10  16 1.63717 0.35187   1
  -6   8  16 1975.86 23.1816  -2
   0  10  16 1975.86 23.1816   1
   1  10  16 2.18904 0.34789   1
   2  10  16 3.80057 0.39132   1
   3  10  16 0.94154 0.30436   1
   4  10  16 2.34861 0.34983   1
   5  10  16 941.267 11.3430  -2
   5  10  16 941.267 11.3430   1
   6  10  16 0.48366 0.34451   1
   7  10  16 1.67141 0.42688   1
   8  10  16 122.366 2.18219   1
   9  10  16 1.15085 0.47984   1
   2  14  16 791.570 12.3058  -2
  10  10  16 791.570 12.3058   1
 -10  11  16 2.05594 0.64748   1
  -9  11  16 82.5877 2.02372   1
  -8  11  16 1.24327 0.55036   1
  -1  13  16 561.084 8.58687  -2
  -7  11  16 561.084 8.58687   1
  -6  11  16 -0.0751 0.41601   1
  -5  11  16 0.95965 0.40405   1
  -4  11  16 1.55090 0.42290   1
  -3  11  16 0.08737 0.38479   1
  -5  10  16 909.918 11.8020  -2
  -2  11  16 909.918 11.8020   1
  -1  11  16 1.08050 0.37760   1
   0  11  16 2.10419 0.40255   1
   1  11  16 0.14386 0.35651   1
   2  11  16 1.07802 0.35462   1
   7   9  16 541.570 7.01842  -2
   3  11  16 541.570 7.01842   1
   4  11  16 0.33647 0.35135   1
   5  11  16 5.41731 0.50387   1
   6  11  16 0.75345 0.38747   1
   7  11  16 80.8255 1.68030   1
   4  13  16 626.287 9.03773  -2
   8  11  16 626.287 9.03773   1
   9  11  16 1.80033 0.59813   1
  10  11  16 0.81197 0.60119   1
  11  11  16 14.9891 1.16307   1
 -11  12  16 0.88325 0.74368   1
 -10  12  16 27.8618 1.51232   1
   0  15  16 517.741 7.72097  -2
  -9  12  16 517.741 7.72097   1
  -8  12  16 85.3527 2.25691   1
  -7  12  16 0.68879 0.54406   1
  -6  12  16 1.26849 0.55761   1
  -5  12  16 0.31492 0.50392   1
  -4  12  16 1093.11 15.2574  -2
  -4  12  16 1093.11 15.2574   1
  -3  12  16 0.51400 0.47120   1
  -2  12  16 0.64842 0.43302   1
  -1  12  16 0.62354 0.38808   1
   0  12  16 4.09399 0.49737   1
  -8   9  16 803.676 10.5029  -2
   1  12  16 803.676 10.5029   1
   2  12  16 4.31735 0.50909   1
   3  12  16 1.01858 0.41988   1
   4  12  16 93.3056 1.90162   1
   5  12  16 1.02852 0.43796   1
   6  12  16 947.044 12.7432  -2
   6  12  16 947.044 12.7432   1
   7  12  16 1.22344 0.49902   1
   8  12  16 19.8067 0.99934   1
   9  12  16 -0.9263 0.50935   1
  10  12  16 10.1400 0.98468   1
   3  16  16 454.821 8.38581  -2
  11  12  16 454.821 8.38581   1
  12  12  16 0.15047 0.94144   1
 -12  13  16 3.16012 1.36988   1
   1  17  16 429.426 8.79744  -2
 -11  13  16 429.426 8.79744   1
 -10  13  16 0.82347 0.85553   1
  -9  13  16 0.11520 0.61027   1
  -8  13  16 0.74078 0.62226   1
  -7  13  16 7.66499 0.82881   1
  -3  14  16 590.698 10.0479  -2
  -6  13  16 590.698 10.0479   1
  -5  13  16 1.16851 0.63624   1
  -4  13  16 0.90619 0.59264   1
  -3  13  16 20.3930 1.05830   1
  -2  13  16 0.87203 0.50227   1
  -7  11  16 560.820 8.62291  -2
  -1  13  16 560.820 8.62291   1
   0  13  16 -0.3691 0.46562   1
   1  13  16 4.58270 0.59111   1
   2  13  16 0.22412 0.45566   1
   3  13  16 27.2175 1.11544   1
   8  11  16 630.406 9.12565  -2
   4  13  16 630.406 9.12565   1
   5  13  16 4.13662 0.63885   1
   6  13  16 0.09120 0.49956   1
   7  13  16 14.2074 0.90642   1
   8  13  16 0.39325 0.56399   1
   5  15  16 443.386 7.67903  -2
   9  13  16 443.386 7.67903   1
  10  13  16 -0.4475 0.71327   1
  11  13  16 11.4426 1.46531   1
  12  13  16 -0.2945 1.24308   1
 -11  14  16 -0.4475 1.18970   1
 -10  14  16 4.77393 1.07037   1
  -9  14  16 -0.2220 0.76443   1
  -2  16  16 490.198 7.78462  -2
  -8  14  16 490.198 7.78462   1
  -7  14  16 -0.2358 0.58969   1
  -6  14  16 1.34799 0.70126   1
  -5  14  16 0.79233 0.70007   1
  -4  14  16 27.1412 1.50203   1
  -6  13  16 584.648 10.5765  -2
  -3  14  16 584.648 10.5765   1
  -2  14  16 21.6098 1.17307   1
  -1  14  16 0.65429 0.57352   1
   0  14  16 31.6756 1.38929   1
   1  14  16 -0.1973 0.48565   1
  10  10  16 783.138 11.1647  -2
   2  14  16 783.138 11.1647   1
   3  14  16 0.58662 0.50026   1
   4  14  16 14.4049 0.92067   1
   5  14  16 0.50141 0.53274   1
   6  14  16 1.91877 0.63229   1
   7  14  16 478.987 8.72979  -2
   7  14  16 478.987 8.72979   1
   8  14  16 -0.6599 0.61288   1
   9  14  16 0.12989 0.83213   1
  10  14  16 89.9497 3.55615   1
  11  14  16 0.46147 1.32117   1
  -1  18  16 333.763 7.23163  -2
 -10  15  16 333.763 7.23163   1
  -9  15  16 2.01933 1.06964   1
  -8  15  16 0.95255 0.92354   1
  -7  15  16 40.0494 1.71870   1
  -6  15  16 0.47662 0.77448   1
  -5  15  16 524.740 9.73804  -2
  -5  15  16 524.740 9.73804   1
  -4  15  16 0.79243 0.76746   1
  -3  15  16 4.58462 0.88323   1
  -2  15  16 -0.3080 0.64852   1
  -1  15  16 0.76175 0.62433   1
  -9  12  16 518.989 8.55100  -2
   0  15  16 518.989 8.55100   1
   1  15  16 1.93387 0.62982   1
   2  15  16 0.36305 0.51800   1
   3  15  16 2.30331 0.61682   1
   4  15  16 0.57963 0.60518   1
   9  13  16 443.593 7.36294  -2
   5  15  16 443.593 7.36294   1
   6  15  16 -0.2211 0.65100   1
   7  15  16 14.2263 1.31981   1
   8  15  16 0.22562 1.13296   1
   9  15  16 54.8039 2.78388   1
   6  17  16 310.140 8.03257  -2
  10  15  16 310.140 8.03257   1
  -8  16  16 31.4752 2.04134   1
  -4  17  16 359.698 7.19127  -2
  -7  16  16 359.698 7.19127   1
  -6  16  16 30.1281 1.72105   1
  -5  16  16 0.70404 0.98196   1
  -4  16  16 3.95649 1.07101   1
  -3  16  16 -0.4514 0.77387   1
  -8  14  16 466.821 8.76991  -2
  -2  16  16 466.821 8.76991   1
  -1  16  16 -0.2908 0.67033   1
   0  16  16 10.9412 1.02458   1
   1  16  16 0.85224 0.69639   1
   2  16  16 3.49059 0.83028   1
  11  12  16 453.853 7.61058  -2
   3  16  16 453.853 7.61058   1
   4  16  16 2.09859 0.79166   1
   5  16  16 2.95536 1.05820   1
   6  16  16 69.3251 2.93353   1
   7  16  16 1.27067 1.25288   1
   8  16  16 351.694 8.63334  -2
   8  16  16 351.694 8.63334   1
  -6  17  16 1.04655 1.13713   1
  -5  17  16 4.00031 1.28465   1
  -7  16  16 359.705 7.71966  -2
  -4  17  16 359.705 7.71966   1
  -3  17  16 0.62155 1.18414   1
  -2  17  16 1.49176 1.18310   1
  -1  17  16 4.38414 1.16601   1
   0  17  16 0.49981 0.91913   1
 -11  13  16 456.811 8.11941  -2
   1  17  16 456.811 8.11941   1
   2  17  16 -0.2795 0.92325   1
   3  17  16 18.1945 1.62044   1
   4  17  16 0.31741 1.23703   1
   5  17  16 17.8087 1.80573   1
  10  15  16 324.517 7.47871  -2
   6  17  16 324.517 7.47871   1
  -2  18  16 20.6981 1.83583   1
 -10  15  16 334.605 7.26730  -2
  -1  18  16 334.605 7.26730   1
   0  18  16 5.75060 1.31287   1
   1  18  16 0.07265 1.10700   1
   2  18  16 32.9129 1.99840   1
   0   0  17 11.5086 0.76543  -2
   0   0  17 11.5086 0.76543   1
   0   1  17 132.078 1.68557   1
   1   1  17 51.7048 0.77515   1
  -1   2  17 10.8784 0.33428   1
   0   2  17 63.1964 0.90397   1
   1   2  17 11.8826 0.35281  -2
   1   2  17 11.8826 0.35281   1
   2   2  17 50.0801 0.75519   1
  -2   3  17 74.4819 1.01680   1
  -1   3  17 0.10411 0.18004  -2
  -1   3  17 0.10411 0.18004   1
   0   3  17 77.0852 0.99988   1
   1   3  17 45.4167 0.69311   1
   2   3  17 299.129 3.26631   1
   3   3  17 69.7046 0.95113   1
   0   5  17 5.00176 0.28870  -2
  -3   4  17 5.00176 0.28870   1
  -2   4  17 52.0230 0.83048   1
  -1   4  17 229.616 2.59299   1
   0   4  17 66.8986 0.99922   1
   1   4  17 293.245 3.29624   1
   2   4  17 -0.1294 0.18451  -2
   2   4  17 -0.1294 0.18451   1
   3   4  17 25.4781 0.58231   1
   4   4  17 40.7763 0.73224   1
  -4   5  17 5.33466 0.33048   1
  -3   5  17 21.5763 0.55311   1
  -2   5  17 417.382 4.49504   1
  -1   5  17 58.9320 0.89686   1
  -3   4  17 4.48264 0.29336  -2
   0   5  17 4.48264 0.29336   1
   1   5  17 24.0001 0.62751   1
   2   5  17 23.3972 0.59229   1
   3   5  17 42.1516 0.79587   1
   4   5  17 1.76949 0.21802   1
   1   7  17 0.12952 0.21488  -2
   5   5  17 0.12952 0.21488   1
  -5   6  17 231.228 2.95522   1
  -4   6  17 60.8923 1.00012   1
  -3   6  17 142.927 1.80353   1
  -2   6  17 0.04272 0.21147  -2
  -2   6  17 0.04272 0.21147   1
  -1   6  17 120.535 1.60083   1
   0   6  17 30.7722 0.74953   1
   1   6  17 4.00247 0.31722   1
   2   6  17 55.8165 0.99944   1
   3   6  17 1.33030 0.26452  -2
   3   6  17 1.33030 0.26452   1
   4   6  17 25.4528 0.64681   1
   5   6  17 101.819 1.49334   1
   6   6  17 35.1878 0.86559   1
  -6   7  17 304.779 3.92291   1
  -5   7  17 35.1477 0.96017   1
  -1   8  17 0.84382 0.26927  -2
  -4   7  17 0.84382 0.26927   1
  -3   7  17 20.1571 0.61107   1
  -2   7  17 1.12714 0.24234   1
  -1   7  17 55.5706 0.97525   1
   0   7  17 4.16195 0.33516   1
   5   5  17 0.07619 0.25988  -2
   1   7  17 0.07619 0.25988   1
   2   7  17 103.308 1.58819   1
   3   7  17 26.8427 0.71892   1
   4   7  17 308.703 3.59267   1
   5   7  17 60.5334 1.07145   1
   2   9  17 0.25779 0.27496  -2
   6   7  17 0.25779 0.27496   1
   7   7  17 6.89707 0.45128   1
  -7   8  17 61.9544 1.24186   1
   0  10  17 -0.2260 0.31999  -2
  -6   8  17 -0.2260 0.31999   1
  -5   8  17 151.320 2.38699   1
  -4   8  17 16.7078 0.62721   1
  -3   8  17 10.4749 0.48214   1
  -2   8  17 39.3848 0.83066   1
  -4   7  17 0.05392 0.24741  -2
  -1   8  17 0.05392 0.24741   1
   0   8  17 25.7599 0.72197   1
   1   8  17 258.440 3.17332   1
   2   8  17 51.2107 1.11244   1
   3   8  17 277.651 3.37428   1
   4   8  17 -0.1940 0.25029  -2
   4   8  17 -0.1940 0.25029   1
   5   8  17 8.80118 0.46746   1
   6   8  17 21.1308 0.69987   1
   7   8  17 0.57567 0.29546   1
   8   8  17 44.7432 1.12538   1
   1  12  17 0.95782 0.40165  -2
  -8   9  17 0.95782 0.40165   1
  -7   9  17 12.9336 0.65569   1
  -6   9  17 1.53265 0.39339   1
  -5   9  17 53.0501 1.20770   1
  -4   9  17 8.67475 0.51981   1
  -3   9  17 0.44172 0.30934  -2
  -3   9  17 0.44172 0.30934   1
  -2   9  17 25.2566 0.74844   1
  -1   9  17 14.9240 0.58848   1
   0   9  17 365.277 4.46775   1
   1   9  17 53.3598 1.13220   1
   6   7  17 -0.1539 0.28285  -2
   2   9  17 -0.1539 0.28285   1
   3   9  17 6.76444 0.44046   1
   4   9  17 3.22820 0.37531   1
   5   9  17 28.0380 0.81979   1
   6   9  17 1.67335 0.33729   1
   3  11  17 0.23755 0.33909  -2
   7   9  17 0.23755 0.33909   1
   8   9  17 100.470 1.85024   1
   9   9  17 17.6750 0.95391   1
  -9  10  17 84.7014 2.01285   1
  -8  10  17 5.71907 0.63565   1
  -7  10  17 1.42011 0.45448   1
  -6  10  17 22.3102 0.92095   1
  -2  11  17 0.23179 0.36311  -2
  -5  10  17 0.23179 0.36311   1
  -4  10  17 20.3300 0.81176   1
  -3  10  17 262.343 3.76179   1
  -2  10  17 45.6726 1.13123   1
  -1  10  17 199.894 2.86538   1
  -6   8  17 0.23203 0.33868  -2
   0  10  17 0.23203 0.33868   1
   1  10  17 52.4111 1.18223   1
   2  10  17 15.7762 0.66663   1
   3  10  17 9.26018 0.54020   1
   4  10  17 39.5865 1.02149   1
   5  10  17 0.10070 0.33921  -2
   5  10  17 0.10070 0.33921   1
   6  10  17 6.51072 0.53958   1
   7  10  17 68.5833 1.51140   1
   8  10  17 22.2440 0.95052   1
   9  10  17 137.540 2.89129   1
   2  14  17 0.20015 0.56344  -2
  10  10  17 0.20015 0.56344   1
 -10  11  17 3.33101 0.67855   1
  -9  11  17 36.1157 1.41253   1
  -8  11  17 6.77176 0.71962   1
  -1  13  17 0.56296 0.47399  -2
  -7  11  17 0.56296 0.47399   1
  -6  11  17 9.37835 0.69656   1
  -5  11  17 5.59365 0.62108   1
  -4  11  17 242.479 3.73037   1
  -3  11  17 34.4724 1.12103   1
  -5  10  17 0.42996 0.37851  -2
  -2  11  17 0.42996 0.37851   1
  -1  11  17 7.29133 0.54299   1
   0  11  17 6.48354 0.51251   1
   1  11  17 37.7525 1.06655   1
   2  11  17 1.07774 0.37226   1
   7   9  17 -0.1641 0.35418  -2
   3  11  17 -0.1641 0.35418   1
   4  11  17 45.0322 1.18879   1
   5  11  17 11.9613 0.68391   1
   6  11  17 170.248 2.88848   1
   7  11  17 38.9835 1.24163   1
   4  13  17 0.71036 0.49756  -2
   8  11  17 0.71036 0.49756   1
   9  11  17 1.17616 0.59170   1
  10  11  17 30.3428 1.46260   1
  11  11  17 9.12794 0.98563   1
 -11  12  17 1.40563 0.83988   1
 -10  12  17 8.81126 0.97404   1
   0  15  17 2.31902 0.61888  -2
  -9  12  17 2.31902 0.61888   1
  -8  12  17 11.3189 0.90639   1
  -7  12  17 132.771 2.78739   1
  -6  12  17 35.1643 1.46149   1
  -5  12  17 127.597 2.65480   1
  -4  12  17 0.06516 0.51518  -2
  -4  12  17 0.06516 0.51518   1
  -3  12  17 59.7608 1.68408   1
  -2  12  17 7.31477 0.63193   1
  -1  12  17 9.01458 0.61796   1
   0  12  17 28.2669 0.97583   1
  -8   9  17 0.95146 0.43509  -2
   1  12  17 0.95146 0.43509   1
   2  12  17 9.06603 0.64144   1
   3  12  17 152.284 2.65650   1
   4  12  17 26.2586 1.02675   1
   5  12  17 149.848 2.77924   1
   6  12  17 0.29264 0.47317  -2
   6  12  17 0.29264 0.47317   1
   7  12  17 18.1802 0.94128   1
   8  12  17 9.62281 0.74803   1
   9  12  17 0.79070 0.60497   1
  10  12  17 29.3923 1.50705   1
   3  16  17 2.03725 0.84148  -2
  11  12  17 2.03725 0.84148   1
  12  12  17 1.22166 1.04221   1
 -12  13  17 5.15091 1.54876   1
   1  17  17 2.17061 1.08884  -2
 -11  13  17 2.17061 1.08884   1
 -10  13  17 9.74755 1.15334   1
  -9  13  17 2.28779 0.72166   1
  -8  13  17 106.367 2.56850   1
  -7  13  17 17.3497 1.10845   1
  -3  14  17 -0.8747 0.61992  -2
  -6  13  17 -0.8747 0.61992   1
  -5  13  17 4.90699 0.75748   1
  -4  13  17 6.13490 0.78276   1
  -3  13  17 36.5811 1.40373   1
  -2  13  17 1.03377 0.50983   1
  -7  11  17 1.01184 0.55373  -2
  -1  13  17 1.01184 0.55373   1
   0  13  17 16.9448 0.97113   1
   1  13  17 7.17752 0.74152   1
   2  13  17 196.900 3.63220   1
   3  13  17 36.0821 1.35191   1
   8  11  17 1.54969 0.50730  -2
   4  13  17 1.54969 0.50730   1
   5  13  17 1.33227 0.54983   1
   6  13  17 1.41720 0.54786   1
   7  13  17 16.0912 1.03892   1
   8  13  17 0.28364 0.62030   1
   5  15  17 0.59933 0.59935  -2
   9  13  17 0.59933 0.59935   1
  10  13  17 15.9614 1.36572   1
  11  13  17 8.03136 1.40111   1
  12  13  17 24.2808 1.97003   1
 -11  14  17 32.9373 2.04853   1
 -10  14  17 23.8519 1.68408   1
  -9  14  17 68.6955 2.48397   1
  -2  16  17 0.32669 0.65261  -2
  -8  14  17 0.32669 0.65261   1
  -7  14  17 27.7898 1.33959   1
  -6  14  17 3.05196 0.74304   1
  -5  14  17 1.18867 0.72834   1
  -4  14  17 17.7010 1.28273   1
  -6  13  17 0.35675 0.66003  -2
  -3  14  17 0.35675 0.66003   1
  -2  14  17 8.61441 0.91500   1
  -1  14  17 164.102 3.40013   1
   0  14  17 29.2552 1.35144   1
   1  14  17 138.711 2.85031   1
  10  10  17 1.10992 0.54032  -2
   2  14  17 1.10992 0.54032   1
   3  14  17 41.0359 1.53225   1
   4  14  17 6.86244 0.73622   1
   5  14  17 1.38787 0.58667   1
   6  14  17 27.0768 1.31860   1
   7  14  17 -0.1380 0.60415  -2
   7  14  17 -0.1380 0.60415   1
   8  14  17 2.73698 0.96660   1
   9  14  17 33.0832 1.98390   1
  10  14  17 10.5001 1.75713   1
  11  14  17 48.7329 2.72631   1
  -9  15  17 4.70140 1.34408   1
  -8  15  17 0.75295 1.05989   1
  -7  15  17 30.0578 1.67228   1
  -6  15  17 0.72494 0.86759   1
  -5  15  17 0.33013 0.82087  -2
  -5  15  17 0.33013 0.82087   1
  -4  15  17 13.0035 1.18915   1
  -3  15  17 2.48178 0.81753   1
  -2  15  17 136.930 3.45342   1
  -1  15  17 23.4785 1.27910   1
  -9  12  17 2.61578 0.73169  -2
   0  15  17 2.61578 0.73169   1
   1  15  17 0.58205 0.64800   1
   2  15  17 2.04676 0.69556   1
   3  15  17 23.6326 1.30330   1
   4  15  17 1.51037 0.70018   1
   9  13  17 2.17192 0.62989  -2
   5  15  17 2.17192 0.62989   1
   6  15  17 5.88811 1.04956   1
   7  15  17 6.55272 1.15222   1
   8  15  17 56.2994 2.84045   1
   9  15  17 23.4454 2.05538   1
  -8  16  17 9.82435 1.56449   1
  -4  17  17 3.19818 1.17924  -2
  -7  16  17 3.19818 1.17924   1
  -6  16  17 5.60840 1.15284   1
  -5  16  17 86.7937 2.95454   1
  -4  16  17 25.1987 1.78835   1
  -3  16  17 96.5441 3.02252   1
  -8  14  17 0.19154 0.79010  -2
  -2  16  17 0.19154 0.79010   1
  -1  16  17 31.9831 1.68279   1
   0  16  17 3.34302 0.83108   1
   1  16  17 2.06383 0.82592   1
   2  16  17 18.8480 1.38319   1
  11  12  17 1.05482 0.74803  -2
   3  16  17 1.05482 0.74803   1
   4  16  17 2.02199 0.95631   1
   5  16  17 70.2939 2.76410   1
   6  16  17 16.7171 1.70053   1
   7  16  17 60.3447 2.81968   1
   8  16  17 1.20860 1.31257  -2
   8  16  17 1.20860 1.31257   1
  -5  17  17 14.5183 1.58026   1
  -7  16  17 1.18635 1.16325  -2
  -4  17  17 1.18635 1.16325   1
  -3  17  17 -1.1266 1.21267   1
  -2  17  17 2.85787 1.25450   1
  -1  17  17 21.0345 1.72874   1
   0  17  17 0.07972 0.95896   1
 -11  13  17 0.78702 0.96758  -2
   1  17  17 0.78702 0.96758   1
   2  17  17 2.30178 1.08839   1
   3  17  17 3.51025 1.21666   1
   4  17  17 72.3313 3.06500   1
   5  17  17 18.9653 1.81690   1
   0   0  18 77.8383 2.05240  -2
   0   0  18 77.8383 2.05240   1
   0   1  18 4.85247 0.25210   1
   1   1  18 0.15129 0.15261   1
  -1   2  18 15.8714 0.44025   1
   0   2  18 23.1922 0.53503   1
   1   2  18 431.669 4.58624  -2
   1   2  18 431.669 4.58624   1
   2   2  18 25.3932 0.54787   1
  -2   3  18 5.48128 0.27452   1
  -1   3  18 4240.72 43.6735  -2
  -1   3  18 4240.72 43.6735   1
   0   3  18 16.6023 0.45674   1
   1   3  18 2.10897 0.21007   1
   2   3  18 9.79515 0.35533   1
   3   3  18 4.07303 0.26440   1
   0   5  18 365.656 4.08851  -2
  -3   4  18 365.656 4.08851   1
  -2   4  18 1.40398 0.20566   1
  -1   4  18 6.29318 0.30937   1
   0   4  18 5.04464 0.29363   1
   1   4  18 4.38739 0.28229   1
   2   4  18 141.722 1.77363  -2
   2   4  18 141.722 1.77363   1
   3   4  18 4.20092 0.28648   1
   4   4  18 7.00661 0.35058   1
  -4   5  18 23.1183 0.62098   1
  -3   5  18 1.74236 0.24103   1
  -2   5  18 8.61549 0.36164   1
  -1   5  18 1.85891 0.23061   1
  -3   4  18 364.931 4.20907  -2
   0   5  18 364.931 4.20907   1
   1   5  18 0.59868 0.21610   1
   2   5  18 1.14312 0.22104   1
   3   5  18 19.0688 0.54414   1
   4   5  18 10.0688 0.41660   1
   1   7  18 2589.40 28.4217  -2
   5   5  18 2589.40 28.4217   1
  -5   6  18 4.52515 0.38092   1
  -4   6  18 20.7549 0.59928   1
  -3   6  18 0.95440 0.24437   1
  -2   6  18 208.031 2.57919  -2
  -2   6  18 208.031 2.57919   1
  -1   6  18 9.09956 0.40396   1
   0   6  18 15.4958 0.53031   1
   1   6  18 20.4458 0.64642   1
   2   6  18 23.9452 0.67859   1
   3   6  18 289.248 3.54941  -2
   3   6  18 289.248 3.54941   1
   4   6  18 19.1370 0.62106   1
   5   6  18 0.44405 0.26715   1
   6   6  18 13.6242 0.55813   1
  -6   7  18 6.31300 0.46710   1
  -5   7  18 5.03302 0.43251   1
  -1   8  18 258.238 3.18989  -2
  -4   7  18 258.238 3.18989   1
  -3   7  18 24.3838 0.69952   1
  -2   7  18 0.87080 0.25646   1
  -1   7  18 1.26999 0.26787   1
   0   7  18 4.00214 0.35193   1
   5   5  18 2600.90 28.5972  -2
   1   7  18 2600.90 28.5972   1
   2   7  18 11.6869 0.58806   1
   3   7  18 1.25531 0.29431   1
   4   7  18 12.9592 0.51290   1
   5   7  18 18.0040 0.60757   1
   2   9  18 241.410 3.10334  -2
   6   7  18 241.410 3.10334   1
   7   7  18 0.49922 0.31501   1
  -7   8  18 0.38240 0.32727   1
   0  10  18 321.057 4.27945  -2
  -6   8  18 321.057 4.27945   1
  -5   8  18 11.9098 0.61335   1
  -4   8  18 15.1299 0.63637   1
  -3   8  18 14.0785 0.54870   1
  -2   8  18 1.24546 0.27119   1
  -4   7  18 262.179 3.22251  -2
  -1   8  18 262.179 3.22251   1
   0   8  18 1.97899 0.30222   1
   1   8  18 0.11546 0.26345   1
   2   8  18 4.80532 0.38774   1
   3   8  18 3.81713 0.36791   1
   4   8  18 290.494 3.63588  -2
   4   8  18 290.494 3.63588   1
   5   8  18 3.01644 0.38228   1
   6   8  18 1.11072 0.31394   1
   7   8  18 20.2655 0.72072   1
   8   8  18 38.8530 1.06517   1
   1  12  18 161.194 2.67518  -2
  -8   9  18 161.194 2.67518   1
  -7   9  18 60.6916 1.40875   1
  -6   9  18 0.27869 0.35053   1
  -5   9  18 11.5964 0.61793   1
  -4   9  18 -0.0303 0.33652   1
  -3   9  18 1608.94 17.4987  -2
  -3   9  18 1608.94 17.4987   1
  -2   9  18 17.3756 0.65394   1
  -1   9  18 0.17512 0.29575   1
   0   9  18 11.7292 0.56645   1
   1   9  18 2.77550 0.38521   1
   6   7  18 244.245 3.15553  -2
   2   9  18 244.245 3.15553   1
   3   9  18 1.24913 0.33213   1
   4   9  18 0.50894 0.32834   1
   5   9  18 61.6179 1.24757   1
   6   9  18 5.56389 0.45511   1
   3  11  18 1079.32 12.9564  -2
   7   9  18 1079.32 12.9564   1
   8   9  18 2.90625 0.48697   1
   9   9  18 23.4908 1.09064   1
  -9  10  18 12.6659 0.85417   1
  -8  10  18 6.60995 0.68153   1
  -7  10  18 7.51337 0.64872   1
  -6  10  18 5.21339 0.55420   1
  -2  11  18 191.614 2.85363  -2
  -5  10  18 191.614 2.85363   1
  -4  10  18 5.09369 0.52062   1
  -3  10  18 0.85351 0.38439   1
  -2  10  18 1.78141 0.37040   1
  -1  10  18 1.95379 0.38020   1
  -6   8  18 328.450 4.49958  -2
   0  10  18 328.450 4.49958   1
   1  10  18 7.33768 0.52227   1
   2  10  18 -0.3047 0.32204   1
   3  10  18 18.0557 0.72785   1
   4  10  18 24.2181 0.84381   1
   5  10  18 166.430 2.59814  -2
   5  10  18 166.430 2.59814   1
   6  10  18 10.5550 0.68167   1
   7  10  18 0.91899 0.45889   1
   8  10  18 32.6615 1.20218   1
   9  10  18 3.12113 0.62318   1
   2  14  18 340.210 5.85688  -2
  10  10  18 340.210 5.85688   1
 -10  11  18 0.64242 0.63887   1
  -9  11  18 30.3503 1.28585   1
  -8  11  18 0.74516 0.54258   1
  -1  13  18 738.713 10.1577  -2
  -7  11  18 738.713 10.1577   1
  -6  11  18 17.2745 0.94004   1
  -5  11  18 1.32651 0.47736   1
  -4  11  18 9.56962 0.67283   1
  -3  11  18 6.12801 0.63895   1
  -5  10  18 187.458 2.98843  -2
  -2  11  18 187.458 2.98843   1
  -1  11  18 13.5191 0.70081   1
   0  11  18 -0.2054 0.34427   1
   1  11  18 16.6070 0.76260   1
   2  11  18 2.35747 0.44778   1
   7   9  18 1068.37 14.3231  -2
   3  11  18 1068.37 14.3231   1
   4  11  18 7.50855 0.57587   1
   5  11  18 14.7254 0.78158   1
   6  11  18 12.9124 0.79324   1
   7  11  18 26.3983 1.10555   1
   4  13  18 154.493 3.07825  -2
   8  11  18 154.493 3.07825   1
   9  11  18 -0.7914 0.55898   1
  10  11  18 0.69187 0.64866   1
  11  11  18 63.1371 2.30829   1
 -11  12  18 3.03786 1.05286   1
 -10  12  18 11.7181 1.11511   1
   0  15  18 127.640 2.80911  -2
  -9  12  18 127.640 2.80911   1
  -8  12  18 16.0560 0.98400   1
  -7  12  18 -0.1642 0.55571   1
  -6  12  18 17.4810 1.09533   1
  -5  12  18 0.23203 0.52646   1
  -4  12  18 370.544 5.75553  -2
  -4  12  18 370.544 5.75553   1
  -3  12  18 10.5394 0.84023   1
  -2  12  18 -0.0572 0.45861   1
  -1  12  18 11.1861 0.67256   1
   0  12  18 0.91705 0.44356   1
  -8   9  18 158.320 2.86820  -2
   1  12  18 158.320 2.86820   1
   2  12  18 2.53870 0.53968   1
   3  12  18 -0.2272 0.47567   1
   4  12  18 21.4567 1.05072   1
   5  12  18 3.03821 0.57248   1
   6  12  18 327.269 5.36251  -2
   6  12  18 327.269 5.36251   1
   7  12  18 3.37686 0.61569   1
   8  12  18 8.06365 0.78694   1
   9  12  18 13.3276 1.08554   1
  10  12  18 38.2036 1.78914   1
   3  16  18 93.4675 2.90927  -2
  11  12  18 93.4675 2.90927   1
  12  12  18 0.53829 1.10940   1
   1  17  18 281.604 6.17966  -2
 -11  13  18 281.604 6.17966   1
 -10  13  18 13.3393 1.45004   1
  -9  13  18 3.06824 0.82343   1
  -8  13  18 5.00858 0.76700   1
  -7  13  18 23.0066 1.24871   1
  -3  14  18 129.630 3.05814  -2
  -6  13  18 129.630 3.05814   1
  -5  13  18 34.2457 1.48039   1
  -4  13  18 -0.2393 0.56346   1
  -3  13  18 0.41653 0.56548   1
  -2  13  18 1.07820 0.54778   1
  -7  11  18 703.716 10.6227  -2
  -1  13  18 703.716 10.6227   1
   0  13  18 11.4739 0.80453   1
   1  13  18 9.30898 0.83561   1
   2  13  18 12.2271 0.90357   1
   3  13  18 3.30752 0.66787   1
   8  11  18 149.106 3.08418  -2
   4  13  18 149.106 3.08418   1
   5  13  18 1.16174 0.54644   1
   6  13  18 0.38893 0.55124   1
   7  13  18 62.2970 2.05962   1
   8  13  18 1.78692 0.69811   1
   5  15  18 386.797 8.47978  -2
   9  13  18 386.797 8.47978   1
  10  13  18 1.04046 1.07195   1
  11  13  18 18.2803 1.57325   1
 -10  14  18 21.3675 1.64181   1
  -9  14  18 -0.3284 0.99523   1
  -2  16  18 329.757 5.62903  -2
  -8  14  18 329.757 5.62903   1
  -7  14  18 10.7674 0.97469   1
  -6  14  18 0.69069 0.65606   1
  -5  14  18 6.73463 0.90362   1
  -4  14  18 5.34514 0.87555   1
  -6  13  18 130.310 3.25625  -2
  -3  14  18 130.310 3.25625   1
  -2  14  18 -0.5592 0.62988   1
  -1  14  18 0.50581 0.60775   1
   0  14  18 2.38267 0.68464   1
   1  14  18 0.90185 0.59100   1
  10  10  18 345.940 6.00366  -2
   2  14  18 345.940 6.00366   1
   3  14  18 2.92231 0.67031   1
   4  14  18 6.45532 0.82511   1
   5  14  18 9.90318 0.94423   1
   6  14  18 18.8976 1.24081   1
   7  14  18 99.2244 2.67211  -2
   7  14  18 99.2244 2.67211   1
   8  14  18 4.23516 1.11107   1
   9  14  18 2.37074 1.30709   1
  10  14  18 30.5031 2.61273   1
  -9  15  18 34.1206 2.14328   1
  -8  15  18 0.78985 1.07476   1
  -7  15  18 11.3780 1.50628   1
  -6  15  18 -1.8305 0.83378   1
  -5  15  18 353.840 7.03570  -2
  -5  15  18 353.840 7.03570   1
  -4  15  18 11.1799 1.10282   1
  -3  15  18 8.97407 1.08436   1
  -2  15  18 10.0009 1.07509   1
  -1  15  18 4.37789 0.90766   1
  -9  12  18 122.518 3.11298  -2
   0  15  18 122.518 3.11298   1
   1  15  18 8.18608 0.97275   1
   2  15  18 0.81061 0.66800   1
   3  15  18 27.4835 1.42880   1
   4  15  18 1.57913 0.73512   1
   9  13  18 374.944 7.17423  -2
   5  15  18 374.944 7.17423   1
   6  15  18 4.07525 0.97944   1
   7  15  18 20.2589 1.59749   1
   8  15  18 10.5111 1.66183   1
   9  15  18 17.8357 2.21339   1
  -4  17  18 91.9219 3.29550  -2
  -7  16  18 91.9219 3.29550   1
  -6  16  18 1.68843 1.20147   1
  -5  16  18 -1.4299 1.04418   1
  -4  16  18 2.55717 1.12240   1
  -3  16  18 0.54571 1.10918   1
  -8  14  18 335.655 7.22609  -2
  -2  16  18 335.655 7.22609   1
  -1  16  18 7.61737 1.17632   1
   0  16  18 3.41598 0.96195   1
   1  16  18 5.22245 1.03307   1
   2  16  18 -0.0803 0.86642   1
  11  12  18 90.8334 2.69320  -2
   3  16  18 90.8334 2.69320   1
   4  16  18 1.72551 0.97518   1
   5  16  18 1.53632 1.09720   1
   6  16  18 20.6385 1.92089   1
   7  16  18 2.11632 1.40242   1
  -7  16  18 86.7394 2.96454  -2
  -4  17  18 86.7394 2.96454   1
  -3  17  18 10.2393 1.44302   1
  -2  17  18 2.48751 1.40614   1
  -1  17  18 3.84414 1.40166   1
   0  17  18 -1.1171 1.07576   1
 -11  13  18 276.722 5.75870  -2
   1  17  18 276.722 5.75870   1
   2  17  18 5.43304 1.31944   1
   3  17  18 24.5516 1.79061   1
   4  17  18 11.6409 1.64564   1
   0   0  19 0.39752 0.38141  -2
   0   0  19 0.39752 0.38141   1
   0   1  19 8.48166 0.34992   1
   1   1  19 4.17878 0.27194   1
  -1   2  19 131.559 1.80365   1
   0   2  19 4.25628 0.28324   1
   1   2  19 9.02277 0.35071  -2
   1   2  19 9.02277 0.35071   1
   2   2  19 9.00411 0.35682   1
  -2   3  19 33.2943 0.67231   1
  -1   3  19 0.51556 0.21545  -2
  -1   3  19 0.51556 0.21545   1
   0   3  19 17.6765 0.48958   1
   1   3  19 3.43105 0.25059   1
   2   3  19 8.98267 0.36185   1
   3   3  19 3.92617 0.27310   1
   0   5  19 3.99348 0.29253  -2
  -3   4  19 3.99348 0.29253   1
  -2   4  19 11.6292 0.40613   1
  -1   4  19 6.56762 0.32390   1
   0   4  19 7.80992 0.34964   1
   1   4  19 3.16478 0.28187   1
   2   4  19 0.07023 0.21581  -2
   2   4  19 0.07023 0.21581   1
   3   4  19 31.6216 0.68862   1
   4   4  19 2.04132 0.26061   1
  -4   5  19 76.4701 1.17971   1
  -3   5  19 3.83832 0.30761   1
  -2   5  19 23.7830 0.61087   1
  -1   5  19 2.09044 0.23889   1
  -3   4  19 3.78673 0.29473  -2
   0   5  19 3.78673 0.29473   1
   1   5  19 3.32824 0.29000   1
   2   5  19 53.7036 0.95771   1
   3   5  19 4.55880 0.32622   1
   4   5  19 223.473 2.76882   1
   1   7  19 0.43154 0.27939  -2
   5   5  19 0.43154 0.27939   1
  -5   6  19 39.3850 0.95660   1
  -4   6  19 2.77952 0.30772   1
  -3   6  19 3.30097 0.31416   1
  -2   6  19 -0.1450 0.21826  -2
  -2   6  19 -0.1450 0.21826   1
  -1   6  19 -0.0149 0.22366   1
   0   6  19 4.61288 0.35254   1
   1   6  19 208.084 2.83186   1
   2   6  19 1.59662 0.27575   1
   3   6  19 0.89713 0.27559  -2
   3   6  19 0.89713 0.27559   1
   4   6  19 10.2639 0.49890   1
   5   6  19 3.81007 0.37605   1
   6   6  19 8.96171 0.52366   1
  -6   7  19 12.0983 0.57841   1
  -5   7  19 1.45220 0.33456   1
  -1   8  19 0.60100 0.28629  -2
  -4   7  19 0.60100 0.28629   1
  -3   7  19 4.17814 0.35543   1
  -2   7  19 91.5047 1.41199   1
  -1   7  19 4.23752 0.34817   1
   0   7  19 136.225 1.92636   1
   5   5  19 -0.2824 0.26315  -2
   1   7  19 -0.2824 0.26315   1
   2   7  19 0.95727 0.29382   1
   3   7  19 1.88918 0.31956   1
   4   7  19 32.4701 0.88669   1
   5   7  19 1.73551 0.33313   1
   2   9  19 -0.4199 0.30439  -2
   6   7  19 -0.4199 0.30439   1
   7   7  19 3.00813 0.38898   1
  -7   8  19 5.28684 0.48382   1
   0  10  19 0.46701 0.33334  -2
  -6   8  19 0.46701 0.33334   1
  -5   8  19 10.8702 0.60189   1
  -4   8  19 4.86975 0.44462   1
  -3   8  19 241.660 2.98819   1
  -2   8  19 1.75047 0.30092   1
  -4   7  19 0.64473 0.28432  -2
  -1   8  19 0.64473 0.28432   1
   0   8  19 11.7251 0.53142   1
   1   8  19 31.4522 0.81807   1
   2   8  19 6.26718 0.42834   1
   3   8  19 6.72531 0.44097   1
   4   8  19 0.84279 0.30977  -2
   4   8  19 0.84279 0.30977   1
   5   8  19 13.3233 0.62335   1
   6   8  19 0.65608 0.33093   1
   7   8  19 72.7863 1.44466   1
   8   8  19 0.71503 0.39775   1
   1  12  19 0.82396 0.42699  -2
  -8   9  19 0.82396 0.42699   1
  -7   9  19 3.33004 0.49768   1
  -6   9  19 46.4015 1.14268   1
  -5   9  19 1.63939 0.38912   1
  -4   9  19 70.4614 1.39168   1
  -3   9  19 0.77304 0.33407  -2
  -3   9  19 0.77304 0.33407   1
  -2   9  19 8.85364 0.53349   1
  -1   9  19 2.15259 0.36377   1
   0   9  19 39.1094 1.04618   1
   1   9  19 1.08973 0.34212   1
   6   7  19 0.39304 0.31206  -2
   2   9  19 0.39304 0.31206   1
   3   9  19 3.15812 0.38439   1
   4   9  19 51.6550 1.16663   1
   5   9  19 3.49486 0.44594   1
   6   9  19 163.677 2.56947   1
   3  11  19 0.25755 0.39556  -2
   7   9  19 0.25755 0.39556   1
   8   9  19 23.2719 0.94529   1
   9   9  19 0.87677 0.50471   1
  -9  10  19 5.14282 0.67866   1
  -8  10  19 4.16977 0.66028   1
  -7  10  19 153.704 2.73196   1
  -6  10  19 0.50718 0.42877   1
  -2  11  19 -0.2298 0.38188  -2
  -5  10  19 -0.2298 0.38188   1
  -4  10  19 11.1226 0.67158   1
  -3  10  19 74.5434 1.51723   1
  -2  10  19 2.84622 0.43155   1
  -1  10  19 3.35291 0.43221   1
  -6   8  19 -0.4820 0.33503  -2
   0  10  19 -0.4820 0.33503   1
   1  10  19 0.19620 0.34811   1
   2  10  19 0.83093 0.37625   1
   3  10  19 164.501 2.44870   1
   4  10  19 -0.1856 0.35483   1
   5  10  19 0.36093 0.39569  -2
   5  10  19 0.36093 0.39569   1
   6  10  19 7.42112 0.62676   1
   7  10  19 0.66318 0.47281   1
   8  10  19 5.56443 0.67353   1
   9  10  19 0.95285 0.54857   1
   2  14  19 0.01498 0.55582  -2
  10  10  19 0.01498 0.55582   1
 -10  11  19 4.13506 0.79453   1
  -9  11  19 0.18219 0.56458   1
  -8  11  19 33.9422 1.32038   1
  -1  13  19 0.24818 0.45481  -2
  -7  11  19 0.24818 0.45481   1
  -6  11  19 11.1135 0.77340   1
  -5  11  19 2.30762 0.53066   1
  -4  11  19 13.6912 0.84885   1
  -3  11  19 0.91059 0.47789   1
  -5  10  19 0.53105 0.43561  -2
  -2  11  19 0.53105 0.43561   1
  -1  11  19 2.85439 0.49828   1
   0  11  19 83.9540 1.68306   1
   1  11  19 2.66649 0.45167   1
   2  11  19 146.508 2.57756   1
   7   9  19 0.36798 0.43545  -2
   3  11  19 0.36798 0.43545   1
   4  11  19 2.01086 0.50388   1
   5  11  19 -0.3340 0.44472   1
   6  11  19 18.8660 0.96248   1
   7  11  19 1.30802 0.49622   1
   4  13  19 0.95542 0.52519  -2
   8  11  19 0.95542 0.52519   1
   9  11  19 2.07891 0.75515   1
  10  11  19 2.44257 0.75471   1
  11  11  19 2.82085 0.96943   1
 -11  12  19 66.6236 2.66251   1
 -10  12  19 0.25879 0.83923   1
   0  15  19 0.37874 0.63980  -2
  -9  12  19 0.37874 0.63980   1
  -8  12  19 6.13932 0.75855   1
  -7  12  19 47.4431 1.75002   1
  -6  12  19 0.37321 0.56375   1
  -5  12  19 1.71906 0.60692   1
  -4  12  19 0.59019 0.54228  -2
  -4  12  19 0.59019 0.54228   1
  -3  12  19 3.55966 0.62542   1
  -2  12  19 2.32975 0.59864   1
  -1  12  19 173.666 3.10882   1
   0  12  19 1.17570 0.47802   1
  -8   9  19 1.16123 0.50493  -2
   1  12  19 1.16123 0.50493   1
   2  12  19 8.36732 0.74320   1
   3  12  19 24.5807 1.11401   1
   4  12  19 3.27440 0.57953   1
   5  12  19 0.91253 0.53364   1
   6  12  19 1.39369 0.55099  -2
   6  12  19 1.39369 0.55099   1
   7  12  19 0.45905 0.53421   1
   8  12  19 0.06361 0.60159   1
   9  12  19 25.4932 1.52170   1
  10  12  19 -0.0544 0.95195   1
   3  16  19 3.76333 1.15226  -2
  11  12  19 3.76333 1.15226   1
  12  12  19 3.52447 1.22928   1
   1  17  19 0.05603 1.09052  -2
 -11  13  19 0.05603 1.09052   1
 -10  13  19 1.84612 1.16458   1
  -9  13  19 1.09189 0.91335   1
  -8  13  19 0.54766 0.70295   1
  -7  13  19 0.63063 0.63666   1
  -3  14  19 0.73902 0.60479  -2
  -6  13  19 0.73902 0.60479   1
  -5  13  19 2.65319 0.75011   1
  -4  13  19 51.0067 1.80997   1
  -3  13  19 2.66045 0.62307   1
  -2  13  19 105.893 2.48634   1
  -7  11  19 0.17797 0.59988  -2
  -1  13  19 0.17797 0.59988   1
   0  13  19 -0.5760 0.49401   1
   1  13  19 -0.0989 0.54687   1
   2  13  19 19.5710 1.10912   1
   3  13  19 1.43157 0.60384   1
   8  11  19 0.43929 0.53591  -2
   4  13  19 0.43929 0.53591   1
   5  13  19 2.71177 0.64981   1
   6  13  19 24.2358 1.41415   1
   7  13  19 3.05192 0.79979   1
   8  13  19 80.2401 2.55556   1
   5  15  19 0.04850 0.90071  -2
   9  13  19 0.04850 0.90071   1
  10  13  19 2.40141 1.18287   1
  11  13  19 -0.1666 1.17680   1
 -10  14  19 1.91882 1.20676   1
  -9  14  19 0.27634 1.09293   1
  -2  16  19 1.65682 0.97203  -2
  -8  14  19 1.65682 0.97203   1
  -7  14  19 0.13711 0.81355   1
  -6  14  19 1.21701 0.73383   1
  -5  14  19 107.061 2.64791   1
  -4  14  19 1.61516 0.73796   1
  -6  13  19 1.22019 0.69657  -2
  -3  14  19 1.22019 0.69657   1
  -2  14  19 7.49147 0.99005   1
  -1  14  19 53.0536 2.11089   1
   0  14  19 1.83140 0.69068   1
   1  14  19 1.41152 0.63908   1
  10  10  19 1.33782 0.57611  -2
   2  14  19 1.33782 0.57611   1
   3  14  19 6.39509 0.83504   1
   4  14  19 0.45799 0.64124   1
   5  14  19 65.6718 2.20221   1
   6  14  19 0.45555 0.73123   1
   7  14  19 0.19766 0.82892  -2
   7  14  19 0.19766 0.82892   1
   8  14  19 3.74284 1.21266   1
   9  14  19 -0.8629 1.24277   1
  10  14  19 3.24322 1.70044   1
  -8  15  19 6.79619 1.44285   1
  -7  15  19 1.76672 1.23734   1
  -6  15  19 61.0436 2.44211   1
  -5  15  19 1.86785 0.99053  -2
  -5  15  19 1.86785 0.99053   1
  -4  15  19 0.64107 0.86254   1
  -3  15  19 0.38939 0.81633   1
  -2  15  19 7.39635 1.07373   1
  -1  15  19 0.90470 0.84061   1
  -9  12  19 -0.0759 0.68625  -2
   0  15  19 -0.0759 0.68625   1
   1  15  19 2.32545 0.80732   1
   2  15  19 37.4972 1.65487   1
   3  15  19 2.42856 0.78127   1
   4  15  19 82.5811 2.66649   1
   9  13  19 0.23829 0.78164  -2
   5  15  19 0.23829 0.78164   1
   6  15  19 0.38457 0.95458   1
   7  15  19 -0.2380 1.05391   1
   8  15  19 4.09068 1.51340   1
  -6  16  19 5.10324 1.41406   1
  -5  16  19 35.9354 2.00060   1
  -4  16  19 1.47682 1.21958   1
  -3  16  19 3.41102 1.24277   1
  -8  14  19 1.36709 1.14287  -2
  -2  16  19 1.36709 1.14287   1
  -1  16  19 4.14709 1.17058   1
   0  16  19 -1.5860 0.93508   1
   1  16  19 76.1808 2.62621   1
   2  16  19 -1.1665 0.96654   1
  11  12  19 1.03630 0.91260  -2
   3  16  19 1.03630 0.91260   1
   4  16  19 5.19708 1.11381   1
   5  16  19 11.0657 1.33658   1
   6  16  19 1.12869 1.33060   1
  -3  17  19 2.04070 1.30312   1
  -2  17  19 22.3581 1.99022   1
  -1  17  19 2.54198 1.39892   1
   0  17  19 69.9799 2.83412   1
 -11  13  19 0.21077 1.01826  -2
   1  17  19 0.21077 1.01826   1
   2  17  19 1.35351 1.17718   1
   3  17  19 -0.5301 1.21871   1
   0   0  20 72.5804 2.13526  -2
   0   0  20 72.5804 2.13526   1
   0   1  20 0.17576 0.19247   1
   1   1  20 0.15877 0.19439   1
  -1   2  20 1.90772 0.26310   1
   0   2  20 18.0576 0.55929   1
   1   2  20 10.6506 0.45521  -2
   1   2  20 10.6506 0.45521   1
   2   2  20 11.8593 0.44886   1
  -2   3  20 2.14794 0.24604   1
  -1   3  20 2155.44 23.6815  -2
  -1   3  20 2155.44 23.6815   1
   0   3  20 0.78199 0.22918   1
   1   3  20 5.40410 0.30443   1
   2   3  20 0.18762 0.19096   1
   3   3  20 0.81208 0.21902   1
   0   5  20 12.2395 0.58192  -2
  -3   4  20 12.2395 0.58192   1
  -2   4  20 1.06426 0.23691   1
  -1   4  20 1.48027 0.23589   1
   0   4  20 8.11746 0.37262   1
   1   4  20 0.35584 0.21140   1
   2   4  20 22.2139 0.58707  -2
   2   4  20 22.2139 0.58707   1
   3   4  20 -0.1855 0.20951   1
   4   4  20 2.42294 0.29212   1
  -4   5  20 0.01802 0.26378   1
  -3   5  20 8.81433 0.41223   1
  -2   5  20 -0.1951 0.21191   1
  -1   5  20 1.09278 0.23517   1
  -3   4  20 8.57802 0.42183  -2
   0   5  20 8.57802 0.42183   1
   1   5  20 0.46450 0.23121   1
   2   5  20 0.67208 0.25020   1
   3   5  20 29.1949 0.74130   1
   4   5  20 1.77249 0.29326   1
   1   7  20 1196.06 13.8484  -2
   5   5  20 1196.06 13.8484   1
  -5   6  20 0.56186 0.31739   1
  -4   6  20 36.3260 0.90316   1
  -3   6  20 1.26532 0.27184   1
  -2   6  20 3.98580 0.33480  -2
  -2   6  20 3.98580 0.33480   1
  -1   6  20 0.94299 0.28842   1
   0   6  20 3.72875 0.33783   1
   1   6  20 0.62233 0.27410   1
   2   6  20 29.1131 0.79236   1
   3   6  20 10.9694 0.48397  -2
   3   6  20 10.9694 0.48397   1
   4   6  20 5.70924 0.44318   1
   5   6  20 1.55685 0.34433   1
   6   6  20 5.22179 0.46613   1
  -6   7  20 0.13651 0.32377   1
  -5   7  20 1.37631 0.36968   1
  -1   8  20 6.49540 0.45627  -2
  -4   7  20 6.49540 0.45627   1
  -3   7  20 23.0551 0.68851   1
  -2   7  20 -0.0168 0.30046   1
  -1   7  20 6.83246 0.42986   1
   0   7  20 1.36412 0.30695   1
   5   5  20 1204.39 13.5380  -2
   1   7  20 1204.39 13.5380   1
   2   7  20 -0.3839 0.27430   1
   3   7  20 0.28479 0.28289   1
   4   7  20 1.23134 0.32585   1
   5   7  20 5.02831 0.44124   1
   2   9  20 9.61474 0.57395  -2
   6   7  20 9.61474 0.57395   1
   7   7  20 4.61397 0.49557   1
  -7   8  20 2.38866 0.46947   1
   0  10  20 30.9254 0.92829  -2
  -6   8  20 30.9254 0.92829   1
  -5   8  20 1.24818 0.37533   1
  -4   8  20 1.79577 0.36411   1
  -3   8  20 0.80054 0.30977   1
  -2   8  20 2.50280 0.34480   1
  -4   7  20 6.30293 0.43373  -2
  -1   8  20 6.30293 0.43373   1
   0   8  20 0.35911 0.29191   1
   1   8  20 1.25791 0.32962   1
   2   8  20 0.29151 0.28675   1
   3   8  20 0.34937 0.29655   1
   4   8  20 15.6267 0.61956  -2
   4   8  20 15.6267 0.61956   1
   5   8  20 0.43104 0.33811   1
   6   8  20 5.89322 0.51576   1
   7   8  20 0.35351 0.41014   1
   8   8  20 61.1903 1.56282   1
   1  12  20 3.00786 0.50243  -2
  -8   9  20 3.00786 0.50243   1
  -7   9  20 66.1815 1.49709   1
  -6   9  20 -0.0768 0.38457   1
  -5   9  20 0.78033 0.39869   1
  -4   9  20 1.10172 0.39847   1
  -3   9  20 688.100 8.06578  -2
  -3   9  20 688.100 8.06578   1
  -2   9  20 -0.0297 0.33318   1
  -1   9  20 3.56980 0.40386   1
   0   9  20 0.09523 0.32765   1
   1   9  20 0.48333 0.34056   1
   6   7  20 9.09286 0.61207  -2
   2   9  20 9.09286 0.61207   1
   3   9  20 -0.0338 0.32573   1
   4   9  20 1.46626 0.37434   1
   5   9  20 74.0511 1.51223   1
   6   9  20 0.62987 0.42923   1
   3  11  20 431.975 6.22676  -2
   7   9  20 431.975 6.22676   1
   8   9  20 -0.1316 0.44814   1
   9   9  20 9.67198 0.77724   1
  -9  10  20 1.23849 0.57024   1
  -8  10  20 0.11898 0.46632   1
  -7  10  20 0.57659 0.45973   1
  -6  10  20 6.26027 0.60859   1
  -2  11  20 10.3655 0.66061  -2
  -5  10  20 10.3655 0.66061   1
  -4  10  20 3.44056 0.54785   1
  -3  10  20 1.31977 0.48520   1
  -2  10  20 10.8392 0.63962   1
  -1  10  20 2.08169 0.40818   1
  -6   8  20 32.3596 0.99767  -2
   0  10  20 32.3596 0.99767   1
   1  10  20 -0.1484 0.36340   1
   2  10  20 3.69280 0.45645   1
   3  10  20 0.35011 0.35724   1
   4  10  20 39.5549 1.17091   1
   5  10  20 4.98351 0.54544  -2
   5  10  20 4.98351 0.54544   1
   6  10  20 0.71124 0.46438   1
   7  10  20 -0.1574 0.53736   1
   8  10  20 15.6658 1.02288   1
   9  10  20 0.73233 0.59381   1
   2  14  20 79.4948 2.31250  -2
  10  10  20 79.4948 2.31250   1
 -10  11  20 -0.0011 0.66763   1
  -9  11  20 7.08305 0.78985   1
  -8  11  20 -0.1742 0.54512   1
  -1  13  20 263.054 4.15439  -2
  -7  11  20 263.054 4.15439   1
  -6  11  20 1.00750 0.50584   1
  -5  11  20 2.23105 0.54777   1
  -4  11  20 -0.0709 0.51347   1
  -3  11  20 6.36060 0.71538   1
  -5  10  20 4.46091 1.04213  -2
  -2  11  20 4.46091 1.04213   1
  -1  11  20 8.38683 0.67498   1
   0  11  20 0.25801 0.44151   1
   1  11  20 35.6294 1.25768   1
   2  11  20 0.74614 0.47556   1
   7   9  20 426.787 6.41950  -2
   3  11  20 426.787 6.41950   1
   4  11  20 0.40816 0.46191   1
   5  11  20 3.79133 0.59081   1
   6  11  20 0.22829 0.48821   1
   7  11  20 8.06937 0.80337   1
   4  13  20 5.86693 0.75025  -2
   8  11  20 5.86693 0.75025   1
   9  11  20 0.59528 0.74178   1
  10  11  20 1.86214 0.93021   1
  11  11  20 74.0447 3.00179   1
 -11  12  20 0.82036 1.12680   1
 -10  12  20 18.2368 1.55744   1
   0  15  20 2.99728 0.85070  -2
  -9  12  20 2.99728 0.85070   1
  -8  12  20 10.1289 0.94919   1
  -7  12  20 0.50916 0.64961   1
  -6  12  20 43.4253 1.49192   1
  -5  12  20 1.99873 0.62576   1
  -4  12  20 80.8700 2.10372  -2
  -4  12  20 80.8700 2.10372   1
  -3  12  20 1.11226 0.59362   1
  -2  12  20 3.60181 0.65821   1
  -1  12  20 -0.0329 0.48348   1
   0  12  20 2.16228 0.54136   1
  -8   9  20 5.39658 0.56795  -2
   1  12  20 5.39658 0.56795   1
   2  12  20 0.46037 0.50305   1
   3  12  20 1.46081 0.53666   1
   4  12  20 6.47911 0.71660   1
   5  12  20 1.49017 0.57697   1
   6  12  20 67.9494 1.94878  -2
   6  12  20 67.9494 1.94878   1
   7  12  20 1.13065 0.63371   1
   8  12  20 19.6537 1.30427   1
   9  12  20 1.06356 0.90855   1
  10  12  20 63.6259 2.80931   1
   3  16  20 4.55019 1.18809  -2
  11  12  20 4.55019 1.18809   1
 -10  13  20 1.35054 1.20278   1
  -9  13  20 0.24577 1.00128   1
  -8  13  20 0.67809 0.89831   1
  -7  13  20 17.0870 1.16135   1
  -3  14  20 3.55021 0.69934  -2
  -6  13  20 3.55021 0.69934   1
  -5  13  20 29.8934 1.49430   1
  -4  13  20 0.29235 0.64875   1
  -3  13  20 3.78828 0.66660   1
  -2  13  20 1.12201 0.60658   1
  -7  11  20 259.928 5.01481  -2
  -1  13  20 259.928 5.01481   1
   0  13  20 0.65792 0.54750   1
   1  13  20 0.49967 0.53966   1
   2  13  20 0.48069 0.56060   1
   3  13  20 0.68186 0.58119   1
   8  11  20 7.10959 0.71127  -2
   4  13  20 7.10959 0.71127   1
   5  13  20 -0.0699 0.62792   1
   6  13  20 1.84672 0.74370   1
   7  13  20 85.2719 2.55542   1
   8  13  20 0.98832 1.00825   1
   5  15  20 132.464 3.82142  -2
   9  13  20 132.464 3.82142   1
  10  13  20 0.14606 1.18056   1
  -9  14  20 2.48840 1.23200   1
  -2  16  20 102.642 3.07460  -2
  -8  14  20 102.642 3.07460   1
  -7  14  20 3.48973 1.11782   1
  -6  14  20 5.79998 1.00122   1
  -5  14  20 0.42547 0.81158   1
  -4  14  20 4.20325 0.82093   1
  -6  13  20 2.86163 0.79251  -2
  -3  14  20 2.86163 0.79251   1
  -2  14  20 0.59721 0.74741   1
  -1  14  20 -0.5216 0.74983   1
   0  14  20 2.54657 0.75322   1
   1  14  20 1.14891 0.64850   1
  10  10  20 89.8745 2.39070  -2
   2  14  20 89.8745 2.39070   1
   3  14  20 0.24599 0.64263   1
   4  14  20 22.8292 1.29037   1
   5  14  20 1.41535 0.76353   1
   6  14  20 36.6458 1.78662   1
   7  14  20 8.68265 1.09240  -2
   7  14  20 8.68265 1.09240   1
   8  14  20 -0.6452 1.20688   1
   9  14  20 2.32742 1.37019   1
  -7  15  20 0.35147 1.32539   1
  -6  15  20 0.81599 1.19259   1
  -5  15  20 112.067 3.44035  -2
  -5  15  20 112.067 3.44035   1
  -4  15  20 1.82419 1.10163   1
  -3  15  20 0.17402 0.91659   1
  -2  15  20 0.17917 0.87933   1
  -1  15  20 5.40919 1.03880   1
  -9  12  20 4.38326 0.94947  -2
   0  15  20 4.38326 0.94947   1
   1  15  20 1.55580 0.83622   1
   2  15  20 0.59570 0.75704   1
   3  15  20 47.6423 2.02047   1
   4  15  20 0.30405 0.88455   1
   9  13  20 126.576 3.27570  -2
   5  15  20 126.576 3.27570   1
   6  15  20 1.94141 1.15246   1
   7  15  20 6.37056 1.30819   1
  -5  16  20 0.38678 1.24056   1
  -4  16  20 15.2597 1.67003   1
  -3  16  20 1.72868 1.31965   1
  -8  14  20 101.980 3.58923  -2
  -2  16  20 101.980 3.58923   1
  -1  16  20 -0.8367 1.10581   1
   0  16  20 19.3036 1.63579   1
   1  16  20 -0.1045 1.08581   1
   2  16  20 2.25708 1.16470   1
  11  12  20 -0.0472 0.91048  -2
   3  16  20 -0.0472 0.91048   1
   4  16  20 0.01163 1.00953   1
   5  16  20 -1.0517 1.06883   1
   0   0  21 0.17974 0.45930  -2
   0   0  21 0.17974 0.45930   1
   0   1  21 92.1224 1.41493   1
   1   1  21 14.6368 0.53792   1
  -1   2  21 248.935 3.18848   1
   0   2  21 11.8169 0.47401   1
   1   2  21 8.43069 0.41118  -2
   1   2  21 8.43069 0.41118   1
   2   2  21 4.78948 0.35054   1
  -2   3  21 112.575 1.66578   1
  -1   3  21 0.71083 0.24690  -2
  -1   3  21 0.71083 0.24690   1
   0   3  21 131.462 1.82014   1
   1   3  21 8.42567 0.38673   1
   2   3  21 15.7098 0.49694   1
   3   3  21 16.1262 0.53019   1
   0   5  21 3.00376 0.30291  -2
  -3   4  21 3.00376 0.30291   1
  -2   4  21 6.82722 0.38682   1
  -1   4  21 28.3323 0.73168   1
   0   4  21 13.8095 0.49489   1
   1   4  21 9.82668 0.42694   1
   2   4  21 1.06632 0.26176  -2
   2   4  21 1.06632 0.26176   1
   3   4  21 182.758 2.33957   1
   4   4  21 5.48156 0.37438   1
  -4   5  21 225.218 2.85922   1
  -3   5  21 6.00816 0.38441   1
  -2   5  21 1.21081 0.27507   1
  -1   5  21 8.36626 0.43868   1
  -3   4  21 3.10623 0.33633  -2
   0   5  21 3.10623 0.33633   1
   1   5  21 9.99022 0.45714   1
   2   5  21 163.318 2.15384   1
   3   5  21 15.5176 0.57343   1
   4   5  21 266.998 3.38883   1
   1   7  21 0.24173 0.30753  -2
   5   5  21 0.24173 0.30753   1
  -5   6  21 7.24056 0.51869   1
  -4   6  21 16.5579 0.63275   1
  -3   6  21 28.7188 0.74242   1
  -2   6  21 0.67643 0.28049  -2
  -2   6  21 0.67643 0.28049   1
  -1   6  21 63.0606 1.11484   1
   0   6  21 2.79676 0.32867   1
   1   6  21 321.645 3.96237   1
   2   6  21 13.4964 0.54335   1
   3   6  21 1.18068 0.31824  -2
   3   6  21 1.18068 0.31824   1
   4   6  21 1.18082 0.30944   1
   5   6  21 39.6968 1.03581   1
   6   6  21 5.44182 0.47528   1
  -6   7  21 3.90902 0.46346   1
  -5   7  21 3.03236 0.42330   1
  -1   8  21 -0.0404 0.33018  -2
  -4   7  21 -0.0404 0.33018   1
  -3   7  21 10.6819 0.51077   1
  -2   7  21 268.260 3.33934   1
  -1   7  21 17.0669 0.61658   1
   0   7  21 184.545 2.49858   1
   5   5  21 -0.2562 0.30949  -2
   1   7  21 -0.2562 0.30949   1
   2   7  21 61.9521 1.21324   1
   3   7  21 3.00981 0.37761   1
   4   7  21 0.78642 0.32656   1
   5   7  21 11.4821 0.62707   1
   2   9  21 0.63838 0.36129  -2
   6   7  21 0.63838 0.36129   1
   7   7  21 1.49824 0.45474   1
  -7   8  21 28.4304 1.09672   1
   0  10  21 0.85510 0.44135  -2
  -6   8  21 0.85510 0.44135   1
  -5   8  21 15.3597 0.76100   1
  -4   8  21 0.62521 0.36223   1
  -3   8  21 285.638 3.66422   1
  -2   8  21 9.28663 0.51469   1
  -4   7  21 -0.4257 0.30710  -2
  -1   8  21 -0.4257 0.30710   1
   0   8  21 1.74375 0.33686   1
   1   8  21 2.31958 0.36772   1
   2   8  21 11.4786 0.57123   1
   3   8  21 1.81338 0.34727   1
   4   8  21 0.07014 0.33344  -2
   4   8  21 0.07014 0.33344   1
   5   8  21 145.910 2.29828   1
   6   8  21 2.30787 0.47684   1
   7   8  21 184.492 3.10423   1
   8   8  21 15.0428 0.87787   1
   1  12  21 -0.2288 0.45652  -2
  -8   9  21 -0.2288 0.45652   1
  -7   9  21 8.70285 0.68726   1
  -6   9  21 205.962 3.06792   1
  -5   9  21 13.8374 0.73357   1
  -4   9  21 112.150 2.10854   1
  -3   9  21 0.18558 0.37498  -2
  -3   9  21 0.18558 0.37498   1
  -2   9  21 110.821 1.84849   1
  -1   9  21 0.98170 0.35909   1
   0   9  21 7.11443 0.51669   1
   1   9  21 6.56685 0.51696   1
   6   7  21 0.08390 0.34687  -2
   2   9  21 0.08390 0.34687   1
   3   9  21 3.96830 0.42638   1
   4   9  21 136.120 2.27730   1
   5   9  21 12.5398 0.73884   1
   6   9  21 157.783 2.88310   1
   3  11  21 0.63255 0.47774  -2
   7   9  21 0.63255 0.47774   1
   8   9  21 13.0492 0.90089   1
   9   9  21 1.59766 0.64389   1
  -9  10  21 11.0034 1.01579   1
  -8  10  21 1.48772 0.52659   1
  -7  10  21 148.932 2.62474   1
  -6  10  21 3.34716 0.57042   1
  -2  11  21 -0.2416 0.46025  -2
  -5  10  21 -0.2416 0.46025   1
  -4  10  21 2.38714 0.54624   1
  -3  10  21 0.62877 0.51598   1
  -2  10  21 15.3080 0.81307   1
  -1  10  21 0.30345 0.42134   1
  -6   8  21 1.17554 0.43019  -2
   0  10  21 1.17554 0.43019   1
   1  10  21 65.1288 1.52487   1
   2  10  21 0.86923 0.44307   1
   3  10  21 249.174 3.53692   1
   4  10  21 11.9009 0.72669   1
   5  10  21 -0.4268 0.40791  -2
   5  10  21 -0.4268 0.40791   1
   6  10  21 -0.2924 0.45394   1
   7  10  21 15.7708 1.02357   1
   8  10  21 6.93864 0.79056   1
   9  10  21 1.71402 0.75788   1
   2  14  21 0.11084 0.71673  -2
  10  10  21 0.11084 0.71673   1
 -10  11  21 80.9383 2.62207   1
  -9  11  21 7.35513 0.91713   1
  -8  11  21 58.8208 1.85781   1
  -1  13  21 0.26883 0.50167  -2
  -7  11  21 0.26883 0.50167   1
  -6  11  21 95.6640 2.13805   1
  -5  11  21 -0.7143 0.54673   1
  -4  11  21 4.83082 0.69368   1
  -3  11  21 2.24578 0.61889   1
  -5  10  21 -0.5504 0.47024  -2
  -2  11  21 -0.5504 0.47024   1
  -1  11  21 5.76197 0.67109   1
   0  11  21 225.197 3.80994   1
   1  11  21 14.3178 0.85554   1
   2  11  21 147.460 2.76559   1
   7   9  21 0.38076 0.47561  -2
   3  11  21 0.38076 0.47561   1
   4  11  21 48.8194 1.53152   1
   5  11  21 0.40984 0.49290   1
   6  11  21 0.16261 0.51858   1
   7  11  21 11.8236 0.93222   1
   4  13  21 0.43205 0.62135  -2
   8  11  21 0.43205 0.62135   1
   9  11  21 0.24358 0.75324   1
  10  11  21 18.2278 1.60427   1
  11  11  21 4.90539 1.24713   1
 -11  12  21 51.6488 2.65038   1
 -10  12  21 0.35932 1.07673   1
   0  15  21 -0.3985 0.88240  -2
  -9  12  21 -0.3985 0.88240   1
  -8  12  21 2.44450 0.80280   1
  -7  12  21 0.88434 0.66171   1
  -6  12  21 10.8634 0.88633   1
  -5  12  21 -0.0689 0.64098   1
  -4  12  21 -0.0075 0.58432  -2
  -4  12  21 -0.0075 0.58432   1
  -3  12  21 31.7433 1.41775   1
  -2  12  21 0.41997 0.57876   1
  -1  12  21 205.139 3.60772   1
   0  12  21 7.82061 0.72206   1
  -8   9  21 0.67807 0.51405  -2
   1  12  21 0.67807 0.51405   1
   2  12  21 0.81460 0.53488   1
   3  12  21 0.19251 0.52891   1
   4  12  21 8.93835 0.79740   1
   5  12  21 1.04628 0.60384   1
   6  12  21 0.37326 0.55385  -2
   6  12  21 0.37326 0.55385   1
   7  12  21 58.6908 2.20989   1
   8  12  21 0.10465 0.80354   1
   9  12  21 83.9803 3.20024   1
  10  12  21 8.32520 1.39042   1
   3  16  21 1.67874 1.07720  -2
  11  12  21 1.67874 1.07720   1
 -10  13  21 43.1516 2.47492   1
  -9  13  21 1.04535 1.09084   1
  -8  13  21 0.53609 0.99824   1
  -7  13  21 0.85266 0.82422   1
  -3  14  21 0.70781 0.70471  -2
  -6  13  21 0.70781 0.70471   1
  -5  13  21 2.11482 0.77762   1
  -4  13  21 187.055 3.96960   1
  -3  13  21 12.6474 0.96354   1
  -2  13  21 113.921 2.54019   1
  -7  11  21 0.86869 0.62639  -2
  -1  13  21 0.86869 0.62639   1
   0  13  21 67.4439 1.90303   1
   1  13  21 1.38729 0.57794   1
   2  13  21 4.53537 0.74290   1
   3  13  21 4.97490 0.78771   1
   8  11  21 1.95536 0.63895  -2
   4  13  21 1.95536 0.63895   1
   5  13  21 0.94873 0.70084   1
   6  13  21 73.7532 2.44845   1
   7  13  21 5.90851 1.22876   1
   8  13  21 61.8915 2.98870   1
   5  15  21 0.60661 1.19774  -2
   9  13  21 0.60661 1.19774   1
  10  13  21 30.6318 2.11451   1
  -2  16  21 1.04540 1.24046  -2
  -8  14  21 1.04540 1.24046   1
  -7  14  21 25.8567 1.74692   1
  -6  14  21 0.58675 1.00022   1
  -5  14  21 104.547 3.07679   1
  -4  14  21 2.37864 0.86466   1
  -6  13  21 -0.1207 0.71648  -2
  -3  14  21 -0.1207 0.71648   1
  -2  14  21 0.27947 0.76552   1
  -1  14  21 0.97891 0.77222   1
   0  14  21 12.2667 1.24513   1
   1  14  21 0.76634 0.67389   1
  10  10  21 2.01489 0.69281  -2
   2  14  21 2.01489 0.69281   1
   3  14  21 28.1864 1.46353   1
   4  14  21 0.50783 0.78987   1
   5  14  21 118.137 3.17531   1
   6  14  21 7.50687 1.26008   1
   7  14  21 0.85775 1.07079  -2
   7  14  21 0.85775 1.07079   1
   8  14  21 1.26912 1.32134   1
  -7  15  21 6.48008 1.81770   1
  -6  15  21 73.0235 3.18532   1
  -5  15  21 -0.3449 1.09998  -2
  -5  15  21 -0.3449 1.09998   1
  -4  15  21 53.3789 2.70772   1
  -3  15  21 -0.3592 1.18560   1
  -2  15  21 1.56932 1.10661   1
  -1  15  21 1.19192 0.99614   1
  -9  12  21 0.49637 0.88903  -2
   0  15  21 0.49637 0.88903   1
   1  15  21 2.13032 0.95148   1
   2  15  21 116.442 3.18591   1
   3  15  21 6.86208 1.15349   1
   4  15  21 62.1702 2.37620   1
   9  13  21 0.16246 0.94492  -2
   5  15  21 0.16246 0.94492   1
   6  15  21 58.6297 2.56490   1
   7  15  21 -0.0344 1.74105   1
  -4  16  21 12.1947 1.75117   1
  -3  16  21 1.75625 1.42337   1
  -8  14  21 0.66503 1.27124  -2
  -2  16  21 0.66503 1.27124   1
  -1  16  21 23.1657 1.78367   1
   0  16  21 0.77015 1.13958   1
   1  16  21 99.2974 3.61426   1
   2  16  21 4.01473 1.24612   1
  11  12  21 1.95530 1.14602  -2
   3  16  21 1.95530 1.14602   1
   4  16  21 -0.8565 1.03935   1
   0   0  22 5269.18 122.184  -2
   0   0  22 5269.18 122.184   1
   0   1  22 22.7161 0.66285   1
   1   1  22 6.78286 0.40606   1
  -1   2  22 14.6266 0.54689   1
   0   2  22 2.52342 0.30588   1
   1   2  22 56.6709 1.08519  -2
   1   2  22 56.6709 1.08519   1
   2   2  22 2.47006 0.31077   1
  -2   3  22 10.4242 0.46357   1
  -1   3  22 598.685 6.90708  -2
  -1   3  22 598.685 6.90708   1
   0   3  22 12.5390 0.57659   1
   1   3  22 11.1157 0.47158   1
   2   3  22 28.3703 0.73964   1
   3   3  22 16.4002 0.56317   1
   0   5  22 51.1771 0.96544  -2
  -3   4  22 51.1771 0.96544   1
  -2   4  22 2.77333 0.31153   1
  -1   4  22 7.44953 0.41995   1
   0   4  22 0.84143 0.26154   1
   1   4  22 19.1811 0.60830   1
   2   4  22 4342.52 46.0417  -2
   2   4  22 4342.52 46.0417   1
   3   4  22 18.3307 0.62316   1
   4   4  22 0.28248 0.27356   1
  -4   5  22 16.1347 0.62766   1
  -3   5  22 10.8072 0.49735   1
  -2   5  22 26.2526 0.72631   1
  -1   5  22 9.26311 0.47042   1
  -3   4  22 51.6639 1.04788  -2
   0   5  22 51.6639 1.04788   1
   1   5  22 4.00841 0.35494   1
   2   5  22 9.55953 0.48342   1
   3   5  22 1.55996 0.31396   1
   4   5  22 14.2148 0.58730   1
   1   7  22 694.382 8.55764  -2
   5   5  22 694.382 8.55764   1
  -5   6  22 5.12570 0.45916   1
  -4   6  22 2.93137 0.38033   1
  -3   6  22 9.51842 0.47639   1
  -2   6  22 3554.09 40.0181  -2
  -2   6  22 3554.09 40.0181   1
  -1   6  22 23.1896 0.73345   1
   0   6  22 1.81254 0.33634   1
   1   6  22 16.8638 0.62210   1
   2   6  22 3.69126 0.38315   1
   3   6  22 40.8312 0.99831  -2
   3   6  22 40.8312 0.99831   1
   4   6  22 1.96398 0.35715   1
   5   6  22 4.38755 0.46093   1
   6   6  22 32.8877 1.01279   1
  -6   7  22 17.0454 0.80834   1
  -5   7  22 0.25271 0.37110   1
  -1   8  22 38.7646 1.03783  -2
  -4   7  22 38.7646 1.03783   1
  -3   7  22 2.79726 0.38329   1
  -2   7  22 8.09329 0.47760   1
  -1   7  22 2.16346 0.35589   1
   0   7  22 10.4938 0.53126   1
   5   5  22 701.376 8.15885  -2
   1   7  22 701.376 8.15885   1
   2   7  22 8.60995 0.51848   1
   3   7  22 0.83234 0.33254   1
   4   7  22 25.9153 0.86042   1
   5   7  22 30.3266 0.96240   1
   2   9  22 33.1738 1.06233  -2
   6   7  22 33.1738 1.06233   1
   7   7  22 4.48725 0.55102   1
  -7   8  22 2.79065 0.54995   1
   0  10  22 1938.84 25.3932  -2
  -6   8  22 1938.84 25.3932   1
  -5   8  22 22.5478 0.97876   1
  -4   8  22 2.39084 0.50901   1
  -3   8  22 15.5529 0.67324   1
  -2   8  22 0.16450 0.31783   1
  -4   7  22 34.4246 0.90493  -2
  -1   8  22 34.4246 0.90493   1
   0   8  22 2.46639 0.37706   1
   1   8  22 3.85257 0.43628   1
   2   8  22 18.6179 0.73190   1
   3   8  22 14.3562 0.63834   1
   4   8  22 2375.14 27.0668  -2
   4   8  22 2375.14 27.0668   1
   5   8  22 10.6292 0.67997   1
   6   8  22 5.80678 0.59461   1
   7   8  22 14.9862 0.81005   1
   8   8  22 15.4775 0.86555   1
   1  12  22 15.6641 0.92914  -2
  -8   9  22 15.6641 0.92914   1
  -7   9  22 19.9234 0.97669   1
  -6   9  22 4.90575 0.58598   1
  -5   9  22 23.0287 0.97719   1
  -4   9  22 7.27115 0.62494   1
  -3   9  22 754.867 10.3758  -2
  -3   9  22 754.867 10.3758   1
  -2   9  22 12.5231 0.68988   1
  -1   9  22 1.34179 0.40357   1
   0   9  22 22.0392 0.82043   1
   1   9  22 9.72881 0.61552   1
   6   7  22 35.2784 1.10273  -2
   2   9  22 35.2784 1.10273   1
   3   9  22 1.94089 0.42181   1
   4   9  22 2.69066 0.48303   1
   5   9  22 16.8187 0.85445   1
   6   9  22 10.1180 0.76704   1
   3  11  22 701.224 10.0971  -2
   7   9  22 701.224 10.0971   1
   8   9  22 2.70140 0.64975   1
   9   9  22 7.32408 0.86574   1
  -9  10  22 15.4810 1.20466   1
  -8  10  22 0.56248 0.56967   1
  -7  10  22 12.6331 0.87038   1
  -6  10  22 13.5245 0.82685   1
  -2  11  22 25.0363 1.15558  -2
  -5  10  22 25.0363 1.15558   1
  -4  10  22 22.3317 1.08903   1
  -3  10  22 1.56323 0.54200   1
  -2  10  22 0.34044 0.47322   1
  -1  10  22 6.96781 0.64458   1
  -6   8  22 1965.52 25.6201  -2
   0  10  22 1965.52 25.6201   1
   1  10  22 14.5086 0.83273   1
   2  10  22 1.71299 0.48048   1
   3  10  22 15.6243 0.81689   1
   4  10  22 7.59755 0.62105   1
   5  10  22 21.3882 0.92565  -2
   5  10  22 21.3882 0.92565   1
   6  10  22 1.91734 0.54609   1
   7  10  22 2.66251 0.67430   1
   8  10  22 58.7562 2.18017   1
   9  10  22 11.4498 1.13060   1
   2  14  22 917.635 15.9131  -2
  10  10  22 917.635 15.9131   1
 -10  11  22 3.74457 1.05154   1
  -9  11  22 33.1265 1.71364   1
  -8  11  22 4.06667 0.83808   1
  -1  13  22 715.413 10.3641  -2
  -7  11  22 715.413 10.3641   1
  -6  11  22 12.6413 0.90715   1
  -5  11  22 1.07338 0.63571   1
  -4  11  22 13.7706 0.98007   1
  -3  11  22 0.94071 0.58509   1
  -5  10  22 27.7658 1.20790  -2
  -2  11  22 27.7658 1.20790   1
  -1  11  22 0.84936 0.53121   1
   0  11  22 1.85377 0.52546   1
   1  11  22 1.96032 0.51685   1
   2  11  22 9.15920 0.70577   1
   7   9  22 727.438 10.4370  -2
   3  11  22 727.438 10.4370   1
   4  11  22 4.84387 0.68991   1
   5  11  22 4.53092 0.67291   1
   6  11  22 16.7141 1.07011   1
   7  11  22 35.5646 1.56163   1
   4  13  22 23.9498 1.35845  -2
   8  11  22 23.9498 1.35845   1
   9  11  22 1.69079 0.88848   1
  10  11  22 0.20769 1.01012   1
  11  11  22 25.0009 1.85675   1
 -10  12  22 19.5450 1.69751   1
   0  15  22 16.1385 1.51366  -2
  -9  12  22 16.1385 1.51366   1
  -8  12  22 38.3485 1.89577   1
  -7  12  22 0.98101 0.75082   1
  -6  12  22 4.69787 0.78544   1
  -5  12  22 3.48657 0.72920   1
  -4  12  22 1181.84 18.9978  -2
  -4  12  22 1181.84 18.9978   1
  -3  12  22 14.3182 1.02775   1
  -2  12  22 0.86849 0.60048   1
  -1  12  22 16.0699 1.00303   1
   0  12  22 1.67237 0.56292   1
  -8   9  22 21.1345 1.00626  -2
   1  12  22 21.1345 1.00626   1
   2  12  22 0.33169 0.54972   1
   3  12  22 1.33839 0.59336   1
   4  12  22 40.9442 1.61611   1
   5  12  22 9.03566 0.91234   1
   6  12  22 1033.45 17.7846  -2
   6  12  22 1033.45 17.7846   1
   7  12  22 4.43060 0.95473   1
   8  12  22 16.7790 1.62302   1
   9  12  22 12.1075 1.69584   1
  10  12  22 18.8342 1.77071   1
  -9  13  22 0.06428 1.23722   1
  -8  13  22 10.9422 1.39968   1
  -7  13  22 6.48812 1.26160   1
  -3  14  22 17.9665 1.42205  -2
  -6  13  22 17.9665 1.42205   1
  -5  13  22 5.71979 0.89765   1
  -4  13  22 2.36391 0.76448   1
  -3  13  22 2.43400 0.75148   1
  -2  13  22 7.64641 0.86970   1
  -7  11  22 695.716 11.6270  -2
  -1  13  22 695.716 11.6270   1
   0  13  22 8.42565 0.88231   1
   1  13  22 4.34557 0.73337   1
   2  13  22 14.3864 1.02393   1
   3  13  22 9.45892 0.96009   1
   8  11  22 29.0791 1.43377  -2
   4  13  22 29.0791 1.43377   1
   5  13  22 1.08160 0.77343   1
   6  13  22 0.33856 0.81661   1
   7  13  22 22.2030 1.80124   1
   8  13  22 4.99212 1.47099   1
   5  15  22 563.270 13.0096  -2
   9  13  22 563.270 13.0096   1
  -2  16  22 596.449 10.9346  -2
  -8  14  22 596.449 10.9346   1
  -7  14  22 14.4922 1.54510   1
  -6  14  22 0.22915 1.07562   1
  -5  14  22 11.1717 1.34988   1
  -4  14  22 14.5251 1.39204   1
  -6  13  22 15.6218 1.28820  -2
  -3  14  22 15.6218 1.28820   1
  -2  14  22 5.87306 1.11931   1
  -1  14  22 0.31108 0.86020   1
   0  14  22 10.5699 1.22202   1
   1  14  22 6.14361 0.92566   1
  10  10  22 908.195 14.9983  -2
   2  14  22 908.195 14.9983   1
   3  14  22 7.30264 1.04489   1
   4  14  22 10.6305 1.19023   1
   5  14  22 15.3281 1.35323   1
   6  14  22 5.89350 1.28121   1
   7  14  22 9.56882 1.44563  -2
   7  14  22 9.56882 1.44563   1
   8  14  22 -0.7204 1.39216   1
  -6  15  22 4.07275 2.16869   1
  -5  15  22 625.133 13.2347  -2
  -5  15  22 625.133 13.2347   1
  -4  15  22 9.99311 1.62663   1
  -3  15  22 5.50163 1.46680   1
  -2  15  22 9.12008 1.52489   1
  -1  15  22 0.55464 1.09288   1
  -9  12  22 15.9563 1.46008  -2
   0  15  22 15.9563 1.46008   1
   1  15  22 0.02344 1.12252   1
   2  15  22 0.66745 1.00002   1
   3  15  22 6.51818 1.18155   1
   4  15  22 8.20382 1.21222   1
   9  13  22 578.084 11.2105  -2
   5  15  22 578.084 11.2105   1
   6  15  22 2.90547 1.91816   1
  -8  14  22 590.877 12.6214  -2
  -2  16  22 590.877 12.6214   1
  -1  16  22 8.84639 1.46277   1
   0  16  22 8.51106 1.57546   1
   1  16  22 11.8353 1.62616   1
   2  16  22 0.30784 1.23515   1
   0   0  23 19.9409 1.30197  -2
   0   0  23 19.9409 1.30197   1
   0   1  23 129.416 1.84690   1
   1   1  23 16.8176 0.58517   1
  -1   2  23 32.3608 0.84111   1
   0   2  23 12.9236 0.53585   1
   1   2  23 6.14729 0.43082  -2
   1   2  23 6.14729 0.43082   1
   2   2  23 8.84365 0.46477   1
  -2   3  23 89.8339 1.37773   1
  -1   3  23 0.21149 0.27009  -2
  -1   3  23 0.21149 0.27009   1
   0   3  23 81.5469 1.32492   1
   1   3  23 14.3190 0.55372   1
   2   3  23 247.095 3.32675   1
   3   3  23 11.3563 0.50663   1
   0   5  23 2.40836 0.34873  -2
  -3   4  23 2.40836 0.34873   1
  -2   4  23 8.70804 0.44090   1
  -1   4  23 176.598 2.38900   1
   0   4  23 10.6220 0.51394   1
   1   4  23 266.267 3.35987   1
   2   4  23 0.37095 0.31651  -2
   2   4  23 0.37095 0.31651   1
   3   4  23 31.3512 0.87879   1
   4   4  23 11.0172 0.52734   1
  -4   5  23 16.7882 0.65179   1
  -3   5  23 14.4752 0.59011   1
  -2   5  23 366.924 4.47522   1
  -1   5  23 9.50472 0.51139   1
  -3   4  23 2.42866 0.36083  -2
   0   5  23 2.42866 0.36083   1
   1   5  23 17.4719 0.65924   1
   2   5  23 37.0534 0.94888   1
   3   5  23 14.6211 0.64351   1
   4   5  23 10.1313 0.52861   1
   1   7  23 -0.3177 0.32108  -2
   5   5  23 -0.3177 0.32108   1
  -5   6  23 168.471 2.58178   1
  -4   6  23 9.33551 0.53166   1
  -3   6  23 147.632 2.07743   1
  -2   6  23 0.71362 0.34253  -2
  -2   6  23 0.71362 0.34253   1
  -1   6  23 105.416 1.76389   1
   0   6  23 10.0494 0.52859   1
   1   6  23 3.40465 0.38225   1
   2   6  23 11.9722 0.55845   1
   3   6  23 0.21667 0.34552  -2
   3   6  23 0.21667 0.34552   1
   4   6  23 6.21042 0.48765   1
   5   6  23 102.940 1.80808   1
   6   6  23 6.18551 0.55999   1
  -6   7  23 310.926 4.75778   1
  -5   7  23 5.94710 0.58714   1
  -1   8  23 0.33885 0.36676  -2
  -4   7  23 0.33885 0.36676   1
  -3   7  23 15.2989 0.69225   1
  -2   7  23 1.47774 0.35488   1
  -1   7  23 10.8976 0.57749   1
   0   7  23 24.7443 0.78431   1
   5   5  23 0.30898 0.33386  -2
   1   7  23 0.30898 0.33386   1
   2   7  23 84.8597 1.48382   1
   3   7  23 9.01065 0.55939   1
   4   7  23 265.624 3.60119   1
   5   7  23 6.68609 0.57375   1
   2   9  23 -0.0615 0.40133  -2
   6   7  23 -0.0615 0.40133   1
   7   7  23 9.89274 0.68828   1
  -7   8  23 76.6091 1.79401   1
   0  10  23 0.40170 0.44379  -2
  -6   8  23 0.40170 0.44379   1
  -5   8  23 130.126 2.46182   1
  -4   8  23 5.41994 0.58216   1
  -3   8  23 1.82956 0.44102   1
  -2   8  23 10.6360 0.57933   1
  -4   7  23 0.12450 0.33259  -2
  -1   8  23 0.12450 0.33259   1
   0   8  23 4.42997 0.44036   1
   1   8  23 198.214 2.76362   1
   2   8  23 7.75331 0.54310   1
   3   8  23 279.628 4.00401   1
   4   8  23 0.58823 0.38630  -2
   4   8  23 0.58823 0.38630   1
   5   8  23 9.87037 0.66252   1
   6   8  23 7.66209 0.62001   1
   7   8  23 4.12554 0.54868   1
   8   8  23 5.26974 0.63475   1
   1  12  23 0.28486 0.50076  -2
  -8   9  23 0.28486 0.50076   1
  -7   9  23 8.35600 0.72874   1
  -6   9  23 0.62469 0.49359   1
  -5   9  23 6.73854 0.64575   1
  -4   9  23 24.7717 1.05825   1
  -3   9  23 0.35314 0.46104  -2
  -3   9  23 0.35314 0.46104   1
  -2   9  23 26.8924 0.96978   1
  -1   9  23 9.56503 0.64527   1
   0   9  23 339.580 4.91607   1
   1   9  23 5.58177 0.57628   1
   6   7  23 -0.7399 0.40216  -2
   2   9  23 -0.7399 0.40216   1
   3   9  23 12.8996 0.76815   1
   4   9  23 9.06190 0.66794   1
   5   9  23 8.94668 0.71583   1
   6   9  23 8.73899 0.73203   1
   3  11  23 0.55782 0.49116  -2
   7   9  23 0.55782 0.49116   1
   8   9  23 71.9085 2.01596   1
   9   9  23 3.21557 0.78962   1
  -9  10  23 82.1056 2.60432   1
  -8  10  23 3.81901 0.72961   1
  -7  10  23 8.25074 0.77060   1
  -6  10  23 5.99118 0.69783   1
  -2  11  23 0.51492 0.51502  -2
  -5  10  23 0.51492 0.51502   1
  -4  10  23 3.25890 0.63656   1
  -3  10  23 192.123 3.56570   1
  -2  10  23 6.59053 0.67597   1
  -1  10  23 216.781 3.69542   1
  -6   8  23 -0.2974 0.48004  -2
   0  10  23 -0.2974 0.48004   1
   1  10  23 40.3950 1.29717   1
   2  10  23 6.30033 0.60634   1
   3  10  23 0.13347 0.45313   1
   4  10  23 7.93627 0.64582   1
   5  10  23 0.06964 0.46278  -2
   5  10  23 0.06964 0.46278   1
   6  10  23 4.35874 0.63071   1
   7  10  23 68.3283 2.02759   1
   8  10  23 3.81893 0.77962   1
   9  10  23 176.170 4.03613   1
   2  14  23 -0.0742 0.86127  -2
  10  10  23 -0.0742 0.86127   1
 -10  11  23 1.01055 1.07268   1
  -9  11  23 4.41288 1.10236   1
  -8  11  23 17.1856 1.34023   1
  -1  13  23 -0.0679 0.59840  -2
  -7  11  23 -0.0679 0.59840   1
  -6  11  23 10.5373 0.94980   1
  -5  11  23 6.50872 0.83765   1
  -4  11  23 266.402 4.88415   1
  -3  11  23 3.72347 0.69551   1
  -5  10  23 0.21047 0.54750  -2
  -2  11  23 0.21047 0.54750   1
  -1  11  23 11.9515 0.85395   1
   0  11  23 2.61893 0.57176   1
   1  11  23 6.12087 0.63247   1
   2  11  23 9.45974 0.72480   1
   7   9  23 0.11614 0.48515  -2
   3  11  23 0.11614 0.48515   1
   4  11  23 34.1888 1.42170   1
   5  11  23 3.75608 0.65390   1
   6  11  23 173.460 3.70623   1
   7  11  23 3.00029 0.76946   1
   4  13  23 0.78070 0.84487  -2
   8  11  23 0.78070 0.84487   1
   9  11  23 3.65408 1.11229   1
  10  11  23 34.2402 2.17296   1
  11  11  23 3.53021 1.27426   1
 -10  12  23 5.58471 1.38428   1
   0  15  23 1.49664 1.13054  -2
  -9  12  23 1.49664 1.13054   1
  -8  12  23 2.13436 1.17335   1
  -7  12  23 93.3796 3.12759   1
  -6  12  23 4.26711 0.79846   1
  -5  12  23 139.531 3.24495   1
  -4  12  23 0.70360 0.66072  -2
  -4  12  23 0.70360 0.66072   1
  -3  12  23 49.6458 1.79017   1
  -2  12  23 5.05928 0.76887   1
  -1  12  23 1.18228 0.60745   1
   0  12  23 6.96975 0.77847   1
  -8   9  23 -0.3455 0.49980  -2
   1  12  23 -0.3455 0.49980   1
   2  12  23 3.74040 0.67459   1
   3  12  23 136.081 2.94568   1
   4  12  23 4.43329 0.78845   1
   5  12  23 184.355 3.87474   1
   6  12  23 0.06973 0.77524  -2
   6  12  23 0.06973 0.77524   1
   7  12  23 12.1544 1.42193   1
   8  12  23 4.06792 1.25119   1
   9  12  23 5.62548 1.39090   1
  10  12  23 2.13042 1.35220   1
  -8  13  23 138.766 4.32309   1
  -7  13  23 1.82147 1.23719   1
  -3  14  23 0.76588 0.92337  -2
  -6  13  23 0.76588 0.92337   1
  -5  13  23 8.08295 1.11612   1
  -4  13  23 3.80938 0.90042   1
  -3  13  23 3.48401 0.78356   1
  -2  13  23 4.70885 0.80599   1
  -7  11  23 0.53331 0.62424  -2
  -1  13  23 0.53331 0.62424   1
   0  13  23 14.6340 1.21479   1
   1  13  23 4.61563 0.80950   1
   2  13  23 206.324 4.01454   1
   3  13  23 2.68512 0.76614   1
   8  11  23 1.22559 0.74220  -2
   4  13  23 1.22559 0.74220   1
   5  13  23 5.95689 1.03313   1
   6  13  23 4.21928 1.23307   1
   7  13  23 2.65199 1.31565   1
   8  13  23 18.7642 2.01260   1
  -7  14  23 25.8404 1.85555   1
  -6  14  23 3.81951 1.35947   1
  -5  14  23 3.05233 1.26498   1
  -4  14  23 5.21582 1.27050   1
  -6  13  23 -1.4176 0.98229  -2
  -3  14  23 -1.4176 0.98229   1
  -2  14  23 1.32782 1.03183   1
  -1  14  23 120.256 3.51396   1
   0  14  23 3.64367 1.07467   1
   1  14  23 163.681 4.07534   1
  10  10  23 1.02748 0.85397  -2
   2  14  23 1.02748 0.85397   1
   3  14  23 29.2500 1.68713   1
   4  14  23 3.08534 1.06130   1
   5  14  23 0.32674 1.13736   1
   6  14  23 3.42118 1.37296   1
   7  14  23 -0.5804 1.17876  -2
   7  14  23 -0.5804 1.17876   1
  -4  15  23 12.8603 1.72946   1
  -3  15  23 2.95794 1.42394   1
  -2  15  23 161.379 4.74567   1
  -1  15  23 2.31798 1.20883   1
  -9  12  23 1.76892 1.18271  -2
   0  15  23 1.76892 1.18271   1
   1  15  23 9.61327 1.52539   1
   2  15  23 0.16126 1.26101   1
   3  15  23 3.83677 1.14670   1
   4  15  23 9.54425 1.31289   1
   0   0  24 27.7329 1.63532  -2
   0   0  24 27.7329 1.63532   1
   0   1  24 3.95368 0.36205   1
   1   1  24 7.29843 0.42673   1
  -1   2  24 8.95073 0.48029   1
   0   2  24 2.08267 0.32444   1
   1   2  24 55.0503 1.12875  -2
   1   2  24 55.0503 1.12875   1
   2   2  24 2.38601 0.33918   1
  -2   3  24 5.34568 0.42649   1
  -1   3  24 1639.87 18.7786  -2
  -1   3  24 1639.87 18.7786   1
   0   3  24 11.6425 0.54123   1
   1   3  24 5.31646 0.39749   1
   2   3  24 4.01112 0.38846   1
   3   3  24 15.7505 0.64553   1
   0   5  24 41.6100 0.99338  -2
  -3   4  24 41.6100 0.99338   1
  -2   4  24 4.92625 0.41938   1
  -1   4  24 6.70631 0.45887   1
   0   4  24 1.49308 0.32122   1
   1   4  24 2.27898 0.34964   1
   2   4  24 6.50560 0.50846  -2
   2   4  24 6.50560 0.50846   1
   3   4  24 3.64029 0.40595   1
   4   4  24 1.01446 0.34277   1
  -4   5  24 12.9814 0.62299   1
  -3   5  24 5.60959 0.46309   1
  -2   5  24 2.78605 0.37575   1
  -1   5  24 6.14148 0.45153   1
  -3   4  24 42.3520 0.97487  -2
   0   5  24 42.3520 0.97487   1
   1   5  24 4.94187 0.43156   1
   2   5  24 1.87767 0.35948   1
   3   5  24 -0.3519 0.32531   1
   4   5  24 4.59011 0.47502   1
   1   7  24 967.468 12.1700  -2
   5   5  24 967.468 12.1700   1
  -5   6  24 7.95107 0.61211   1
  -4   6  24 0.54427 0.37255   1
  -3   6  24 1.70872 0.36733   1
  -2   6  24 22.0098 1.32635  -2
  -2   6  24 22.0098 1.32635   1
  -1   6  24 5.63259 0.46584   1
   0   6  24 4.23389 0.42960   1
   1   6  24 9.64403 0.54632   1
   2   6  24 3.50039 0.40992   1
   3   6  24 46.6695 1.27439  -2
   3   6  24 46.6695 1.27439   1
   4   6  24 2.30846 0.46428   1
   5   6  24 2.22994 0.45204   1
   6   6  24 41.6583 1.26946   1
  -6   7  24 2.15072 0.50291   1
  -5   7  24 1.40151 0.45947   1
  -1   8  24 36.8489 1.22448  -2
  -4   7  24 36.8489 1.22448   1
  -3   7  24 -0.2262 0.37983   1
  -2   7  24 2.04966 0.39613   1
  -1   7  24 5.71832 0.49505   1
   0   7  24 2.46902 0.41506   1
   5   5  24 953.083 11.2717  -2
   1   7  24 953.083 11.2717   1
   2   7  24 10.4573 0.61577   1
   3   7  24 1.33039 0.39899   1
   4   7  24 5.28126 0.56612   1
   5   7  24 29.6539 1.05251   1
   2   9  24 25.9303 0.97535  -2
   6   7  24 25.9303 0.97535   1
   7   7  24 2.26658 0.52728   1
  -7   8  24 1.97946 0.53589   1
   0  10  24 42.9121 1.35097  -2
  -6   8  24 42.9121 1.35097   1
  -5   8  24 5.60557 0.62173   1
  -4   8  24 5.31792 0.61830   1
  -3   8  24 5.37857 0.56920   1
  -2   8  24 -0.0468 0.36841   1
  -4   7  24 33.7222 1.04216  -2
  -1   8  24 33.7222 1.04216   1
   0   8  24 3.82770 0.48987   1
   1   8  24 2.92252 0.44624   1
   2   8  24 27.7765 0.94601   1
   3   8  24 1.23455 0.41835   1
   4   8  24 24.3845 0.99004  -2
   4   8  24 24.3845 0.99004   1
   5   8  24 2.88944 0.49298   1
   6   8  24 0.62323 0.45192   1
   7   8  24 8.66224 0.69997   1
   8   8  24 7.03330 0.71166   1
   1  12  24 22.5759 1.12034  -2
  -8   9  24 22.5759 1.12034   1
  -7   9  24 6.52702 0.69306   1
  -6   9  24 1.70975 0.54773   1
  -5   9  24 28.5236 1.19241   1
  -4   9  24 1.37513 0.53681   1
  -3   9  24 593.379 8.76120  -2
  -3   9  24 593.379 8.76120   1
  -2   9  24 11.6048 0.69757   1
  -1   9  24 -0.4915 0.41952   1
   0   9  24 3.02813 0.52289   1
   1   9  24 8.02335 0.63593   1
   6   7  24 23.1213 0.91284  -2
   2   9  24 23.1213 0.91284   1
   3   9  24 1.96206 0.48771   1
   4   9  24 1.15291 0.48047   1
   5   9  24 6.45154 0.62501   1
   6   9  24 1.75520 0.52885   1
   3  11  24 381.780 5.69234  -2
   7   9  24 381.780 5.69234   1
   8   9  24 4.69765 0.72844   1
   9   9  24 16.3448 1.15494   1
  -9  10  24 5.71399 1.12445   1
  -8  10  24 2.58135 0.72985   1
  -7  10  24 1.13304 0.61694   1
  -6  10  24 4.20179 0.69374   1
  -2  11  24 23.6801 1.15976  -2
  -5  10  24 23.6801 1.15976   1
  -4  10  24 30.6341 1.46748   1
  -3  10  24 4.26205 0.69719   1
  -2  10  24 3.59128 0.60180   1
  -1  10  24 1.69701 0.52812   1
  -6   8  24 42.5230 1.37795  -2
   0  10  24 42.5230 1.37795   1
   1  10  24 5.71196 0.62083   1
   2  10  24 0.48148 0.46359   1
   3  10  24 5.70402 0.61818   1
   4  10  24 5.74034 0.64246   1
   5  10  24 28.5904 1.16464  -2
   5  10  24 28.5904 1.16464   1
   6  10  24 1.49792 0.56693   1
   7  10  24 -0.3985 0.56731   1
   8  10  24 73.2888 2.39166   1
   9  10  24 2.14370 0.98139   1
   2  14  24 93.1225 3.07210  -2
  10  10  24 93.1225 3.07210   1
 -10  11  24 2.30656 1.33616   1
  -9  11  24 45.2867 2.48173   1
  -8  11  24 1.09941 1.01747   1
  -1  13  24 255.439 5.01146  -2
  -7  11  24 255.439 5.01146   1
  -6  11  24 10.6757 1.01976   1
  -5  11  24 0.37490 0.66504   1
  -4  11  24 2.61153 0.68209   1
  -3  11  24 2.71111 0.67713   1
  -5  10  24 22.2009 1.11268  -2
  -2  11  24 22.2009 1.11268   1
  -1  11  24 0.10865 0.52895   1
   0  11  24 2.36853 0.57360   1
   1  11  24 1.95263 0.53703   1
   2  11  24 1.59550 0.52666   1
   7   9  24 383.432 5.95179  -2
   3  11  24 383.432 5.95179   1
   4  11  24 8.81544 0.87956   1
   5  11  24 14.3608 1.13745   1
   6  11  24 3.23720 0.77425   1
   7  11  24 38.2426 1.81295   1
   4  13  24 10.7562 1.16218  -2
   8  11  24 10.7562 1.16218   1
   9  11  24 -0.1383 1.06995   1
  10  11  24 1.83985 1.32137   1
   0  15  24 7.62586 1.39867  -2
  -9  12  24 7.62586 1.39867   1
  -8  12  24 46.7937 2.35344   1
  -7  12  24 4.18514 1.33633   1
  -6  12  24 2.12788 0.96682   1
  -5  12  24 1.57933 0.80044   1
  -4  12  24 83.8615 2.38010  -2
  -4  12  24 83.8615 2.38010   1
  -3  12  24 6.42821 0.86669   1
  -2  12  24 0.45068 0.63196   1
  -1  12  24 2.68757 0.70953   1
   0  12  24 0.40963 0.60044   1
  -8   9  24 24.8412 1.23826  -2
   1  12  24 24.8412 1.23826   1
   2  12  24 0.39781 0.61568   1
   3  12  24 0.61722 0.63986   1
   4  12  24 56.7105 2.01753   1
   5  12  24 0.67629 0.77886   1
   6  12  24 81.0929 2.81461  -2
   6  12  24 81.0929 2.81461   1
   7  12  24 4.38286 1.30191   1
   8  12  24 3.35681 1.27598   1
   9  12  24 6.81062 1.49959   1
  -8  13  24 -0.4938 2.92453   1
  -7  13  24 18.0938 2.01257   1
  -3  14  24 13.3381 1.74458  -2
  -6  13  24 13.3381 1.74458   1
  -5  13  24 3.61971 1.16797   1
  -4  13  24 1.35368 1.10878   1
  -3  13  24 9.84835 1.07991   1
  -2  13  24 -0.4720 0.80067   1
  -7  11  24 242.218 5.14378  -2
  -1  13  24 242.218 5.14378   1
   0  13  24 9.07327 1.08310   1
   1  13  24 12.4053 1.10869   1
   2  13  24 4.19317 0.85955   1
   3  13  24 8.33412 1.08570   1
   8  11  24 11.6748 1.16093  -2
   4  13  24 11.6748 1.16093   1
   5  13  24 0.59993 1.16353   1
   6  13  24 1.40097 1.27227   1
   7  13  24 7.51363 1.53160   1
   8  13  24 -1.1023 2.35225   1
  -6  14  24 -0.2397 1.42611   1
  -5  14  24 1.22056 1.18900   1
  -4  14  24 2.87119 1.27132   1
  -6  13  24 14.2574 1.52967  -2
  -3  14  24 14.2574 1.52967   1
  -2  14  24 12.8121 1.45434   1
  -1  14  24 1.18151 1.12278   1
   0  14  24 18.5486 1.71696   1
   1  14  24 1.07851 1.18855   1
  10  10  24 100.336 3.14162  -2
   2  14  24 100.336 3.14162   1
   3  14  24 3.59484 1.11665   1
   4  14  24 0.49974 1.05266   1
   5  14  24 1.55949 1.35792   1
   6  14  24 1.72387 1.41112   1
  -2  15  24 2.47500 1.45420   1
  -1  15  24 2.82265 1.38771   1
  -9  12  24 9.48613 1.46025  -2
   0  15  24 9.48613 1.46025   1
   1  15  24 -1.0141 1.25612   1
   2  15  24 1.36298 1.36478   1
   0   0  25 0.36371 0.62412  -2
   0   0  25 0.36371 0.62412   1
   0   1  25 6.64145 0.44841   1
   1   1  25 4.33248 0.39815   1
  -1   2  25 10.4337 0.52142   1
   0   2  25 8.66861 0.48751   1
   1   2  25 6.27142 0.45512  -2
   1   2  25 6.27142 0.45512   1
   2   2  25 6.26065 0.47282   1
  -2   3  25 0.64001 0.32306   1
  -1   3  25 1.45726 0.32926  -2
  -1   3  25 1.45726 0.32926   1
   0   3  25 3.23760 0.36737   1
   1   3  25 4.18735 0.42852   1
   2   3  25 51.0817 1.19685   1
   3   3  25 11.0325 0.62353   1
   0   5  25 1.80796 0.42736  -2
  -3   4  25 1.80796 0.42736   1
  -2   4  25 8.92368 0.54435   1
  -1   4  25 32.9525 0.95405   1
   0   4  25 11.1356 0.55298   1
   1   4  25 35.2175 0.96623   1
   2   4  25 0.59684 0.34635  -2
   2   4  25 0.59684 0.34635   1
   3   4  25 0.79819 0.34557   1
   4   4  25 5.34127 0.50312   1
  -4   5  25 4.86050 0.52162   1
  -3   5  25 0.08710 0.34114   1
  -2   5  25 80.9049 1.45524   1
  -1   5  25 8.66869 0.53142   1
  -3   4  25 2.07659 0.38272  -2
   0   5  25 2.07659 0.38272   1
   1   5  25 1.19093 0.34664   1
   2   5  25 3.26568 0.43222   1
   3   5  25 5.27997 0.50793   1
   4   5  25 38.3215 1.22062   1
   1   7  25 0.14050 0.41686  -2
   5   5  25 0.14050 0.41686   1
  -5   6  25 60.7651 1.58161   1
  -4   6  25 12.1716 0.69760   1
  -3   6  25 7.89165 0.59123   1
  -2   6  25 0.80415 0.41218  -2
  -2   6  25 0.80415 0.41218   1
  -1   6  25 18.2135 0.76805   1
   0   6  25 1.98896 0.39450   1
   1   6  25 36.5014 1.05544   1
   2   6  25 9.47524 0.60909   1
   3   6  25 0.41007 0.43066  -2
   3   6  25 0.41007 0.43066   1
   4   6  25 2.30631 0.50383   1
   5   6  25 5.62864 0.57459   1
   6   6  25 7.33623 0.62328   1
  -6   7  25 56.4857 1.59655   1
  -5   7  25 3.76912 0.53647   1
  -1   8  25 1.58396 0.47581  -2
  -4   7  25 1.58396 0.47581   1
  -3   7  25 1.29387 0.43645   1
  -2   7  25 16.0786 0.76222   1
  -1   7  25 11.3255 0.65352   1
   0   7  25 20.3586 0.85767   1
   5   5  25 0.62305 0.40661  -2
   1   7  25 0.62305 0.40661   1
   2   7  25 17.8442 0.81066   1
   3   7  25 1.56154 0.47082   1
   4   7  25 79.2735 1.75740   1
   5   7  25 12.1777 0.74533   1
   2   9  25 0.35551 0.42790  -2
   6   7  25 0.35551 0.42790   1
   7   7  25 -0.3968 0.46736   1
  -7   8  25 1.28143 0.54059   1
   0  10  25 0.04413 0.44264  -2
  -6   8  25 0.04413 0.44264   1
  -5   8  25 38.5214 1.35894   1
  -4   8  25 0.95746 0.51680   1
  -3   8  25 52.8967 1.49222   1
  -2   8  25 3.82670 0.53003   1
  -4   7  25 0.01642 0.41590  -2
  -1   8  25 0.01642 0.41590   1
   0   8  25 4.25086 0.55081   1
   1   8  25 56.7919 1.49535   1
   2   8  25 10.9573 0.67523   1
   3   8  25 42.6490 1.29782   1
   4   8  25 0.08371 0.41144  -2
   4   8  25 0.08371 0.41144   1
   5   8  25 1.52443 0.48820   1
   6   8  25 0.98030 0.47737   1
   7   8  25 9.38657 0.76061   1
   8   8  25 10.0822 0.80889   1
   1  12  25 0.55398 0.57880  -2
  -8   9  25 0.55398 0.57880   1
  -7   9  25 2.17482 0.61606   1
  -6   9  25 10.7369 0.75861   1
  -5   9  25 13.8497 0.86605   1
  -4   9  25 9.89129 0.81872   1
  -3   9  25 0.05717 0.54219  -2
  -3   9  25 0.05717 0.54219   1
  -2   9  25 1.15416 0.57963   1
  -1   9  25 -0.1570 0.47902   1
   0   9  25 91.9631 2.06494   1
   1   9  25 10.4340 0.72247   1
   6   7  25 0.94024 0.46022  -2
   2   9  25 0.94024 0.46022   1
   3   9  25 0.64107 0.45867   1
   4   9  25 7.72839 0.68755   1
   5   9  25 4.38819 0.65370   1
   6   9  25 37.6877 1.33632   1
   3  11  25 0.46774 0.55541  -2
   7   9  25 0.46774 0.55541   1
   8   9  25 35.2662 1.46956   1
   9   9  25 1.85923 0.88220   1
  -9  10  25 29.1836 1.90495   1
  -8  10  25 -0.8305 0.84820   1
  -7  10  25 32.3805 1.43658   1
  -6  10  25 0.71307 0.65625   1
  -2  11  25 -0.4832 0.54835  -2
  -5  10  25 -0.4832 0.54835   1
  -4  10  25 3.50830 0.70156   1
  -3  10  25 86.0772 2.39027   1
  -2  10  25 11.7463 0.95873   1
  -1  10  25 27.6385 1.16748   1
  -6   8  25 0.02562 0.49212  -2
   0  10  25 0.02562 0.49212   1
   1  10  25 10.4247 0.77460   1
   2  10  25 -0.1592 0.46149   1
   3  10  25 35.3838 1.25627   1
   4  10  25 7.66446 0.71484   1
   5  10  25 0.84429 0.52776  -2
   5  10  25 0.84429 0.52776   1
   6  10  25 0.58313 0.57299   1
   7  10  25 3.52011 0.77187   1
   8  10  25 4.06926 0.98739   1
   9  10  25 18.4634 1.58922   1
   2  14  25 -0.1740 1.15521  -2
  10  10  25 -0.1740 1.15521   1
  -9  11  25 6.71075 1.52267   1
  -8  11  25 6.09092 1.58733   1
  -1  13  25 2.49735 1.00836  -2
  -7  11  25 2.49735 1.00836   1
  -6  11  25 0.03629 0.75094   1
  -5  11  25 0.23049 0.69426   1
  -4  11  25 59.2187 2.07386   1
  -3  11  25 3.24729 0.83944   1
  -5  10  25 -0.3328 0.61066  -2
  -2  11  25 -0.3328 0.61066   1
  -1  11  25 0.43981 0.61752   1
   0  11  25 24.9195 1.10879   1
   1  11  25 8.19122 0.76606   1
   2  11  25 35.2739 1.27515   1
   7   9  25 0.04855 0.54324  -2
   3  11  25 0.04855 0.54324   1
   4  11  25 10.2528 0.91783   1
   5  11  25 1.60288 0.70399   1
   6  11  25 54.9195 2.07462   1
   7  11  25 9.56601 1.19750   1
   4  13  25 0.54254 1.00707  -2
   8  11  25 0.54254 1.00707   1
   9  11  25 1.14269 1.20398   1
  -8  12  25 2.07761 1.52608   1
  -7  12  25 46.8959 2.76386   1
  -6  12  25 10.7771 1.42831   1
  -5  12  25 18.0640 1.44173   1
  -4  12  25 0.43318 0.78589  -2
  -4  12  25 0.43318 0.78589   1
  -3  12  25 19.0026 1.71933   1
  -2  12  25 -0.5968 0.71089   1
  -1  12  25 41.9894 1.65996   1
   0  12  25 3.55267 0.71289   1
  -8   9  25 0.12888 0.57005  -2
   1  12  25 0.12888 0.57005   1
   2  12  25 0.61268 0.66531   1
   3  12  25 41.3534 1.69296   1
   4  12  25 7.57109 1.03641   1
   5  12  25 17.1745 1.37614   1
   6  12  25 -1.0960 0.92702  -2
   6  12  25 -1.0960 0.92702   1
   7  12  25 3.97567 1.25258   1
   8  12  25 -0.2238 1.25898   1
  -7  13  25 2.12533 2.48247   1
  -3  14  25 -0.0588 1.30922  -2
  -6  13  25 -0.0588 1.30922   1
  -5  13  25 -0.4796 1.25619   1
  -4  13  25 17.8719 1.77089   1
  -3  13  25 8.75151 1.23162   1
  -2  13  25 31.1302 1.73403   1
  -7  11  25 -0.3984 0.88054  -2
  -1  13  25 -0.3984 0.88054   1
   0  13  25 1.17108 1.01856   1
   1  13  25 -0.1958 0.88683   1
   2  13  25 65.2346 2.40887   1
   3  13  25 8.91366 1.11676   1
   8  11  25 0.52292 1.00466  -2
   4  13  25 0.52292 1.00466   1
   5  13  25 0.42539 1.27364   1
   6  13  25 3.93311 1.30378   1
   7  13  25 4.22324 1.90501   1
  -4  14  25 0.87077 1.36408   1
  -6  13  25 0.10918 1.14771  -2
  -3  14  25 0.10918 1.14771   1
  -2  14  25 1.15615 1.17461   1
  -1  14  25 58.5146 2.78440   1
   0  14  25 8.66434 1.45684   1
   1  14  25 20.8860 1.88247   1
  10  10  25 0.35861 1.05770  -2
   2  14  25 0.35861 1.05770   1
   3  14  25 17.2192 1.49108   1
   4  14  25 -0.3881 1.19407   1
   0   0  26 43.2024 2.20235  -2
   0   0  26 43.2024 2.20235   1
   0   1  26 2.36110 0.38235   1
   1   1  26 1.38178 0.34823   1
  -1   2  26 11.4958 0.55840   1
   0   2  26 4.88939 0.43335   1
   1   2  26 301.712 3.94113  -2
   1   2  26 301.712 3.94113   1
   2   2  26 4.20975 0.42880   1
  -2   3  26 5.66675 0.47703   1
  -1   3  26 1194.09 14.2958  -2
  -1   3  26 1194.09 14.2958   1
   0   3  26 7.99437 0.54193   1
   1   3  26 5.70510 0.49363   1
   2   3  26 3.62396 0.43829   1
   3   3  26 3.03371 0.45384   1
   0   5  26 265.912 4.25256  -2
  -3   4  26 265.912 4.25256   1
  -2   4  26 -0.3428 0.34448   1
  -1   4  26 3.89329 0.45066   1
   0   4  26 1.57805 0.38157   1
   1   4  26 4.00137 0.46102   1
   2   4  26 16.8322 0.76802  -2
   2   4  26 16.8322 0.76802   1
   3   4  26 0.29351 0.38700   1
   4   4  26 -0.1773 0.40473   1
  -4   5  26 9.81152 0.68748   1
  -3   5  26 7.64713 0.62653   1
  -2   5  26 6.23305 0.54267   1
  -1   5  26 3.08752 0.42751   1
  -3   4  26 270.826 3.84510  -2
   0   5  26 270.826 3.84510   1
   1   5  26 1.20637 0.40954   1
   2   5  26 0.73221 0.40334   1
   3   5  26 6.61395 0.62328   1
   4   5  26 9.92276 0.72309   1
   1   7  26 693.748 10.9290  -2
   5   5  26 693.748 10.9290   1
  -5   6  26 0.62712 0.47534   1
  -4   6  26 10.7393 0.76310   1
  -3   6  26 4.74238 0.55083   1
  -2   6  26 5.28126 0.55156  -2
  -2   6  26 5.28126 0.55156   1
  -1   6  26 1.94553 0.43843   1
   0   6  26 1.15797 0.42248   1
   1   6  26 11.4949 0.65855   1
   2   6  26 8.66908 0.63726   1
   3   6  26 248.311 3.94068  -2
   3   6  26 248.311 3.94068   1
   4   6  26 2.11611 0.54455   1
   5   6  26 0.47251 0.50306   1
   6   6  26 8.48240 0.71685   1
  -6   7  26 7.18029 0.64345   1
  -5   7  26 0.09732 0.48012   1
  -1   8  26 214.967 3.68075  -2
  -4   7  26 214.967 3.68075   1
  -3   7  26 8.82492 0.69757   1
  -2   7  26 0.38270 0.41234   1
  -1   7  26 0.11383 0.42304   1
   0   7  26 5.42068 0.60941   1
   5   5  26 709.304 9.81201  -2
   1   7  26 709.304 9.81201   1
   2   7  26 4.30184 0.57335   1
   3   7  26 0.41967 0.45703   1
   4   7  26 4.87886 0.60471   1
   5   7  26 9.72206 0.75811   1
   2   9  26 183.708 3.04068  -2
   6   7  26 183.708 3.04068   1
   7   7  26 4.14577 0.61519   1
  -7   8  26 0.96932 0.56379   1
   0  10  26 11.5699 0.81885  -2
  -6   8  26 11.5699 0.81885   1
  -5   8  26 4.44940 0.67953   1
  -4   8  26 0.96235 0.56500   1
  -3   8  26 10.1828 0.79781   1
  -2   8  26 -0.0547 0.46651   1
  -4   7  26 222.033 3.49266  -2
  -1   8  26 222.033 3.49266   1
   0   8  26 -0.7169 0.41375   1
   1   8  26 -0.2529 0.44916   1
   2   8  26 2.27778 0.50168   1
   3   8  26 5.62004 0.62438   1
   4   8  26 7.75541 0.61041  -2
   4   8  26 7.75541 0.61041   1
   5   8  26 0.08738 0.46862   1
   6   8  26 5.60023 0.66855   1
   7   8  26 9.20924 0.80641   1
   8   8  26 26.3242 1.20181   1
   1  12  26 151.453 3.90898  -2
  -8   9  26 151.453 3.90898   1
  -7   9  26 33.9258 1.41867   1
  -6   9  26 0.91955 0.60463   1
  -5   9  26 3.50031 0.65284   1
  -4   9  26 1.76076 0.64008   1
  -3   9  26 419.740 7.15804  -2
  -3   9  26 419.740 7.15804   1
  -2   9  26 6.73379 0.74547   1
  -1   9  26 3.10206 0.60374   1
   0   9  26 7.37494 0.71053   1
   1   9  26 2.28742 0.57270   1
   6   7  26 187.647 3.20945  -2
   2   9  26 187.647 3.20945   1
   3   9  26 0.16484 0.49037   1
   4   9  26 0.23183 0.50451   1
   5   9  26 34.7420 1.33686   1
   6   9  26 9.71590 0.86838   1
   3  11  26 253.224 4.43147  -2
   7   9  26 253.224 4.43147   1
   8   9  26 0.53184 0.78742   1
   9   9  26 4.14886 1.19059   1
  -9  10  26 4.89210 1.47175   1
  -8  10  26 -0.8313 1.07454   1
  -7  10  26 12.5919 1.43378   1
  -6  10  26 8.33205 1.00263   1
  -2  11  26 153.399 3.37776  -2
  -5  10  26 153.399 3.37776   1
  -4  10  26 4.64659 0.86059   1
  -3  10  26 1.02098 0.74634   1
  -2  10  26 1.82039 0.73033   1
  -1  10  26 4.77160 0.68506   1
  -6   8  26 17.5084 0.97438  -2
   0  10  26 17.5084 0.97438   1
   1  10  26 2.08836 0.59385   1
   2  10  26 3.87501 0.63936   1
   3  10  26 9.84947 0.85427   1
   4  10  26 15.1161 0.95673   1
   5  10  26 174.451 3.24222  -2
   5  10  26 174.451 3.24222   1
   6  10  26 0.87165 0.68010   1
   7  10  26 0.84023 0.81549   1
   8  10  26 15.7498 1.43704   1
   9  10  26 5.63309 1.33412   1
   2  14  26 47.8547 2.34509  -2
  10  10  26 47.8547 2.34509   1
  -9  11  26 12.7306 2.20056   1
  -8  11  26 1.78101 1.73489   1
  -1  13  26 154.273 4.76614  -2
  -7  11  26 154.273 4.76614   1
  -6  11  26 5.66758 1.27192   1
  -5  11  26 0.83558 0.81790   1
  -4  11  26 8.76952 1.08266   1
  -3  11  26 1.95607 0.86183   1
  -5  10  26 155.494 3.88637  -2
  -2  11  26 155.494 3.88637   1
  -1  11  26 3.66109 0.82022   1
   0  11  26 0.07089 0.55057   1
   1  11  26 12.4782 0.88448   1
   2  11  26 4.97699 0.71065   1
   7   9  26 258.904 4.50296  -2
   3  11  26 258.904 4.50296   1
   4  11  26 0.71387 0.70970   1
   5  11  26 1.62810 0.85838   1
   6  11  26 6.88705 1.12235   1
   7  11  26 14.9245 1.41994   1
   4  13  26 110.912 3.22123  -2
   8  11  26 110.912 3.22123   1
   9  11  26 1.87585 1.39864   1
  -7  12  26 -0.6473 1.72220   1
  -6  12  26 17.8030 1.89812   1
  -5  12  26 4.42249 1.22941   1
  -4  12  26 41.8900 2.24734  -2
  -4  12  26 41.8900 2.24734   1
  -3  12  26 3.39508 1.08612   1
  -2  12  26 2.67165 0.92903   1
  -1  12  26 9.69237 1.14949   1
   0  12  26 0.11387 0.73382   1
  -8   9  26 155.865 3.46471  -2
   1  12  26 155.865 3.46471   1
   2  12  26 -0.0381 0.74434   1
   3  12  26 -0.5519 0.73317   1
   4  12  26 11.2500 1.18413   1
   5  12  26 6.57855 1.16539   1
   6  12  26 39.1089 1.98182  -2
   6  12  26 39.1089 1.98182   1
   7  12  26 -0.4610 1.20084   1
  -5  13  26 16.8353 1.83242   1
  -4  13  26 1.24782 1.27617   1
  -3  13  26 0.83232 1.15567   1
  -2  13  26 2.79517 1.28353   1
  -7  11  26 159.168 4.18364  -2
  -1  13  26 159.168 4.18364   1
   0  13  26 0.92722 1.12817   1
   1  13  26 0.83322 1.01028   1
   2  13  26 8.27589 1.24037   1
   3  13  26 2.02210 0.96846   1
   8  11  26 109.127 3.26802  -2
   4  13  26 109.127 3.26802   1
   5  13  26 0.96651 1.19099   1
  -2  14  26 0.33316 1.43901   1
  -1  14  26 -1.1406 1.27109   1
   0  14  26 0.06268 1.28647   1
   1  14  26 5.30753 1.50299   1
  10  10  26 48.8807 2.24781  -2
   2  14  26 48.8807 2.24781   1
   0   0  27 1.80741 0.78858  -2
   0   0  27 1.80741 0.78858   1
   0   1  27 62.3992 1.33667   1
   1   1  27 39.1421 1.09092   1
  -1   2  27 170.382 2.59214   1
   0   2  27 46.2325 1.19439   1
   1   2  27 4.24807 0.45329  -2
   1   2  27 4.24807 0.45329   1
   2   2  27 51.0134 1.24646   1
  -2   3  27 82.7421 1.70030   1
  -1   3  27 1.26752 0.38569  -2
  -1   3  27 1.26752 0.38569   1
   0   3  27 86.2080 1.62254   1
   1   3  27 40.0178 1.13218   1
   2   3  27 16.0255 0.75756   1
   3   3  27 36.3861 1.18482   1
   0   5  27 1.19357 0.47614  -2
  -3   4  27 1.19357 0.47614   1
  -2   4  27 49.9798 1.36893   1
  -1   4  27 20.3285 0.83667   1
   0   4  27 41.1779 1.21132   1
   1   4  27 16.6370 0.78309   1
   2   4  27 0.03282 0.42695  -2
   2   4  27 0.03282 0.42695   1
   3   4  27 105.492 2.18258   1
   4   4  27 39.1355 1.37926   1
  -4   5  27 150.379 2.81412   1
  -3   5  27 34.3575 1.21731   1
  -2   5  27 3.22844 0.48695   1
  -1   5  27 36.6948 1.19861   1
  -3   4  27 1.61497 0.50137  -2
   0   5  27 1.61497 0.50137   1
   1   5  27 34.4701 1.27536   1
   2   5  27 98.1962 1.98817   1
   3   5  27 31.3523 1.18442   1
   4   5  27 214.804 3.84570   1
   1   7  27 -0.0786 0.47421  -2
   5   5  27 -0.0786 0.47421   1
  -5   6  27 3.03778 0.60580   1
  -4   6  27 25.0767 1.21023   1
  -3   6  27 28.5780 1.10601   1
  -2   6  27 0.16341 0.46250  -2
  -2   6  27 0.16341 0.46250   1
  -1   6  27 36.8599 1.21866   1
   0   6  27 41.8177 1.29699   1
   1   6  27 236.700 3.93173   1
   2   6  27 27.2045 1.12865   1
   3   6  27 0.77670 0.49215  -2
   3   6  27 0.77670 0.49215   1
   4   6  27 47.3134 1.45770   1
   5   6  27 31.8320 1.31099   1
   6   6  27 38.2595 1.44309   1
  -6   7  27 1.30382 0.56505   1
  -5   7  27 31.8601 1.26726   1
  -1   8  27 0.90860 0.54414  -2
  -4   7  27 0.90860 0.54414   1
  -3   7  27 26.2097 1.11877   1
  -2   7  27 160.460 2.73100   1
  -1   7  27 30.6225 1.10377   1
   0   7  27 142.104 2.60643   1
   5   5  27 -0.7325 0.46706  -2
   1   7  27 -0.7325 0.46706   1
   2   7  27 35.5289 1.26717   1
   3   7  27 34.1581 1.24307   1
   4   7  27 1.49723 0.53990   1
   5   7  27 28.1932 1.19972   1
   2   9  27 0.02816 0.50831  -2
   6   7  27 0.02816 0.50831   1
   7   7  27 27.9223 1.28313   1
  -7   8  27 26.4401 1.30504   1
   0  10  27 -0.4964 0.55201  -2
  -6   8  27 -0.4964 0.55201   1
  -5   8  27 12.5122 0.93108   1
  -4   8  27 40.4455 1.59067   1
  -3   8  27 231.084 4.20688   1
  -2   8  27 25.9385 1.15351   1
  -4   7  27 0.03496 0.52391  -2
  -1   8  27 0.03496 0.52391   1
   0   8  27 48.3069 1.48640   1
   1   8  27 2.16772 0.52817   1
   2   8  27 30.8353 1.18813   1
   3   8  27 2.79740 0.55033   1
   4   8  27 1.19304 0.52016  -2
   4   8  27 1.19304 0.52016   1
   5   8  27 76.8901 1.95890   1
   6   8  27 27.2470 1.24639   1
   7   8  27 133.357 2.85769   1
   8   8  27 15.0002 1.22386   1
   1  12  27 0.11848 1.01329  -2
  -8   9  27 0.11848 1.01329   1
  -7   9  27 16.7167 1.32890   1
  -6   9  27 116.513 2.88408   1
  -5   9  27 25.0671 1.37933   1
  -4   9  27 90.8501 2.50717   1
  -3   9  27 -0.3729 0.59880  -2
  -3   9  27 -0.3729 0.59880   1
  -2   9  27 71.6374 1.98671   1
  -1   9  27 32.2164 1.28291   1
   0   9  27 -0.0655 0.53805   1
   1   9  27 28.2731 1.19917   1
   6   7  27 0.06131 0.56444  -2
   2   9  27 0.06131 0.56444   1
   3   9  27 26.5204 1.24725   1
   4   9  27 91.0345 2.22076   1
   5   9  27 20.6521 1.14829   1
   6   9  27 157.919 3.11645   1
   3  11  27 -0.2795 0.80537  -2
   7   9  27 -0.2795 0.80537   1
   8   9  27 3.73072 1.11205   1
   9   9  27 22.4881 1.92428   1
  -9  10  27 9.96926 1.72495   1
  -8  10  27 28.6008 2.22279   1
  -7  10  27 148.110 4.75332   1
  -6  10  27 19.0833 1.69305   1
  -2  11  27 0.34229 0.87059  -2
  -5  10  27 0.34229 0.87059   1
  -4  10  27 33.8761 1.82439   1
  -3  10  27 0.57828 0.76817   1
  -2  10  27 23.4571 1.44929   1
  -1  10  27 2.97447 0.71435   1
  -6   8  27 0.17720 0.59689  -2
   0  10  27 0.17720 0.59689   1
   1  10  27 37.2765 1.46375   1
   2  10  27 31.8617 1.42492   1
   3  10  27 201.742 3.94513   1
   4  10  27 18.8883 1.11872   1
   5  10  27 0.80412 0.69460  -2
   5  10  27 0.80412 0.69460   1
   6  10  27 34.4250 1.69878   1
   7  10  27 13.0436 1.36669   1
   8  10  27 20.0834 1.74757   1
   9  10  27 3.30481 1.46071   1
  -8  11  27 43.2296 3.04380   1
  -1  13  27 0.12278 1.32549  -2
  -7  11  27 0.12278 1.32549   1
  -6  11  27 63.4927 3.48277   1
  -5  11  27 26.2086 2.08346   1
  -4  11  27 0.73030 1.02639   1
  -3  11  27 27.4794 1.84791   1
  -5  10  27 -0.2333 0.75517  -2
  -2  11  27 -0.2333 0.75517   1
  -1  11  27 20.4634 1.42795   1
   0  11  27 140.303 2.92189   1
   1  11  27 20.4268 1.21179   1
   2  11  27 137.076 3.04278   1
   7   9  27 -0.3866 0.74745  -2
   3  11  27 -0.3866 0.74745   1
   4  11  27 26.0707 1.47632   1
   5  11  27 23.2416 1.61072   1
   6  11  27 2.26989 1.12627   1
   7  11  27 15.6272 1.52795   1
   4  13  27 -0.4940 1.18543  -2
   8  11  27 -0.4940 1.18543   1
  -6  12  27 12.9627 2.05170   1
  -5  12  27 1.39921 1.37040   1
  -4  12  27 0.15029 1.48130  -2
  -4  12  27 0.15029 1.48130   1
  -3  12  27 19.3910 1.98748   1
  -2  12  27 28.5204 2.07059   1
  -1  12  27 191.241 5.19080   1
   0  12  27 15.8713 1.63126   1
  -8   9  27 0.72350 0.96819  -2
   1  12  27 0.72350 0.96819   1
   2  12  27 35.3276 1.72724   1
   3  12  27 1.34863 0.98502   1
   4  12  27 17.7458 1.49746   1
   5  12  27 1.10475 1.13013   1
   6  12  27 0.28833 1.09434  -2
   6  12  27 0.28833 1.09434   1
  -4  13  27 109.865 3.88746   1
  -3  13  27 12.5353 1.52290   1
  -2  13  27 103.485 3.70022   1
  -7  11  27 0.36898 1.20469  -2
  -1  13  27 0.36898 1.20469   1
   0  13  27 37.4279 2.31950   1
   1  13  27 21.6588 1.87503   1
   2  13  27 1.70884 1.12274   1
   3  13  27 16.9956 1.53750   1
   8  11  27 -0.2835 1.09324  -2
   4  13  27 -0.2835 1.09324   1
   0   0  28 1313.10 31.5850  -2
   0   0  28 1313.10 31.5850   1
   0   1  28 14.2361 0.71214   1
   1   1  28 2.32551 0.44230   1
  -1   2  28 8.13622 0.63580   1
   0   2  28 18.5157 0.84488   1
   1   2  28 711.789 9.81738  -2
   1   2  28 711.789 9.81738   1
   2   2  28 17.1893 0.85072   1
  -2   3  28 7.12969 0.62073   1
  -1   3  28 6.64758 0.60273  -2
  -1   3  28 6.64758 0.60273   1
   0   3  28 6.56859 0.59891   1
   1   3  28 0.06387 0.40242   1
   2   3  28 17.1058 0.85392   1
   3   3  28 0.02346 0.42688   1
   0   5  28 634.280 9.18805  -2
  -3   4  28 634.280 9.18805   1
  -2   4  28 4.83073 0.57249   1
  -1   4  28 5.19776 0.57409   1
   0   4  28 12.3919 0.82040   1
   1   4  28 11.4319 0.76120   1
   2   4  28 1018.40 13.7417  -2
   2   4  28 1018.40 13.7417   1
   3   4  28 11.1224 0.78793   1
   4   4  28 5.08983 0.65807   1
  -4   5  28 7.93756 0.71419   1
  -3   5  28 -0.4461 0.46402   1
  -2   5  28 14.8957 0.84260   1
  -1   5  28 -0.0650 0.44833   1
  -3   4  28 643.585 10.2560  -2
   0   5  28 643.585 10.2560   1
   1   5  28 2.34520 0.56037   1
   2   5  28 9.27635 0.78840   1
   3   5  28 23.3136 1.18314   1
   4   5  28 7.32309 0.71359   1
   1   7  28 5.74327 0.70688  -2
   5   5  28 5.74327 0.70688   1
  -5   6  28 3.83548 0.67817   1
  -4   6  28 24.8698 1.25189   1
  -3   6  28 8.25782 0.75426   1
  -2   6  28 793.803 11.3915  -2
  -2   6  28 793.803 11.3915   1
  -1   6  28 16.7938 0.91766   1
   0   6  28 7.50326 0.69427   1
   1   6  28 7.56203 0.69388   1
   2   6  28 21.7707 1.03795   1
   3   6  28 553.832 8.23842  -2
   3   6  28 553.832 8.23842   1
   4   6  28 13.0824 0.86598   1
   5   6  28 5.07950 0.66071   1
   6   6  28 0.73995 0.57501   1
  -6   7  28 9.91152 0.89386   1
  -5   7  28 2.49020 0.69535   1
  -1   8  28 510.723 8.47618  -2
  -4   7  28 510.723 8.47618   1
  -3   7  28 25.9912 1.15600   1
  -2   7  28 8.17551 0.70709   1
  -1   7  28 9.05215 0.71399   1
   0   7  28 7.45254 0.68385   1
   5   5  28 6.52548 0.68437  -2
   1   7  28 6.52548 0.68437   1
   2   7  28 4.06051 0.62478   1
   3   7  28 1.00306 0.53959   1
   4   7  28 14.4474 0.92350   1
   5   7  28 1.97983 0.60726   1
   2   9  28 502.110 8.27901  -2
   6   7  28 502.110 8.27901   1
   7   7  28 -0.6594 0.60674   1
  -7   8  28 3.51199 0.96502   1
   0  10  28 405.565 6.92535  -2
  -6   8  28 405.565 6.92535   1
  -5   8  28 13.7749 1.07836   1
  -4   8  28 8.27079 0.87864   1
  -3   8  28 7.68686 0.85628   1
  -2   8  28 3.06372 0.64921   1
  -4   7  28 515.516 7.71839  -2
  -1   8  28 515.516 7.71839   1
   0   8  28 5.19154 0.65939   1
   1   8  28 4.12725 0.64111   1
   2   8  28 0.16017 0.52550   1
   3   8  28 7.54980 0.75479   1
   4   8  28 508.554 7.64647  -2
   4   8  28 508.554 7.64647   1
   5   8  28 9.12783 0.81132   1
   6   8  28 1.07073 0.66270   1
   7   8  28 9.26533 1.14542   1
   8   8  28 43.5497 2.38773   1
   1  12  28 338.596 8.55494  -2
  -8   9  28 338.596 8.55494   1
  -7   9  28 52.9483 2.78851   1
  -6   9  28 5.97413 1.11876   1
  -5   9  28 -0.1192 0.82411   1
  -4   9  28 6.16148 0.94771   1
  -3   9  28 29.6778 1.51626  -2
  -3   9  28 29.6778 1.51626   1
  -2   9  28 6.72913 0.90081   1
  -1   9  28 0.08312 0.58442   1
   0   9  28 11.1168 0.87305   1
   1   9  28 -0.3703 0.58415   1
   6   7  28 478.795 7.93530  -2
   2   9  28 478.795 7.93530   1
   3   9  28 1.74233 0.65084   1
   4   9  28 2.63160 0.68958   1
   5   9  28 53.9850 1.93779   1
   6   9  28 6.21602 1.03015   1
   3  11  28 43.1451 2.05285  -2
   7   9  28 43.1451 2.05285   1
   8   9  28 1.63948 1.26526   1
   9   9  28 7.62342 1.97944   1
  -8  10  28 2.85781 1.67782   1
  -7  10  28 6.41891 1.78658   1
  -6  10  28 2.38999 1.47973   1
  -2  11  28 400.386 8.88491  -2
  -5  10  28 400.386 8.88491   1
  -4  10  28 1.71649 1.01977   1
  -3  10  28 1.39956 0.99180   1
  -2  10  28 10.6849 1.30507   1
  -1  10  28 6.74572 0.89449   1
  -6   8  28 390.446 6.64861  -2
   0  10  28 390.446 6.64861   1
   1  10  28 9.36887 0.93451   1
   2  10  28 0.54923 0.72059   1
   3  10  28 7.83364 0.98440   1
   4  10  28 23.9532 1.42850   1
   5  10  28 378.767 7.88676  -2
   5  10  28 378.767 7.88676   1
   6  10  28 7.64815 1.36091   1
   7  10  28 4.57551 1.48584   1
   8  10  28 2.69782 1.53171   1
  -6  11  28 6.47474 1.80866   1
  -5  11  28 -2.5211 1.18615   1
  -4  11  28 5.80675 1.29038   1
  -3  11  28 4.65895 1.25883   1
  -5  10  28 400.495 8.99078  -2
  -2  11  28 400.495 8.99078   1
  -1  11  28 14.5735 1.76801   1
   0  11  28 3.80273 1.20373   1
   1  11  28 26.7734 1.70695   1
   2  11  28 6.91933 1.17362   1
   7   9  28 50.8708 2.44731  -2
   3  11  28 50.8708 2.44731   1
   4  11  28 3.14343 1.24941   1
   5  11  28 5.36084 1.40344   1
   6  11  28 10.0475 1.63697   1
  -5  12  28 2.92121 1.75536   1
  -4  12  28 205.980 6.79783  -2
  -4  12  28 205.980 6.79783   1
  -3  12  28 9.50596 1.77543   1
  -2  12  28 0.32526 1.39332   1
  -1  12  28 8.49985 1.65632   1
   0  12  28 2.78882 1.47751   1
  -8   9  28 342.799 7.90079  -2
   1  12  28 342.799 7.90079   1
   2  12  28 4.47399 1.48656   1
   3  12  28 3.68353 1.45605   1
   4  12  28 0.92875 1.27301   1
   5  12  28 6.60917 1.62872   1
   0  13  28 5.74606 1.54740   1
   0   0  29 7.18788 1.34942  -2
   0   0  29 7.18788 1.34942   1
   0   1  29 8.47591 0.69332   1
   1   1  29 66.7105 1.69370   1
  -1   2  29 1.87895 0.51847   1
   0   2  29 66.4929 1.69669   1
   1   2  29 5.20688 0.59693  -2
   1   2  29 5.20688 0.59693   1
   2   2  29 44.2227 1.43768   1
  -2   3  29 3.04577 0.52703   1
  -1   3  29 -0.3542 0.45766  -2
  -1   3  29 -0.3542 0.45766   1
   0   3  29 2.32878 0.54033   1
   1   3  29 58.5858 1.58062   1
   2   3  29 39.2993 1.29452   1
   3   3  29 67.5387 1.68819   1
   0   5  29 1.91584 0.54708  -2
  -3   4  29 1.91584 0.54708   1
  -2   4  29 45.6813 1.41760   1
  -1   4  29 26.6707 1.08643   1
   0   4  29 64.8966 1.64177   1
   1   4  29 43.7337 1.38098   1
   2   4  29 0.11628 0.50335  -2
   2   4  29 0.11628 0.50335   1
   3   4  29 0.47568 0.49116   1
   4   4  29 56.7221 1.69495   1
  -4   5  29 4.15064 0.67310   1
  -3   5  29 48.3503 1.56715   1
  -2   5  29 76.7403 1.95578   1
  -1   5  29 60.2409 1.74005   1
  -3   4  29 2.51182 0.60144  -2
   0   5  29 2.51182 0.60144   1
   1   5  29 56.9039 1.74894   1
   2   5  29 0.23928 0.53029   1
   3   5  29 60.8158 1.76261   1
   4   5  29 10.9234 0.82799   1
   1   7  29 0.56649 0.55695  -2
   5   5  29 0.56649 0.55695   1
  -5   6  29 39.2518 1.67369   1
  -4   6  29 67.4110 2.07024   1
  -3   6  29 20.0489 1.06885   1
  -2   6  29 -0.7612 0.52542  -2
  -2   6  29 -0.7612 0.52542   1
  -1   6  29 10.6649 0.79465   1
   0   6  29 41.3946 1.49080   1
   1   6  29 17.7447 1.06298   1
   2   6  29 65.0995 1.91917   1
   3   6  29 1.03206 0.56776  -2
   3   6  29 1.03206 0.56776   1
   4   6  29 27.0615 1.22093   1
   5   6  29 13.2260 0.94190   1
   6   6  29 32.2257 1.49758   1
  -6   7  29 78.9127 2.40909   1
  -5   7  29 42.5959 1.76207   1
  -1   8  29 -0.8279 0.63457  -2
  -4   7  29 -0.8279 0.63457   1
  -3   7  29 48.3435 1.76926   1
  -2   7  29 13.5301 0.89314   1
  -1   7  29 62.4364 1.79834   1
   0   7  29 2.48790 0.60338   1
   5   5  29 -0.3835 0.56661  -2
   1   7  29 -0.3835 0.56661   1
   2   7  29 7.82962 0.78254   1
   3   7  29 40.3132 1.50211   1
   4   7  29 59.5602 1.86969   1
   5   7  29 56.6926 1.82066   1
   2   9  29 0.79198 0.63434  -2
   6   7  29 0.79198 0.63434   1
   7   7  29 28.5484 1.75961   1
  -7   8  29 11.1988 1.56238   1
   0  10  29 1.12563 0.81527  -2
  -6   8  29 1.12563 0.81527   1
  -5   8  29 24.4241 1.51817   1
  -4   8  29 24.6349 1.49433   1
  -3   8  29 22.1624 1.44785   1
  -2   8  29 58.1149 1.90991   1
  -4   7  29 1.18671 0.60364  -2
  -1   8  29 1.18671 0.60364   1
   0   8  29 25.0473 1.22783   1
   1   8  29 49.7534 1.77761   1
   2   8  29 49.4164 1.77702   1
   3   8  29 66.9133 2.02117   1
   4   8  29 -0.0746 0.61600  -2
   4   8  29 -0.0746 0.61600   1
   5   8  29 1.89243 0.78500   1
   6   8  29 36.6074 1.90994   1
   7   8  29 10.3924 1.54010   1
   8   8  29 52.0105 2.64824   1
   1  12  29 -0.7082 1.39584  -2
  -8   9  29 -0.7082 1.39584   1
  -7   9  29 34.6357 2.48570   1
  -6   9  29 11.4054 1.87834   1
  -5   9  29 53.1370 2.39405   1
  -4   9  29 1.15632 0.98462   1
  -3   9  29 -0.5043 0.83361  -2
  -3   9  29 -0.5043 0.83361   1
  -2   9  29 -0.1252 0.74911   1
  -1   9  29 32.4928 1.47509   1
   0   9  29 85.6058 2.20837   1
   1   9  29 49.7445 1.82299   1
   6   7  29 0.04469 0.69722  -2
   2   9  29 0.04469 0.69722   1
   3   9  29 32.0532 1.57034   1
   4   9  29 1.63804 0.88466   1
   5   9  29 45.7622 2.08012   1
   6   9  29 7.06727 1.28560   1
   3  11  29 0.11872 1.18733  -2
   7   9  29 0.11872 1.18733   1
   8   9  29 14.8636 1.73211   1
  -7  10  29 6.12202 1.87947   1
  -6  10  29 35.4775 2.75174   1
  -2  11  29 0.94750 1.13897  -2
  -5  10  29 0.94750 1.13897   1
  -4  10  29 20.1711 1.76745   1
  -3  10  29 62.3055 2.78627   1
  -2  10  29 53.9816 2.55676   1
  -1  10  29 51.4701 2.27581   1
  -6   8  29 -0.3814 0.84391  -2
   0  10  29 -0.3814 0.84391   1
   1  10  29 2.53675 0.93488   1
   2  10  29 28.8792 1.78793   1
   3  10  29 23.3679 1.71659   1
   4  10  29 58.5128 2.51777   1
   5  10  29 -0.1264 1.12967  -2
   5  10  29 -0.1264 1.12967   1
   6  10  29 11.8433 1.58621   1
   7  10  29 15.4792 1.88616   1
  -5  11  29 20.5646 2.04176   1
  -4  11  29 69.5300 2.99797   1
  -3  11  29 37.7955 2.28823   1
  -5  10  29 0.17957 1.41322  -2
  -2  11  29 0.17957 1.41322   1
  -1  11  29 34.4930 2.40943   1
   0  11  29 22.1464 2.06294   1
   1  11  29 39.1086 2.52344   1
   2  11  29 2.97598 1.38539   1
   7   9  29 -1.4306 1.22939  -2
   3  11  29 -1.4306 1.22939   1
   4  11  29 3.82965 1.54432   1
   5  11  29 27.8621 2.11231   1
  -2  12  29 20.7342 2.15136   1
  -1  12  29 22.6247 2.14340   1
   0  12  29 46.8538 2.80169   1
  -8   9  29 0.46203 1.65323  -2
   1  12  29 0.46203 1.65323   1
   2  12  29 15.4265 1.94364   1
   0   0  30 191.777 6.78332  -2
   0   0  30 191.777 6.78332   1
   0   1  30 0.39042 0.47262   1
   1   1  30 7.91291 0.71215   1
  -1   2  30 0.73739 0.48300   1
   0   2  30 0.09242 0.46565   1
   1   2  30 20.0666 1.02613  -2
   1   2  30 20.0666 1.02613   1
   2   2  30 -0.1375 0.47695   1
  -2   3  30 0.24467 0.48572   1
  -1   3  30 450.332 6.85521  -2
  -1   3  30 450.332 6.85521   1
   0   3  30 1.23812 0.52488   1
   1   3  30 7.73682 0.72364   1
   2   3  30 0.98165 0.52455   1
   3   3  30 15.0996 0.86098   1
   0   5  30 25.2383 1.08025  -2
  -3   4  30 25.2383 1.08025   1
  -2   4  30 6.19458 0.68423   1
  -1   4  30 1.76820 0.55101   1
   0   4  30 2.49473 0.58440   1
   1   4  30 0.73505 0.51320   1
   2   4  30 107.001 2.28422  -2
   2   4  30 107.001 2.28422   1
   3   4  30 0.11937 0.50682   1
   4   4  30 1.07201 0.52851   1
  -4   5  30 -0.3766 0.59506   1
  -3   5  30 9.03568 0.78560   1
  -2   5  30 2.02663 0.59256   1
  -1   5  30 6.36137 0.74780   1
  -3   4  30 19.7610 1.02654  -2
   0   5  30 19.7610 1.02654   1
   1   5  30 5.99863 0.69563   1
   2   5  30 0.24544 0.51093   1
   3   5  30 0.64263 0.55922   1
   4   5  30 -0.7539 0.53017   1
   1   7  30 254.205 4.77030  -2
   5   5  30 254.205 4.77030   1
  -5   6  30 2.12721 0.73811   1
  -4   6  30 -0.0130 0.63531   1
  -3   6  30 -0.5416 0.57265   1
  -2   6  30 61.5676 1.74278  -2
  -2   6  30 61.5676 1.74278   1
  -1   6  30 1.30458 0.58982   1
   0   6  30 0.16368 0.53910   1
   1   6  30 0.28185 0.57837   1
   2   6  30 -0.0350 0.58240   1
   3   6  30 23.5689 1.13403  -2
   3   6  30 23.5689 1.13403   1
   4   6  30 0.45700 0.59467   1
   5   6  30 1.02083 0.63791   1
   6   6  30 30.1951 1.47655   1
  -6   7  30 1.64510 1.03603   1
  -5   7  30 -0.9273 0.75217   1
  -1   8  30 16.9685 1.18219  -2
  -4   7  30 16.9685 1.18219   1
  -3   7  30 0.21749 0.66254   1
  -2   7  30 1.83176 0.63959   1
  -1   7  30 6.03968 0.79106   1
   0   7  30 -0.2511 0.58994   1
   5   5  30 249.418 4.66186  -2
   1   7  30 249.418 4.66186   1
   2   7  30 0.31925 0.60808   1
   3   7  30 0.00998 0.59860   1
   4   7  30 2.61873 0.70101   1
   5   7  30 22.2552 1.30080   1
   2   9  30 13.0807 1.28342  -2
   6   7  30 13.0807 1.28342   1
   7   7  30 5.47261 1.41998   1
  -7   8  30 2.09558 1.40844   1
   0  10  30 9.52204 1.33016  -2
  -6   8  30 9.52204 1.33016   1
  -5   8  30 0.57612 0.94856   1
  -4   8  30 1.46511 0.91632   1
  -3   8  30 0.64991 0.86282   1
  -2   8  30 -0.2896 0.77645   1
  -4   7  30 16.4227 1.27382  -2
  -1   8  30 16.4227 1.27382   1
   0   8  30 6.12019 0.87188   1
   1   8  30 2.54490 0.76345   1
   2   8  30 21.8976 1.33038   1
   3   8  30 2.18426 0.78889   1
   4   8  30 14.0101 1.24130  -2
   4   8  30 14.0101 1.24130   1
   5   8  30 -0.0637 0.99443   1
   6   8  30 1.69590 1.17485   1
   7   8  30 -0.1101 1.25673   1
   8   8  30 5.84797 1.47306   1
  -7   9  30 6.09985 1.82581   1
  -6   9  30 0.92858 1.62295   1
  -5   9  30 20.8569 1.79026   1
  -4   9  30 0.33166 1.08146   1
  -3   9  30 139.858 3.85340  -2
  -3   9  30 139.858 3.85340   1
  -2   9  30 -1.1031 0.91522   1
  -1   9  30 1.56664 0.94547   1
   0   9  30 0.96575 0.88394   1
   1   9  30 5.85253 0.97971   1
   6   7  30 10.6644 1.14195  -2
   2   9  30 10.6644 1.14195   1
   3   9  30 5.62215 1.13934   1
   4   9  30 1.29760 1.16435   1
   5   9  30 2.92037 1.24187   1
   6   9  30 1.16440 1.27254   1
   3  11  30 79.3485 3.01745  -2
   7   9  30 79.3485 3.01745   1
  -2  11  30 11.4599 1.68220  -2
  -5  10  30 11.4599 1.68220   1
  -4  10  30 24.4170 1.93726   1
  -3  10  30 4.83488 1.36122   1
  -2  10  30 4.20689 1.29763   1
  -1  10  30 -2.1587 1.07450   1
  -6   8  30 8.56003 1.38471  -2
   0  10  30 8.56003 1.38471   1
   1  10  30 0.77559 1.21666   1
   2  10  30 1.91490 1.25603   1
   3  10  30 0.78346 1.24992   1
   4  10  30 1.17853 1.30599   1
   5  10  30 22.8437 1.86412  -2
   5  10  30 22.8437 1.86412   1
  -3  11  30 0.68211 1.26071   1
  -5  10  30 11.1896 1.84834  -2
  -2  11  30 11.1896 1.84834   1
  -1  11  30 -0.1795 1.44149   1
   0  11  30 3.59200 1.76093   1
   1  11  30 1.16004 1.38767   1
   2  11  30 0.14205 1.42290   1
   7   9  30 80.8978 3.60589  -2
   3  11  30 80.8978 3.60589   1
   0   0  31 2.03079 1.06787  -2
   0   0  31 2.03079 1.06787   1
   0   1  31 10.6312 0.80490   1
   1   1  31 10.2246 0.78848   1
  -1   2  31 -0.0015 0.50684   1
   0   2  31 5.84827 0.68101   1
   1   2  31 3.52134 0.59803  -2
   1   2  31 3.52134 0.59803   1
   2   2  31 5.36515 0.68235   1
  -2   3  31 4.59239 0.65022   1
  -1   3  31 1.09854 0.54051  -2
  -1   3  31 1.09854 0.54051   1
   0   3  31 4.06372 0.62512   1
   1   3  31 7.77570 0.74363   1
   2   3  31 48.6901 1.57875   1
   3   3  31 2.62240 0.64306   1
   0   5  31 1.74920 0.63539  -2
  -3   4  31 1.74920 0.63539   1
  -2   4  31 3.94082 0.63370   1
  -1   4  31 25.9140 1.23056   1
   0   4  31 4.56135 0.69207   1
   1   4  31 37.9832 1.45791   1
   2   4  31 -0.4063 0.54923  -2
   2   4  31 -0.4063 0.54923   1
   3   4  31 0.76245 0.57275   1
   4   4  31 3.99707 0.67981   1
  -4   5  31 0.60113 0.64985   1
  -3   5  31 13.7790 0.97183   1
  -2   5  31 84.0113 2.15909   1
  -1   5  31 4.09211 0.70252   1
  -3   4  31 0.89062 0.63272  -2
   0   5  31 0.89062 0.63272   1
   1   5  31 14.9872 0.94819   1
   2   5  31 0.42796 0.56107   1
   3   5  31 9.42839 0.86247   1
   4   5  31 6.48841 0.80301   1
   1   7  31 0.75258 0.69842  -2
   5   5  31 0.75258 0.69842   1
  -5   6  31 40.9748 1.83438   1
  -4   6  31 4.00588 0.81021   1
  -3   6  31 14.8438 1.14200   1
  -2   6  31 0.04678 0.67741  -2
  -2   6  31 0.04678 0.67741   1
  -1   6  31 16.4417 1.08617   1
   0   6  31 5.99190 0.79489   1
   1   6  31 6.83837 0.77840   1
   2   6  31 2.84723 0.66418   1
   3   6  31 2.64224 0.66624  -2
   3   6  31 2.64224 0.66624   1
   4   6  31 6.61430 0.84138   1
   5   6  31 6.58819 1.00569   1
   6   6  31 3.60417 1.11275   1
  -6   7  31 75.2840 2.76055   1
  -5   7  31 2.90154 1.03047   1
  -1   8  31 -0.0289 0.91929  -2
  -4   7  31 -0.0289 0.91929   1
  -3   7  31 12.1637 1.21833   1
  -2   7  31 10.1407 1.16062   1
  -1   7  31 4.61019 0.87279   1
   0   7  31 1.50323 0.70425   1
   5   5  31 -0.6297 0.64903  -2
   1   7  31 -0.6297 0.64903   1
   2   7  31 13.4068 1.09828   1
   3   7  31 5.35280 0.90378   1
   4   7  31 73.1365 2.47618   1
   5   7  31 -0.2142 0.99534   1
   2   9  31 0.17003 1.01768  -2
   6   7  31 0.17003 1.01768   1
   7   7  31 10.9323 1.57914   1
  -7   8  31 5.55342 1.48345   1
   0  10  31 0.77439 1.16618  -2
  -6   8  31 0.77439 1.16618   1
  -5   8  31 31.8491 2.00215   1
  -4   8  31 5.96348 1.22296   1
  -3   8  31 9.72792 1.31657   1
  -2   8  31 3.46715 1.08264   1
  -4   7  31 1.36011 1.01100  -2
  -1   8  31 1.36011 1.01100   1
   0   8  31 4.51502 0.96866   1
   1   8  31 37.0625 1.75828   1
   2   8  31 3.52821 0.94213   1
   3   8  31 56.8324 2.30621   1
   4   8  31 -0.8918 0.94999  -2
   4   8  31 -0.8918 0.94999   1
   5   8  31 0.55618 1.22819   1
   6   8  31 5.12438 1.44541   1
   7   8  31 -0.9296 1.33104   1
  -5   9  31 2.78374 1.49319   1
  -4   9  31 -0.7786 1.17295   1
  -3   9  31 0.00125 1.09318  -2
  -3   9  31 0.00125 1.09318   1
  -2   9  31 -0.0327 1.13798   1
  -1   9  31 7.46280 1.29920   1
   0   9  31 92.7581 3.21470   1
   1   9  31 1.90774 1.03947   1
   6   7  31 0.08243 1.07590  -2
   2   9  31 0.08243 1.07590   1
   3   9  31 16.2604 1.63965   1
   4   9  31 3.05471 1.31230   1
   5   9  31 6.54764 1.43598   1
  -3  10  31 53.5715 2.67199   1
  -2  10  31 4.40950 1.39190   1
  -1  10  31 36.2423 2.46118   1
  -6   8  31 -1.4770 1.17286  -2
   0  10  31 -1.4770 1.17286   1
   1  10  31 5.38647 1.45659   1
   2  10  31 7.56179 1.72355   1
   3  10  31 6.98286 1.51788   1
   0   0  32 434.975 13.4148  -2
   0   0  32 434.975 13.4148   1
   0   1  32 1.20416 0.57051   1
   1   1  32 9.09173 0.78061   1
  -1   2  32 4.48319 0.66303   1
   0   2  32 0.66125 0.55962   1
   1   2  32 350.045 5.58883  -2
   1   2  32 350.045 5.58883   1
   2   2  32 1.26823 0.58270   1
  -2   3  32 2.88637 0.65586   1
  -1   3  32 111.755 2.40355  -2
  -1   3  32 111.755 2.40355   1
   0   3  32 5.11933 0.70468   1
   1   3  32 11.6647 0.87651   1
   2   3  32 2.04311 0.66974   1
   3   3  32 14.9841 1.02139   1
   0   5  32 326.095 5.85328  -2
  -3   4  32 326.095 5.85328   1
  -2   4  32 7.74102 0.83412   1
  -1   4  32 1.48642 0.63270   1
   0   4  32 4.28588 0.72862   1
   1   4  32 1.28548 0.62394   1
   2   4  32 323.121 5.50647  -2
   2   4  32 323.121 5.50647   1
   3   4  32 0.14655 0.60669   1
   4   4  32 0.77170 0.72930   1
  -4   5  32 5.76584 0.92272   1
  -3   5  32 9.05077 0.95068   1
  -2   5  32 3.00237 0.78335   1
  -1   5  32 9.40383 0.90053   1
  -3   4  32 315.722 5.41951  -2
   0   5  32 315.722 5.41951   1
   1   5  32 6.67912 0.81650   1
   2   5  32 0.37599 0.64300   1
   3   5  32 1.57489 0.69498   1
   4   5  32 5.47506 0.92864   1
   1   7  32 41.2919 1.86528  -2
   5   5  32 41.2919 1.86528   1
  -5   6  32 0.54877 0.96610   1
  -4   6  32 0.20530 0.90509   1
  -3   6  32 1.18876 0.97347   1
  -2   6  32 245.533 4.79127  -2
  -2   6  32 245.533 4.79127   1
  -1   6  32 0.69914 0.70348   1
   0   6  32 0.54635 0.65944   1
   1   6  32 7.17065 0.88313   1
   2   6  32 0.53582 0.71219   1
   3   6  32 294.756 5.72558  -2
   3   6  32 294.756 5.72558   1
   4   6  32 0.38234 0.88861   1
   5   6  32 1.62599 1.07438   1
   6   6  32 30.0242 1.85283   1
  -6   7  32 4.61181 1.29641   1
  -5   7  32 0.08991 1.04534   1
  -1   8  32 269.858 5.44144  -2
  -4   7  32 269.858 5.44144   1
  -3   7  32 -0.3076 1.01091   1
  -2   7  32 0.51458 1.01618   1
  -1   7  32 5.95279 1.21161   1
   0   7  32 4.15241 1.02007   1
   5   5  32 43.0856 1.82997  -2
   1   7  32 43.0856 1.82997   1
   2   7  32 3.41216 0.90970   1
   3   7  32 2.00927 0.97283   1
   4   7  32 1.96045 1.11559   1
   5   7  32 25.7810 1.74019   1
   2   9  32 232.868 5.20927  -2
   6   7  32 232.868 5.20927   1
  -5   8  32 1.41375 1.39619   1
  -4   8  32 0.82464 1.13984   1
  -3   8  32 5.62507 1.32422   1
  -2   8  32 1.28641 1.26917   1
  -4   7  32 262.160 6.01880  -2
  -1   8  32 262.160 6.01880   1
   0   8  32 6.96495 1.30161   1
   1   8  32 1.45658 1.05995   1
   2   8  32 21.7192 1.72838   1
   3   8  32 2.23172 1.08116   1
   4   8  32 139.091 3.69162  -2
   4   8  32 139.091 3.69162   1
   5   8  32 0.52377 1.33001   1
  -3   9  32 10.3474 1.56860  -2
  -3   9  32 10.3474 1.56860   1
  -2   9  32 3.50918 1.46473   1
  -1   9  32 2.35901 1.33557   1
   0   9  32 2.98109 1.26665   1
   1   9  32 11.0818 1.40382   1
   6   7  32 220.900 5.32665  -2
   2   9  32 220.900 5.32665   1
   3   9  32 3.33519 1.32603   1
   0   0  33 3.29961 1.31125  -2
   0   0  33 3.29961 1.31125   1
   0   1  33 -0.0389 0.57218   1
   1   1  33 91.7357 2.17497   1
  -1   2  33 9.43132 0.83201   1
   0   2  33 95.6624 2.23415   1
   1   2  33 3.70772 0.68296  -2
   1   2  33 3.70772 0.68296   1
   2   2  33 97.4446 2.29292   1
  -2   3  33 0.35054 0.69295   1
  -1   3  33 1.56013 0.67886  -2
  -1   3  33 1.56013 0.67886   1
   0   3  33 0.61868 0.63798   1
   1   3  33 83.4704 2.22018   1
   2   3  33 13.7264 1.02501   1
   3   3  33 90.3279 2.48584   1
   0   5  33 1.59275 0.83521  -2
  -3   4  33 1.59275 0.83521   1
  -2   4  33 98.4197 2.61607   1
  -1   4  33 9.74975 1.00733   1
   0   4  33 102.492 2.49909   1
   1   4  33 12.0167 1.01399   1
   2   4  33 0.65130 0.74396  -2
   2   4  33 0.65130 0.74396   1
   3   4  33 1.01357 0.85899   1
   4   4  33 78.8475 2.59585   1
  -4   5  33 10.0208 1.31657   1
  -3   5  33 64.9096 2.55463   1
  -2   5  33 31.7185 1.68434   1
  -1   5  33 88.1627 2.57452   1
  -3   4  33 1.70000 0.85378  -2
   0   5  33 1.70000 0.85378   1
   1   5  33 66.8903 2.21676   1
   2   5  33 1.91807 0.86940   1
   3   5  33 79.7360 2.65817   1
   4   5  33 22.8092 1.54163   1
   1   7  33 2.51855 1.13502  -2
   5   5  33 2.51855 1.13502   1
  -5   6  33 19.7625 1.65812   1
  -4   6  33 84.1957 2.93531   1
  -3   6  33 2.76943 1.15722   1
  -2   6  33 -0.8359 0.98342  -2
  -2   6  33 -0.8359 0.98342   1
  -1   6  33 0.37529 1.00653   1
   0   6  33 85.9486 2.90133   1
   1   6  33 26.4673 1.69077   1
   2   6  33 80.8373 2.65532   1
   3   6  33 0.72336 0.95368  -2
   3   6  33 0.72336 0.95368   1
   4   6  33 84.3645 2.94086   1
   5   6  33 2.72688 1.23343   1
   6   6  33 80.5288 2.89207   1
  -5   7  33 71.7667 2.76761   1
  -1   8  33 1.17964 1.15103  -2
  -4   7  33 1.17964 1.15103   1
  -3   7  33 58.8540 2.65945   1
  -2   7  33 14.6989 1.57873   1
  -1   7  33 85.0944 2.94318   1
   0   7  33 11.5243 1.37178   1
   5   5  33 -1.2906 1.05873  -2
   1   7  33 -1.2906 1.05873   1
   2   7  33 1.22216 1.10479   1
   3   7  33 67.8439 2.46570   1
   4   7  33 26.1257 1.80670   1
   5   7  33 83.2294 2.96391   1
  -3   8  33 33.8873 2.12035   1
  -2   8  33 69.4881 3.10248   1
  -4   7  33 0.57067 1.26729  -2
  -1   8  33 0.57067 1.26729   1
   0   8  33 83.1884 2.96166   1
   1   8  33 22.0388 1.64161   1
   2   8  33 77.6897 2.83563   1
   3   8  33 21.6841 1.58930   1
   0   0  34 96.6113 4.57644  -2
   0   0  34 96.6113 4.57644   1
   0   1  34 0.81283 0.72855   1
   1   1  34 7.93483 1.00607   1
  -1   2  34 0.81332 0.79346   1
   0   2  34 23.2965 1.33430   1
   1   2  34 265.738 5.03559  -2
   1   2  34 265.738 5.03559   1
   2   2  34 21.9999 1.37019   1
  -2   3  34 0.90467 0.85448   1
  -1   3  34 354.941 6.35211  -2
  -1   3  34 354.941 6.35211   1
   0   3  34 -0.6580 0.80212   1
   1   3  34 2.18271 0.86755   1
   2   3  34 0.41431 0.84147   1
   3   3  34 4.02237 0.98010   1
   0   5  34 248.823 5.13687  -2
  -3   4  34 248.823 5.13687   1
  -2   4  34 10.7577 1.15416   1
  -1   4  34 0.45280 0.87018   1
   0   4  34 17.0883 1.28820   1
   1   4  34 1.86729 0.98528   1
   2   4  34 61.5177 2.16638  -2
   2   4  34 61.5177 2.16638   1
   3   4  34 0.50722 0.97086   1
   4   4  34 10.2035 1.27630   1
  -4   5  34 0.42533 1.14011   1
  -3   5  34 3.68827 1.21451   1
  -2   5  34 -1.8109 0.96947   1
  -1   5  34 4.38864 1.11048   1
  -3   4  34 243.036 5.35636  -2
   0   5  34 243.036 5.35636   1
   1   5  34 5.72315 1.32129   1
   2   5  34 1.62560 1.22765   1
   3   5  34 26.4833 1.77476   1
   4   5  34 -2.7940 1.16530   1
   1   7  34 202.823 5.13723  -2
   5   5  34 202.823 5.13723   1
  -4   6  34 25.5848 1.83809   1
  -3   6  34 -0.1497 1.14525   1
  -2   6  34 32.0088 2.03383  -2
  -2   6  34 32.0088 2.03383   1
  -1   6  34 0.62417 1.10915   1
   0   6  34 13.2953 1.45909   1
   1   6  34 2.57275 1.24782   1
   2   6  34 23.9668 1.89358   1
   3   6  34 217.656 5.35411  -2
   3   6  34 217.656 5.35411   1
   4   6  34 20.4882 1.71203   1
  -2   7  34 2.48205 1.27622   1
  -1   7  34 12.4202 1.46447   1
   0   7  34 -1.2754 1.12108   1
   5   5  34 191.667 4.91741  -2
   1   7  34 191.667 4.91741   1
   2   7  34 1.20602 1.19836   1
   0   0  35 -2.3281 1.98766  -2
   0   0  35 -2.3281 1.98766   1
   0   1  35 9.61888 1.22424   1
   1   1  35 19.8144 1.48583   1
  -1   2  35 39.0195 1.78263   1
   0   2  35 16.7359 1.39581   1
   1   2  35 3.08816 1.03094  -2
   1   2  35 3.08816 1.03094   1
   2   2  35 13.0197 1.27399   1
  -2   3  35 14.0812 1.29565   1
  -1   3  35 2.39066 0.98164  -2
  -1   3  35 2.39066 0.98164   1
   0   3  35 12.4155 1.32659   1
   1   3  35 16.7795 1.42118   1
   2   3  35 0.59605 0.95326   1
   3   3  35 17.9491 1.40628   1
   0   5  35 1.25361 1.11710  -2
  -3   4  35 1.25361 1.11710   1
  -2   4  35 9.73687 1.29248   1
  -1   4  35 1.09895 1.00549   1
   0   4  35 14.7983 1.42405   1
   1   4  35 -0.7412 1.02998   1
   2   4  35 1.13505 1.10710  -2
   2   4  35 1.13505 1.10710   1
   3   4  35 19.1668 1.48736   1
   4   4  35 14.2418 1.52259   1
  -3   5  35 16.0537 1.60762   1
  -2   5  35 1.84762 1.13057   1
  -1   5  35 17.5902 1.53306   1
  -3   4  35 3.59221 1.35706  -2
   0   5  35 3.59221 1.35706   1
   1   5  35 14.5721 1.65511   1
   2   5  35 19.9206 1.81323   1
   3   5  35 19.4685 1.68904   1
   0   0  36 77.4997 5.58573  -2
   0   0  36 77.4997 5.58573   1
   0   1  36 1.57721 1.21823   1
   1   1  36 -0.8834 1.16894   1
  -1   2  36 -0.0808 1.07981   1
   0   2  36 2.68869 1.14506   1
   1   2  36 4.63850 1.20457  -2
   1   2  36 4.63850 1.20457   1
   2   2  36 1.67174 1.07191   1
  -2   3  36 0.96771 1.35106   1
  -1   3  36 300.932 5.67769  -2
  -1   3  36 300.932 5.67769   1
   0   3  36 -0.7534 1.08995   1
   1   3  36 3.85470 1.21019   1
   2   3  36 7.05442 1.70032   1
   0   0   0    0.00    0.00   0
;
_shelx_hkl_checksum     70106
_shelx_res_file
;
TITL LaTe1.9, twinned crystal solved in P4(2)/n
    HP_MRC09_Yb1K7_twin_0m_5.res
    created by SHELXL-2016/6 at 15:12:53 on 03-Sep-2021
CELL 0.71073 10.1072 10.1072 18.2874 90 90 90
ZERR 20 0.0003 0.0003 0.0006 0 0 0
LATT 1
SYMM 0.5-X,0.5-Y,+Z
SYMM -Y,0.5+X,0.5+Z
SYMM 0.5+Y,-X,0.5+Z
SFAC La Te
UNIT 20 38
L.S. 20
PLAN  10
SIZE 0.044 0.075 0.106
TEMP -173.1(10)
fmap -2
acta
MERG 0
OMIT 0 0 2
OMIT -2 6 24
OMIT 6 12 10
OMIT 0 1 1
OMIT -1 3 3
OMIT 0 10 12
WGHT    0.012200    6.711700
EXTI    0.001129
BASF   0.43351
FVAR       0.07871
LA1   1    0.250000   -0.250000    0.382875    10.50000    0.00683    0.00672 =
         0.00729    0.00000    0.00000    0.00054
LA2   1    0.147598    0.052311    0.107516    11.00000    0.00723    0.00691 =
         0.00715    0.00083    0.00005    0.00000
LA3   1   -0.151370   -0.043531    0.380890    11.00000    0.00657    0.00689 =
         0.00744   -0.00070   -0.00001    0.00015
TE1   2   -0.250000    0.250000    0.435322    10.50000    0.00701    0.00696 =
         0.00769    0.00000    0.00000    0.00009
TE2   2    0.149511    0.051766    0.436207    11.00000    0.00684    0.00726 =
         0.00767   -0.00037    0.00002   -0.00005
TE3   2   -0.152545   -0.049522    0.070926    11.00000    0.00712    0.00697 =
         0.00756    0.00005    0.00001    0.00007
TE4   2   -0.250000   -0.250000    0.250000    10.25000    0.00815    0.00815 =
         0.00690    0.00000    0.00000    0.00000
TE5   2   -0.027025    0.168734    0.250267    11.00000    0.01106    0.01167 =
         0.00702   -0.00005    0.00031    0.00045
TE6   2    0.060855   -0.129376    0.249298    11.00000    0.00881    0.00761 =
         0.00667   -0.00016   -0.00003    0.00034
HKLF 5
REM  LaTe1.9, twinned crystal solved in P4(2)/n
REM R1 =  0.0271 for    5970 Fo > 4sig(Fo)  and  0.0417 for all    7850 data
REM     69 parameters refined using      0 restraints
END
WGHT      0.0122      6.7120
REM Highest difference peak  2.015,  deepest hole -3.083,  1-sigma level  0.423
Q1    1  -0.1437 -0.0575  0.1153  11.00000  0.05   -3.08
Q2    1  -0.1588 -0.0557  0.2678  11.00000  0.05   -2.35
Q3    1   0.2500 -0.2500  0.4146  10.50000  0.05   -2.33
Q4    1  -0.2500  0.2500  0.3898  10.50000  0.05   -2.32
Q5    1  -0.2500 -0.2500  0.2200  10.50000  0.05   -2.24
Q6    1   0.0540 -0.1334  0.2818  11.00000  0.05   -2.23
Q7    1  -0.0540  0.1256  0.2540  11.00000  0.05   -2.17
Q8    1   0.1320  0.0431  0.3915  11.00000  0.05   -2.13
Q9    1   0.0502  0.3236  0.2719  11.00000  0.05   -2.13
Q10   1   0.1635  0.0623  0.3877  11.00000  0.05   -2.03
;
_shelx_res_checksum     11652
