# Supplementary material for: LaTe1.9: a tenfold superstructure of the ZrSSi type
Source: Acta Crystallogr E Crystallogr Commun. 2022 May 13;78(Pt 6):559–62. doi: 10.1107/S2056989022004844 (PMC9431785; doi:10.1107/S2056989022004844)
Supplement: Supplementary file 2 [file e-78-00559-Isup2.hkl]

data_I                                                                          
_shelx_title ' LaTe1.9, twinned crystal solved in P4(2)/n'                      
_shelx_refln_list_code          4                                               
_shelx_F_calc_maximum     2230.01                                               
_exptl_crystal_F_000      3116.00                                               
_reflns_d_resolution_high  0.4998                                               
                                                                                
loop_                                                                           
 _space_group_symop_operation_xyz                                               
 'x, y, z'                                                                      
 '-x+1/2, -y+1/2, z'                                                            
 '-y, x+1/2, z+1/2'                                                             
 'y+1/2, -x, z+1/2'                                                             
 '-x, -y, -z'                                                                   
 'x-1/2, y-1/2, -z'                                                             
 'y, -x-1/2, -z-1/2'                                                            
 '-y-1/2, x, -z-1/2'                                                            
                                                                                
_cell_length_a    10.1072                                                       
_cell_length_b    10.1072                                                       
_cell_length_c    18.2874                                                       
_cell_angle_alpha  90.000                                                       
_cell_angle_beta   90.000                                                       
_cell_angle_gamma  90.000                                                       
                                                                                
_shelx_F_squared_multiplier     1.000                                           
                                                                                
loop_                                                                           
 _refln_index_h                                                                 
 _refln_index_k                                                                 
 _refln_index_l                                                                 
 _refln_F_squared_calc                                                          
 _refln_F_squared_meas                                                          
 _refln_F_squared_sigma                                                         
 _refln_observed_status                                                         
   1   1   0       2963.57       2535.49       110.78 o                         
   0   2   0       7228.08       6581.38       179.67 o                         
   2   2   0       6303.24       5837.52       168.04 o                         
  -1   3   0    1166861.62    1205468.38     33303.32 o                         
   1   3   0       4245.13       4218.79       123.11 o                         
   3   3   0       6774.29       6729.73       143.60 o                         
  -2   4   0        801.68        862.95        47.63 o                         
   0   4   0         26.75         96.90        22.45 o                         
   2   4   0    4972957.00    4129004.50     60212.40 o                         
   4   4   0       1472.49       1412.06        55.85 o                         
  -3   5   0       3423.58       3333.68        92.80 o                         
  -1   5   0       2701.92       2664.96        79.38 o                         
   1   5   0       1137.43       1062.40        39.62 o                         
   3   5   0       1930.48       1894.59        72.44 o                         
   5   5   0     814074.25     827628.38     12111.36 o                         
  -4   6   0       4172.91       4096.71       116.82 o                         
  -2   6   0    3347542.75    3279719.75     47912.49 o                         
   0   6   0       4136.45       3991.21        97.18 o                         
   2   6   0       6030.23       5769.10       113.30 o                         
   4   6   0       3040.26       3010.99        91.80 o                         
   6   6   0      15227.26      15026.16       281.33 o                         
  -5   7   0        921.66       1069.18        68.54 o                         
  -3   7   0       2244.05       2291.45        88.71 o                         
  -1   7   0        352.02        452.88        40.01 o                         
   1   7   0     815869.44     809340.25     11874.23 o                         
   3   7   0        111.67         73.69        31.82 o                         
   5   7   0      11131.71      11058.79       213.11 o                         
   7   7   0       1143.01       1040.34        83.21 o                         
  -6   8   0    1427072.00    1424204.62     23199.19 o                         
  -4   8   0       3087.91       2815.41       108.83 o                         
  -2   8   0        117.42        115.89        34.34 o                         
   0   8   0        419.65        518.53        40.58 o                         
   2   8   0       7658.47       8061.46       239.09 o                         
   4   8   0    1843817.25    1793172.75     26121.69 o                         
   6   8   0        820.82        740.87        62.13 o                         
   8   8   0       9078.04       9348.44       253.21 o                         
  -7   9   0       8019.94       8293.32       210.40 o                         
  -5   9   0       6964.94       6715.53       189.51 o                         
  -3   9   0     670676.00     670849.81      9394.44 o                         
  -1   9   0          5.14          8.40        31.61 o                         
   1   9   0       2407.10       2226.48        96.51 o                         
   3   9   0        546.58        587.62        57.36 o                         
   5   9   0       9068.64       8824.29       215.22 o                         
   7   9   0     546915.88     544666.69      8015.78 o                         
   9   9   0       5324.61       5575.62       188.39 o                         
  -8  10   0        807.00        866.47       106.08 o                         
  -6  10   0       2531.26       2374.70       123.97 o                         
  -4  10   0       8799.28       8533.30       194.00 o                         
  -2  10   0         12.20         68.42        37.36 o                         
   0  10   0    1420733.25    1390035.75     26272.45 o                         
   2  10   0          8.49         34.53        51.69 o                         
   4  10   0       5479.44       5117.67       190.74 o                         
   6  10   0        769.58        649.12        79.35 o                         
   8  10   0      21036.87      20362.72       427.32 o                         
  10  10   0     524536.12     520352.00      8069.04 o                         
  -9  11   0      10689.35      10462.11       321.65 o                         
  -7  11   0     463528.97     474918.53      7834.01 o                         
  -5  11   0         18.24         84.64        64.82 o                         
  -3  11   0       1013.32       1313.57       104.25 o                         
  -1  11   0        361.46        243.96        65.90 o                         
   1  11   0       1613.78       1573.43       125.31 o                         
   3  11   0     550930.62     531032.69     10116.49 o                         
   5  11   0       4174.17       3679.76       177.13 o                         
   7  11   0      10714.11      10221.80       304.83 o                         
   9  11   0         95.91         19.52        81.80 o                         
  11  11   0       7123.70       7616.82       284.25 o                         
 -10  12   0       3899.86       4078.40       225.99 o                         
  -8  12   0      13450.52      13949.85       350.22 o                         
  -6  12   0       3227.25       3436.86       193.93 o                         
  -4  12   0     734130.50     741895.12     13022.74 o                         
  -2  12   0         16.52         22.33        72.42 o                         
   0  12   0          8.50         92.16        69.65 o                         
   2  12   0         99.74         76.92        77.95 o                         
   4  12   0      13977.68      13501.00       389.60 o                         
   6  12   0     627080.31     620743.38     10934.73 o                         
   8  12   0       2848.02       2722.20       177.86 o                         
  10  12   0       7510.62       7621.06       318.46 o                         
  12  12   0         61.00         70.03       112.40 o                         
 -11  13   0     269587.38     275672.12      4634.95 o                         
  -9  13   0        199.47        252.10       110.53 o                         
  -7  13   0       4636.07       5149.50       244.88 o                         
  -5  13   0       2115.70       2060.73       162.53 o                         
  -3  13   0        820.10        714.70       120.24 o                         
  -1  13   0     469255.19     465887.31      8234.36 o                         
   1  13   0       3042.78       2777.62       169.74 o                         
   3  13   0       2277.90       2329.24       166.57 o                         
   5  13   0        155.18         57.50        91.04 o                         
   7  13   0       8165.25       7753.56       290.29 o                         
   9  13   0     312609.75     302373.16      5837.38 o                         
  11  13   0       4389.99       3964.62       243.60 o                         
  13  13   0       7236.38       6738.93       409.40 o                         
 -12  14   0      10399.12      11197.76       460.30 o                         
 -10  14   0       4666.78       4819.47       281.77 o                         
  -8  14   0     318410.06     327449.81      5888.40 o                         
  -6  14   0          7.31        -36.77       103.85 o                         
  -4  14   0       2741.08       2807.96       200.03 o                         
  -2  14   0       2474.29       2723.07       180.04 o                         
   0  14   0       2479.75       2724.18       174.16 o                         
   2  14   0     516508.56     498748.28      8816.74 o                         
   4  14   0       1819.47       1751.55       157.06 o                         
   6  14   0       3411.09       3704.48       224.11 o                         
   8  14   0         65.12        -42.01        93.65 o                         
  10  14   0      14633.05      14939.46       513.31 o                         
  12  14   0     201644.42     198150.78      4809.24 o                         
  14  14   0       1662.71       1957.48       415.30 o                         
 -13  15   0        252.15         97.35       321.76 o                         
 -11  15   0       3234.68       2985.92       286.70 o                         
  -9  15   0       2215.94       2298.07       264.63 o                         
  -7  15   0       3881.26       4070.09       264.26 o                         
  -5  15   0     335085.53     339961.53      6530.59 o                         
  -3  15   0       2510.93       2524.58       208.29 o                         
  -1  15   0        381.99        379.62       104.39 o                         
   1  15   0          1.18        -16.14        82.33 o                         
   3  15   0       2974.84       2956.27       191.36 o                         
   5  15   0     316772.50     298180.66      6358.77 o                         
   7  15   0       5083.14       4929.53       330.02 o                         
   9  15   0       6304.03       6223.37       392.72 o                         
  11  15   0          5.63         57.49       175.62 o                         
  13  15   0       3413.37       2622.98       450.10 o                         
 -12  16   0     138110.44     139113.09      4891.15 o                         
 -10  16   0         52.36         -1.47       167.30 o                         
  -8  16   0       3740.52       4496.43       312.14 o                         
  -6  16   0       4424.97       4486.67       283.32 o                         
  -4  16   0         67.04         10.68       124.29 o                         
  -2  16   0     312828.72     308867.41      6535.69 o                         
   0  16   0       1384.73       1332.10       168.16 o                         
   2  16   0          0.15         92.95       109.97 o                         
   4  16   0         33.73       -103.72       103.72 o                         
   6  16   0      10387.84       9901.64       442.52 o                         
   8  16   0     227782.61     208824.83      5744.99 o                         
  10  16   0       1766.43       1093.44       302.14 o                         
  12  16   0       3044.95       2986.38       734.07 o                         
  -9  17   0     200675.42     201143.66      5632.14 o                         
  -7  17   0       1858.87       1658.35       239.01 o                         
  -5  17   0       2580.74       2050.19       244.86 o                         
  -3  17   0         62.72         21.84       141.81 o                         
  -1  17   0         37.62        -60.65       135.96 o                         
   1  17   0     277411.12     275680.09      5380.81 o                         
   3  17   0       5430.71       5864.35       310.36 o                         
   5  17   0       1431.82       1526.08       203.35 o                         
   7  17   0         24.60        243.73       155.43 o                         
   9  17   0       3712.68       4038.22       392.97 o                         
  -8  18   0        821.05        828.53       294.83 o                         
  -6  18   0     159875.83     163883.42      4032.54 o                         
  -4  18   0       1064.27       1133.74       256.38 o                         
  -2  18   0       1874.84       1560.86       228.37 o                         
   0  18   0        428.82         31.36       154.57 o                         
   2  18   0       3240.39       3092.40       269.38 o                         
   4  18   0     195826.42     182486.78      5080.64 o                         
   6  18   0       2009.26       1678.62       295.35 o                         
   8  18   0       1059.95        846.54       277.39 o                         
  -5  19   0        453.37        508.14       376.66 o                         
  -3  19   0     205138.56     214147.08      7323.61 o                         
  -1  19   0       4912.52       5640.18       600.71 o                         
   1  19   0         84.50       -117.08       184.63 o                         
   3  19   0         71.72        368.78       219.52 o                         
   5  19   0       1557.00       1134.99       289.73 o                         
  -2  20   0        306.64        355.57       360.39 o                         
   0  20   0     132471.09     126164.45      4481.91 o                         
   2  20   0       2154.80       2606.39       391.65 o                         
   1   1   1         25.51         86.40        12.14 o                         
  -1   2   1      21289.31      20596.80       391.82 o                         
   0   2   1          0.24        103.80        13.27 o                         
   1   2   1       7383.99       6434.64       132.39 o                         
   2   2   1        307.95        372.55        27.25 o                         
  -2   3   1         82.04        267.49        29.38 o                         
  -1   3   1          1.94         18.34        43.04 o                         
   0   3   1       1371.29       1677.86        49.78 o                         
   1   3   1        186.31        275.56        22.44 o                         
   2   3   1      31593.20      32063.53       435.04 o                         
   3   3   1        174.01        316.29        21.08 o                         
  -3   4   1       2259.70       2024.93        49.16 o                         
  -2   4   1         59.78        195.42        20.93 o                         
  -1   4   1      12563.51      12897.49       159.91 o                         
   0   4   1         95.45        195.67        20.55 o                         
   1   4   1      38412.70      38249.59       416.29 o                         
   2   4   1          3.20         19.38        17.96 o                         
   3   4   1      12346.60      12370.21       148.70 o                         
   4   4   1         69.55        146.55        18.95 o                         
  -4   5   1      18810.40      18768.56       230.84 o                         
  -3   5   1        666.07        784.33        35.27 o                         
  -2   5   1      70950.73      69885.94       748.06 o                         
  -1   5   1          9.85        100.67        18.23 o                         
   0   5   1       2202.27       2021.43        43.53 o                         
   1   5   1        442.26        572.75        22.04 o                         
   2   5   1       7013.31       7028.56        92.42 o                         
   3   5   1         10.97        145.04        16.25 o                         
   4   5   1      22926.44      22508.17       257.92 o                         
   5   5   1         16.54        111.46        24.33 o                         
  -5   6   1      12590.69      12859.51       165.64 o                         
  -4   6   1        406.28        540.88        32.82 o                         
  -3   6   1       8147.22       8128.24       120.49 o                         
  -2   6   1         15.68        -24.27        24.27 o                         
  -1   6   1        669.45        825.99        31.83 o                         
   0   6   1        433.36        516.42        24.92 o                         
   1   6   1      39669.64      39110.06       412.97 o                         
   2   6   1        168.84        257.40        20.89 o                         
   3   6   1        759.74        675.26        30.91 o                         
   4   6   1        671.00        718.85        35.54 o                         
   5   6   1       2301.56       2457.37        65.62 o                         
   6   6   1          0.59         39.88        26.97 o                         
  -6   7   1      50239.34      49742.77       593.01 o                         
  -5   7   1         23.74        122.38        27.78 o                         
  -4   7   1        273.59        174.56        30.04 o                         
  -3   7   1        143.35        160.51        28.53 o                         
  -2   7   1      36986.43      36779.77       397.13 o                         
  -1   7   1        305.19        473.64        28.86 o                         
   0   7   1       9113.22       9064.33       122.98 o                         
   1   7   1         21.60          4.39        23.46 o                         
   2   7   1         77.70        113.80        21.64 o                         
   3   7   1        258.76        228.89        26.88 o                         
   4   7   1      36006.16      34982.40       373.84 o                         
   5   7   1        407.34        464.24        35.48 o                         
   6   7   1         60.13         68.99        34.08 o                         
   7   7   1        881.04        919.31        55.02 o                         
  -7   8   1       1404.35       1431.48        67.60 o                         
  -6   8   1         39.73        -39.35        39.35 o                         
  -5   8   1       6161.73       6204.30       117.10 o                         
  -4   8   1        741.69        831.28        45.32 o                         
  -3   8   1      27972.70      27446.43       320.49 o                         
  -2   8   1          9.89        130.17        23.76 o                         
  -1   8   1        269.61        261.70        28.27 o                         
   0   8   1        380.45        400.07        29.39 o                         
   1   8   1      21492.71      20988.07       263.29 o                         
   2   8   1        158.60        331.19        29.68 o                         
   3   8   1      43583.95      41860.75       486.71 o                         
   4   8   1         23.94         45.85        31.65 o                         
   5   8   1      12011.02      12007.68       163.34 o                         
   6   8   1        142.23        139.68        33.25 o                         
   7   8   1      15370.25      15559.36       233.12 o                         
   8   8   1        527.19        525.17        57.29 o                         
  -8   9   1         93.82        106.78        48.30 o                         
  -7   9   1         30.63         98.24        40.62 o                         
  -6   9   1      26850.13      27306.12       372.36 o                         
  -5   9   1        557.98        593.23        47.80 o                         
  -4   9   1       2647.61       2728.15        76.73 o                         
  -3   9   1         52.04         34.40        33.20 o                         
  -2   9   1       4720.14       4698.97        89.44 o                         
  -1   9   1        599.61        685.99        38.27 o                         
   0   9   1      56833.17      55831.73       658.11 o                         
   1   9   1        146.29        201.59        29.63 o                         
   2   9   1         57.47         85.74        30.29 o                         
   3   9   1        742.13        710.57        43.09 o                         
   4   9   1       8522.97       8334.25       153.26 o                         
   5   9   1         41.29        172.37        36.21 o                         
   6   9   1       7799.17       7730.29       140.72 o                         
   7   9   1         47.88        -21.00        41.15 o                         
   8   9   1       1248.46       1357.13        73.04 o                         
   9   9   1         73.81        148.28        48.85 o                         
  -9  10   1       2759.27       2768.61       120.69 o                         
  -8  10   1        794.64        944.48        70.68 o                         
  -7  10   1       6977.15       7405.73       157.93 o                         
  -6  10   1         13.62         59.84        44.78 o                         
  -5  10   1        119.82         96.42        41.06 o                         
  -4  10   1        153.46        285.67        38.40 o                         
  -3  10   1      20206.23      19608.46       257.76 o                         
  -2  10   1        454.59        520.51        41.19 o                         
  -1  10   1      26608.35      26137.96       332.71 o                         
   0  10   1         50.08        -42.97        42.97 o                         
   1  10   1        881.67        978.94        58.00 o                         
   2  10   1        393.09        464.04        47.87 o                         
   3  10   1      25449.01      24303.87       356.71 o                         
   4  10   1        304.91        388.09        45.66 o                         
   5  10   1         27.18        -24.58        36.32 o                         
   6  10   1        802.33        758.43        59.13 o                         
   7  10   1       1796.64       1899.21        79.76 o                         
   8  10   1          4.27        151.07        45.07 o                         
   9  10   1      19636.12      19515.44       313.31 o                         
  10  10   1         64.33         87.41        56.28 o                         
 -10  11   1       7310.14       7328.78       186.59 o                         
  -9  11   1        539.32        601.84        79.72 o                         
  -8  11   1        895.59       1049.46        79.58 o                         
  -7  11   1         79.84        107.86        60.45 o                         
  -6  11   1       4559.05       4915.68       138.69 o                         
  -5  11   1        746.26        719.32        62.33 o                         
  -4  11   1      37270.23      36716.68       486.30 o                         
  -3  11   1         12.86         78.45        41.06 o                         
  -2  11   1        111.56         40.15        43.29 o                         
  -1  11   1        437.09        456.87        50.07 o                         
   0  11   1      28612.93      28499.85       417.14 o                         
   1  11   1        288.05        328.82        54.08 o                         
   2  11   1       6895.81       6569.51       164.37 o                         
   3  11   1         59.52        103.48        45.63 o                         
   4  11   1        550.84        607.87        58.26 o                         
   5  11   1        244.06        329.47        50.59 o                         
   6  11   1      15919.96      15055.71       257.47 o                         
   7  11   1        428.54        551.62        65.42 o                         
   8  11   1        353.15        390.54        66.04 o                         
   9  11   1        798.77        821.49        77.30 o                         
  10  11   1        332.79        447.92        67.88 o                         
  11  11   1          2.64        108.99        62.98 o                         
 -11  12   1        260.52        298.26        70.60 o                         
 -10  12   1         52.05        123.83        64.79 o                         
  -9  12   1        551.97        463.82        80.60 o                         
  -8  12   1         47.98         72.79        60.75 o                         
  -7  12   1       4624.23       4717.67       158.81 o                         
  -6  12   1        557.34        639.36        75.40 o                         
  -5  12   1      13245.47      13380.90       253.10 o                         
  -4  12   1         84.27        106.73        59.80 o                         
  -3  12   1         21.22        130.54        50.92 o                         
  -2  12   1        587.71        607.04        67.34 o                         
  -1  12   1      16851.14      17339.35       301.26 o                         
   0  12   1         86.12        194.77        54.73 o                         
   1  12   1        101.74        148.78        51.19 o                         
   2  12   1        596.51        524.58        63.66 o                         
   3  12   1      11191.18      11108.92       229.20 o                         
   4  12   1        139.00        197.86        51.50 o                         
   5  12   1      21774.35      20820.33       347.16 o                         
   6  12   1         54.82        255.55        59.00 o                         
   7  12   1       2436.25       2382.99       111.77 o                         
   8  12   1        151.05         34.95        58.33 o                         
   9  12   1       4422.92       4370.96       162.56 o                         
  10  12   1        433.05        550.73        83.39 o                         
  11  12   1        258.59        205.34        76.84 o                         
  12  12   1        633.90        558.69        94.13 o                         
 -12  13   1        327.01        265.23        88.23 o                         
 -11  13   1         94.86        291.73        79.21 o                         
 -10  13   1        900.63        988.29       104.08 o                         
  -9  13   1        651.66        561.17        93.82 o                         
  -8  13   1      14109.66      15016.45       292.81 o                         
  -7  13   1          6.51        -44.22        61.60 o                         
  -6  13   1         78.07         82.36        62.72 o                         
  -5  13   1        190.42        303.51        69.44 o                         
  -4  13   1      22776.59      22867.23       401.54 o                         
  -3  13   1        488.34        580.45        88.71 o                         
  -2  13   1       5185.82       5208.72       163.26 o                         
  -1  13   1         96.93         37.66        59.01 o                         
   0  13   1       3036.83       3028.81       125.23 o                         
   1  13   1        429.14        477.03        68.38 o                         
   2  13   1      25075.73      24296.68       411.06 o                         
   3  13   1        211.54        238.79        64.70 o                         
   4  13   1        456.69        313.91        66.25 o                         
   5  13   1        747.52        694.49        83.85 o                         
   6  13   1       3751.71       3533.78       136.23 o                         
   7  13   1         45.96        161.26        61.34 o                         
   8  13   1        592.18        673.43        82.50 o                         
   9  13   1         76.58        119.97        72.16 o                         
  10  13   1       1238.01       1419.93       115.53 o                         
  11  13   1         94.22        151.11        82.44 o                         
  12  13   1        115.25         99.45        93.75 o                         
  13  13   1        380.32        189.04       120.71 o                         
 -13  14   1        836.66        461.66       203.34 o                         
 -12  14   1         11.53        123.53       110.90 o                         
 -11  14   1          8.29        -32.31        83.57 o                         
 -10  14   1        458.16        422.59        98.10 o                         
  -9  14   1       5652.64       5337.38       219.79 o                         
  -8  14   1        102.53        156.19        82.66 o                         
  -7  14   1         53.70         60.87        75.97 o                         
  -6  14   1        597.75        528.49        91.46 o                         
  -5  14   1       4176.75       4388.85       177.70 o                         
  -4  14   1          3.36        155.71        72.76 o                         
  -3  14   1         68.63        166.02        67.03 o                         
  -2  14   1        336.26        446.86        76.05 o                         
  -1  14   1      11211.77      10839.73       238.54 o                         
   0  14   1        342.25        568.03        75.28 o                         
   1  14   1      19293.80      18898.37       337.87 o                         
   2  14   1         84.05        137.52        67.53 o                         
   3  14   1        199.34        352.75        69.34 o                         
   4  14   1        284.44        212.64        71.28 o                         
   5  14   1       7755.99       7291.25       215.58 o                         
   6  14   1        282.06        372.51        83.12 o                         
   7  14   1         73.69        -67.75        70.32 o                         
   8  14   1        671.78        589.96        91.81 o                         
   9  14   1        585.51        550.09        92.46 o                         
  10  14   1          9.13        256.75        87.13 o                         
  11  14   1       5590.08       5639.10       242.96 o                         
  12  14   1         79.10        434.05       131.13 o                         
  13  14   1        578.24        719.64       212.48 o                         
  14  14   1         69.05        390.61       231.92 o                         
 -13  15   1        473.39        442.69       239.62 o                         
 -12  15   1       3900.25       3467.32       242.22 o                         
 -11  15   1         34.20        131.41       111.85 o                         
 -10  15   1        636.29        691.57       106.87 o                         
  -9  15   1         65.41         95.85       108.35 o                         
  -8  15   1       8219.19       8124.91       276.92 o                         
  -7  15   1        481.46        580.28       103.38 o                         
  -6  15   1       3117.22       2944.01       160.00 o                         
  -5  15   1        121.93         55.11        80.41 o                         
  -4  15   1       1681.57       1537.89       122.32 o                         
  -3  15   1        495.11        490.86        92.05 o                         
  -2  15   1      17968.54      18496.46       373.26 o                         
  -1  15   1         51.09        164.66        69.90 o                         
   0  15   1        561.81        692.04        83.50 o                         
   1  15   1        524.66        493.77        81.37 o                         
   2  15   1      11665.28      11501.28       267.47 o                         
   3  15   1        200.63        162.49        69.49 o                         
   4  15   1       1258.56       1501.52       113.16 o                         
   5  15   1         90.74        170.43        81.40 o                         
   6  15   1       4493.36       4093.33       184.99 o                         
   7  15   1        186.31        232.88       101.39 o                         
   8  15   1       3158.71       3280.75       196.90 o                         
   9  15   1        303.67        320.96       110.26 o                         
  10  15   1        287.12        306.09       117.25 o                         
  11  15   1        575.19        530.48       145.23 o                         
  12  15   1         97.92        229.67       202.01 o                         
  13  15   1          0.17       -209.62       209.62 o                         
 -12  16   1        103.76         61.13       223.37 o                         
 -11  16   1        790.46       1021.96       181.64 o                         
 -10  16   1        480.95        393.31       138.94 o                         
  -9  16   1        103.64        328.82       134.74 o                         
  -8  16   1         10.38        170.87       106.26 o                         
  -7  16   1        678.31        587.22       115.05 o                         
  -6  16   1        153.35          8.38       104.55 o                         
  -5  16   1       3411.74       3173.67       179.59 o                         
  -4  16   1        425.82        468.74       108.11 o                         
  -3  16   1      13229.96      12529.61       326.52 o                         
  -2  16   1        119.75         13.12        84.14 o                         
  -1  16   1         85.64         31.41        85.11 o                         
   0  16   1        373.78        304.51        82.76 o                         
   1  16   1       5375.65       5638.48       196.71 o                         
   2  16   1        109.71        233.38        77.96 o                         
   3  16   1        260.59        181.00        76.88 o                         
   4  16   1        557.89        544.97        95.60 o                         
   5  16   1       3270.34       3223.25       161.08 o                         
   6  16   1         93.34         31.83        89.01 o                         
   7  16   1       7146.16       6840.58       259.04 o                         
   8  16   1         76.54        280.52       112.55 o                         
   9  16   1          2.82        -20.16       135.16 o                         
  10  16   1        125.04         93.99       175.37 o                         
  11  16   1        329.91        196.01       328.23 o                         
  12  16   1        283.70        512.85       378.37 o                         
 -10  17   1       1364.17       1617.63       201.57 o                         
  -9  17   1        124.73        388.32       162.84 o                         
  -8  17   1         90.47        -36.93       137.04 o                         
  -7  17   1        434.79        399.40       132.32 o                         
  -6  17   1       7567.86       7605.69       311.58 o                         
  -5  17   1          1.05         46.93       117.10 o                         
  -4  17   1        525.78        288.00       107.75 o                         
  -3  17   1        287.05        175.71       108.06 o                         
  -2  17   1      10208.87       9710.14       318.42 o                         
  -1  17   1        329.79        169.51       106.62 o                         
   0  17   1       1749.81       1603.84       146.25 o                         
   1  17   1        122.87          0.86        82.11 o                         
   2  17   1       4900.61       4727.21       197.61 o                         
   3  17   1        266.53        289.11        94.06 o                         
   4  17   1       6383.02       6067.25       229.10 o                         
   5  17   1        167.11        247.62       104.60 o                         
   6  17   1        375.17        194.67        99.52 o                         
   7  17   1        563.17        570.72       133.38 o                         
   8  17   1       1051.54        868.84       185.05 o                         
   9  17   1         35.78        210.67       175.21 o                         
  10  17   1        147.38        -95.14       260.14 o                         
  -9  18   1         65.78        -50.74       182.29 o                         
  -8  18   1        372.85        370.95       210.71 o                         
  -7  18   1       6839.36       7236.04       372.77 o                         
  -6  18   1        134.35        194.28       142.95 o                         
  -5  18   1        712.85        652.00       168.53 o                         
  -4  18   1        373.13        164.23       142.64 o                         
  -3  18   1       1303.51       1417.44       155.12 o                         
  -2  18   1         16.88        -26.02       105.36 o                         
  -1  18   1        489.59        379.79       111.79 o                         
   0  18   1        370.11        313.73       114.53 o                         
   1  18   1       3107.20       3100.55       194.00 o                         
   2  18   1        209.91        243.73       105.82 o                         
   3  18   1       7503.64       6761.54       273.30 o                         
   4  18   1        101.60         30.67       112.16 o                         
   5  18   1        202.81        354.30       143.28 o                         
   6  18   1        182.66        181.74       150.58 o                         
   7  18   1        913.86        713.75       185.62 o                         
   8  18   1        192.64        251.04       175.82 o                         
   9  18   1          2.56       -161.31       161.31 o                         
  -6  19   1       4398.65       4762.79       357.33 o                         
  -5  19   1        344.81        402.25       240.93 o                         
  -4  19   1       1403.31       1217.68       290.52 o                         
  -3  19   1        143.05        325.65       234.44 o                         
  -2  19   1       1891.27       1604.21       258.89 o                         
  -1  19   1        289.37        199.62       220.19 o                         
   0  19   1       5415.64       5006.32       321.82 o                         
   1  19   1         54.58        -48.19       142.82 o                         
   2  19   1        771.11        619.30       156.96 o                         
   3  19   1        439.74        437.48       162.86 o                         
   4  19   1       3054.55       2836.22       251.26 o                         
   5  19   1        120.17        138.96       167.74 o                         
   6  19   1          6.67        214.37       179.19 o                         
  -2  20   1        270.47        121.01       247.67 o                         
  -1  20   1       5816.14       5871.11       442.19 o                         
   0  20   1        130.86        197.77       248.58 o                         
   1  20   1         10.75         88.21       235.91 o                         
   2  20   1        215.01        165.98       199.51 o                         
   0   1   2          0.48         23.23         9.23 o                         
   1   1   2       2913.35       2805.20        77.84 o                         
  -1   2   2         52.25         77.23        26.12 o                         
   0   2   2       6515.99       6293.19       124.59 o                         
   1   2   2      90587.44      92183.08      1667.57 o                         
   2   2   2       4743.93       4640.37       122.51 o                         
  -2   3   2        170.94        199.97        24.59 o                         
  -1   3   2    1995925.75    1959141.62     35298.80 o                         
   0   3   2        443.12        463.12        20.12 o                         
   1   3   2       5562.79       5338.03       113.55 o                         
   2   3   2        403.38        476.05        29.44 o                         
   3   3   2       5865.89       5879.53        93.57 o                         
  -3   4   2      60303.15      61255.80       693.13 o                         
  -2   4   2        606.12        766.81        31.89 o                         
  -1   4   2          4.02        -10.94        16.15 o                         
   0   4   2        134.01        175.12        15.76 o                         
   1   4   2        116.36        139.42        14.00 o                         
   2   4   2        569.81       1087.67        45.10 o                         
   3   4   2        117.12        140.41        20.03 o                         
   4   4   2        928.26        923.25        36.46 o                         
  -4   5   2       1150.37       1162.91        39.65 o                         
  -3   5   2       5191.24       5101.18        81.99 o                         
  -2   5   2         30.96          8.45        18.38 o                         
  -1   5   2       2758.44       2687.38        55.92 o                         
   0   5   2      60328.16      61483.89       676.31 o                         
   1   5   2       1396.45       1369.69        36.63 o                         
   2   5   2        286.18        317.82        22.05 o                         
   3   5   2       2789.58       2693.82        64.92 o                         
   4   5   2         19.77         40.06        18.49 o                         
   5   5   2     791863.44     777792.75      8061.97 o                         
  -5   6   2         52.74        108.27        22.94 o                         
  -4   6   2       5286.55       5260.10        89.55 o                         
  -3   6   2        446.89        466.91        31.27 o                         
  -2   6   2       8093.02       8917.84       129.69 o                         
  -1   6   2        835.25        785.65        35.09 o                         
   0   6   2       2381.17       2359.85        52.88 o                         
   1   6   2        458.13        462.76        25.83 o                         
   2   6   2       6708.04       6416.90        96.35 o                         
   3   6   2      45142.29      44391.90       478.54 o                         
   4   6   2       2035.90       1892.97        56.01 o                         
   5   6   2        511.47        526.22        31.63 o                         
   6   6   2      12161.21      12158.04       165.28 o                         
  -6   7   2         10.53         92.20        31.92 o                         
  -5   7   2        710.76        756.64        40.57 o                         
  -4   7   2      36455.46      35899.43       419.63 o                         
  -3   7   2       2987.71       2947.14        73.07 o                         
  -2   7   2         48.92         86.80        23.97 o                         
  -1   7   2         74.59        103.79        20.77 o                         
   0   7   2        279.96        311.22        26.33 o                         
   1   7   2     790113.25     776042.44      8247.50 o                         
   2   7   2        650.05        663.45        36.47 o                         
   3   7   2          2.83         32.87        22.12 o                         
   4   7   2        850.16        885.73        38.65 o                         
   5   7   2       9324.42       9141.88       140.67 o                         
   6   7   2      30362.51      29406.25       360.78 o                         
   7   7   2       2133.30       2004.33        71.44 o                         
  -7   8   2        541.79        576.31        53.78 o                         
  -6   8   2      35140.90      34710.93       459.76 o                         
  -5   8   2       1368.95       1467.16        63.71 o                         
  -4   8   2       1527.50       1426.82        58.12 o                         
  -3   8   2         51.86         76.85        27.94 o                         
  -2   8   2        155.21        164.76        26.12 o                         
  -1   8   2      36419.51      35001.40       411.73 o                         
   0   8   2        350.56        337.03        28.00 o                         
   1   8   2        261.29        227.79        30.02 o                         
   2   8   2       5587.02       5493.53       103.57 o                         
   3   8   2        167.69        167.92        31.17 o                         
   4   8   2      26767.29      26231.23       353.24 o                         
   5   8   2        262.23        234.36        34.07 o                         
   6   8   2       1325.46       1262.27        57.35 o                         
   7   8   2       1329.39       1271.84        64.48 o                         
   8   8   2      10840.43      10541.56       201.12 o                         
  -8   9   2      19588.61      20256.32       319.96 o                         
  -7   9   2      10841.92      11229.34       190.21 o                         
  -6   9   2          1.73         17.88        39.89 o                         
  -5   9   2       5376.27       5100.20       120.04 o                         
  -4   9   2        514.02        516.09        42.48 o                         
  -3   9   2     392745.34     390546.16      4084.07 o                         
  -2   9   2       1393.58       1369.08        53.11 o                         
  -1   9   2        361.63        347.21        32.10 o                         
   0   9   2        266.30        322.70        35.50 o                         
   1   9   2       1818.05       1743.03        68.74 o                         
   2   9   2      30382.69      28984.78       388.07 o                         
   3   9   2        729.42        677.45        46.04 o                         
   4   9   2        481.81        375.11        40.99 o                         
   5   9   2      11948.65      11444.91       186.16 o                         
   6   9   2         71.06        131.30        37.95 o                         
   7   9   2     223465.42     218491.92      2307.44 o                         
   8   9   2        131.33        148.75        45.54 o                         
   9   9   2       4791.61       5056.38       144.26 o                         
  -9  10   2       1372.60       1211.74        83.81 o                         
  -8  10   2        217.50        262.58        59.44 o                         
  -7  10   2          1.53         74.19        46.09 o                         
  -6  10   2       2481.87       2488.31        92.54 o                         
  -5  10   2      22480.46      21704.65       309.12 o                         
  -4  10   2       6699.89       6811.85       127.30 o                         
  -3  10   2         53.60         93.49        34.75 o                         
  -2  10   2         54.74         68.87        36.24 o                         
  -1  10   2        357.42        392.85        41.19 o                         
   0  10   2      36140.18      34911.42       462.67 o                         
   1  10   2        916.42        907.88        57.70 o                         
   2  10   2        303.94        182.87        38.05 o                         
   3  10   2        674.60        648.91        51.22 o                         
   4  10   2       6786.24       6186.97       137.23 o                         
   5  10   2      22878.09      21498.48       324.11 o                         
   6  10   2        405.28        359.51        49.22 o                         
   7  10   2        571.16        577.96        54.17 o                         
   8  10   2      16358.18      16202.60       266.99 o                         
   9  10   2         40.11         11.39        50.14 o                         
  10  10   2      46981.25      47449.07       605.64 o                         
 -10  11   2         37.69          5.80        59.35 o                         
  -9  11   2       8821.73       8547.38       206.30 o                         
  -8  11   2        506.64        565.35        72.41 o                         
  -7  11   2     130021.17     132344.09      1610.88 o                         
  -6  11   2       1603.21       1619.84        84.75 o                         
  -5  11   2        143.53         97.72        45.49 o                         
  -4  11   2         27.97        102.59        43.65 o                         
  -3  11   2       1293.30       1273.84        70.31 o                         
  -2  11   2      22514.98      21879.93       301.83 o                         
  -1  11   2        649.71        655.94        57.37 o                         
   0  11   2        250.61        269.94        52.88 o                         
   1  11   2       2771.02       2702.61       104.76 o                         
   2  11   2        227.52        234.36        53.51 o                         
   3  11   2     220933.70     209347.58      2652.88 o                         
   4  11   2        620.50        607.59        57.91 o                         
   5  11   2       2887.93       2980.70       107.54 o                         
   6  11   2        938.12       1012.15        70.72 o                         
   7  11   2       8717.87       8873.80       198.64 o                         
   8  11   2      13950.24      14068.31       280.85 o                         
   9  11   2        372.12        320.78        62.43 o                         
  10  11   2        443.48        446.39        68.87 o                         
  11  11   2      10292.89      10484.75       232.58 o                         
 -11  12   2         21.15         42.12        64.72 o                         
 -10  12   2       3775.83       3843.78       141.85 o                         
  -9  12   2      10291.93      10505.77       232.91 o                         
  -8  12   2       9827.89      10138.51       227.95 o                         
  -7  12   2          0.21        -43.43        60.02 o                         
  -6  12   2       4332.64       4378.75       147.06 o                         
  -5  12   2        394.13        449.35        63.51 o                         
  -4  12   2      49833.46      49259.30       668.85 o                         
  -3  12   2       1407.02       1507.29        78.03 o                         
  -2  12   2        160.57        130.63        48.29 o                         
  -1  12   2        176.99        113.86        50.40 o                         
   0  12   2        111.71        129.33        49.70 o                         
   1  12   2      19570.77      18560.68       322.61 o                         
   2  12   2         69.29         39.15        45.96 o                         
   3  12   2        421.47        411.80        61.53 o                         
   4  12   2      10628.74      10354.10       213.07 o                         
   5  12   2        128.30        111.12        54.84 o                         
   6  12   2      45563.65      43072.57       622.81 o                         
   7  12   2        297.46        242.88        61.57 o                         
   8  12   2       3495.62       3290.24       135.04 o                         
   9  12   2       1120.08       1063.23        93.96 o                         
  10  12   2       9203.33       9483.56       249.59 o                         
  11  12   2       7850.84       8065.05       235.43 o                         
  12  12   2          6.21        -77.88        77.88 o                         
 -12  13   2        372.38        418.98       100.20 o                         
 -11  13   2      41273.23      42703.88       646.07 o                         
 -10  13   2       1367.47       1365.94       104.11 o                         
  -9  13   2          0.71        -69.86        69.86 o                         
  -8  13   2          1.44         35.55        67.53 o                         
  -7  13   2       5129.94       5357.34       172.61 o                         
  -6  13   2      12222.18      12739.63       258.44 o                         
  -5  13   2       3547.83       3547.26       142.51 o                         
  -4  13   2         69.08         35.46        63.96 o                         
  -3  13   2        337.90        466.76        75.81 o                         
  -2  13   2        334.29        326.30        67.11 o                         
  -1  13   2     127042.34     126628.29      1651.52 o                         
   0  13   2       1181.86       1106.77        85.14 o                         
   1  13   2       1605.77       1552.53        99.29 o                         
   2  13   2        408.44        375.36        67.50 o                         
   3  13   2       1424.83       1433.66        99.86 o                         
   4  13   2      13960.75      13516.51       275.91 o                         
   5  13   2        222.65        268.33        63.38 o                         
   6  13   2        445.97        427.27        71.71 o                         
   7  13   2      11253.00      10745.52       254.31 o                         
   8  13   2         69.09        140.42        68.07 o                         
   9  13   2      60746.42      58879.45       984.81 o                         
  10  13   2        155.45         95.41        80.36 o                         
  11  13   2       4157.00       3812.29       180.19 o                         
  12  13   2       1083.03       1140.61       135.26 o                         
  13  13   2       5796.69       6011.58       288.61 o                         
 -13  14   2       3843.74       4327.40       307.70 o                         
 -12  14   2       7123.02       7370.94       301.96 o                         
 -11  14   2         13.15         54.08        83.73 o                         
 -10  14   2       5816.81       6234.71       227.33 o                         
  -9  14   2        318.86        401.09       101.14 o                         
  -8  14   2      48037.86      49094.29       729.36 o                         
  -7  14   2       1428.01       1390.19       114.89 o                         
  -6  14   2        316.66        176.77        80.73 o                         
  -5  14   2         13.85         16.67        72.37 o                         
  -4  14   2       2049.57       2002.91       123.57 o                         
  -3  14   2      12204.13      12196.96       273.90 o                         
  -2  14   2       1580.30       1815.37       116.20 o                         
  -1  14   2        197.16        117.97        63.47 o                         
   0  14   2       1446.91       1409.97        98.09 o                         
   1  14   2        202.75        197.78        67.67 o                         
   2  14   2      49415.82      47530.90       744.36 o                         
   3  14   2        756.79        689.54        88.03 o                         
   4  14   2       2902.15       2980.25       142.24 o                         
   5  14   2        629.37        543.47        91.08 o                         
   6  14   2       4736.66       4460.37       183.55 o                         
   7  14   2       9116.46       8580.82       240.62 o                         
   8  14   2          7.03        -30.26        75.03 o                         
   9  14   2        436.17        335.20        84.24 o                         
  10  14   2      10790.07      10995.62       293.59 o                         
  11  14   2         43.33         63.07        96.44 o                         
  12  14   2      34194.12      34904.69       787.13 o                         
  13  14   2         67.10         24.37       186.01 o                         
  14  14   2       1499.49       1069.80       258.29 o                         
 -13  15   2         34.14       -214.58       214.58 o                         
 -12  15   2         16.12        -71.43       138.82 o                         
 -11  15   2       3705.71       3958.49       222.87 o                         
 -10  15   2       5138.47       5539.24       230.08 o                         
  -9  15   2       4033.22       4208.42       224.63 o                         
  -8  15   2          4.77         96.13        96.72 o                         
  -7  15   2       2912.55       2982.01       164.97 o                         
  -6  15   2        320.33        182.71        99.12 o                         
  -5  15   2      51271.64      51856.18       855.89 o                         
  -4  15   2       1402.05       1286.70       122.08 o                         
  -3  15   2       1198.05       1130.93       118.46 o                         
  -2  15   2         97.91        157.97        78.77 o                         
  -1  15   2        837.59        781.97        90.49 o                         
   0  15   2      10310.79       9789.94       237.01 o                         
   1  15   2         19.56        -11.22        66.29 o                         
   2  15   2        310.19        263.18        75.79 o                         
   3  15   2       4549.52       4571.39       172.05 o                         
   4  15   2        131.70         96.24        74.10 o                         
   5  15   2      58948.66      57116.14       886.40 o                         
   6  15   2        480.38        533.97        99.91 o                         
   7  15   2       4081.48       3882.25       194.72 o                         
   8  15   2        768.65        797.26       113.56 o                         
   9  15   2       4725.56       4777.74       231.63 o                         
  10  15   2       4946.66       5491.39       278.68 o                         
  11  15   2         21.10        -83.39       147.11 o                         
  12  15   2        302.90        598.60       272.68 o                         
  13  15   2       5621.81       4724.21       461.17 o                         
 -12  16   2      31531.67      33922.91       949.76 o                         
 -11  16   2       1159.21        839.64       180.49 o                         
 -10  16   2        374.95        457.76       140.49 o                         
  -9  16   2          2.33       -114.82       114.82 o                         
  -8  16   2       2950.33       3078.10       208.67 o                         
  -7  16   2       5793.98       6159.38       250.51 o                         
  -6  16   2       2683.38       2374.85       175.53 o                         
  -5  16   2         55.56        -93.15        93.15 o                         
  -4  16   2        284.55        149.12        96.18 o                         
  -3  16   2        213.69        300.47       100.77 o                         
  -2  16   2      50238.09      50414.83       838.10 o                         
  -1  16   2       1117.15        781.66       107.41 o                         
   0  16   2       2589.10       2634.51       143.58 o                         
   1  16   2        218.87        171.30        74.63 o                         
   2  16   2        131.21        211.81        77.22 o                         
   3  16   2       7848.45       7577.72       217.11 o                         
   4  16   2         19.80         34.39        75.21 o                         
   5  16   2        370.49        351.56        88.74 o                         
   6  16   2       7615.81       6974.22       257.19 o                         
   7  16   2         75.80         19.39        94.51 o                         
   8  16   2      35143.48      34161.53       818.12 o                         
   9  16   2        257.52        163.25       137.56 o                         
  10  16   2       2029.47       2058.35       257.88 o                         
  11  16   2        807.73        430.20       356.35 o                         
  12  16   2       4155.35       3882.44       566.01 o                         
 -10  17   2        237.42        497.42       175.09 o                         
  -9  17   2      19703.15      19807.06       528.15 o                         
  -8  17   2       1265.41       1274.01       178.53 o                         
  -7  17   2        875.88        696.72       136.63 o                         
  -6  17   2          6.05         -8.04       103.83 o                         
  -5  17   2       3566.47       3488.39       206.71 o                         
  -4  17   2       5804.49       5762.18       234.69 o                         
  -3  17   2        368.30        318.79       107.81 o                         
  -2  17   2        146.72        -43.98        92.76 o                         
  -1  17   2        251.51        317.12        99.23 o                         
   0  17   2        167.41        108.83       103.67 o                         
   1  17   2      38339.29      36201.99       650.48 o                         
   2  17   2        839.02        906.85       111.26 o                         
   3  17   2       3910.69       3550.81       177.44 o                         
   4  17   2        386.84        318.70        97.76 o                         
   5  17   2        680.44        474.20       112.23 o                         
   6  17   2       4951.19       4574.88       231.64 o                         
   7  17   2         45.35       -112.62       112.62 o                         
   8  17   2        321.66        390.07       167.00 o                         
   9  17   2       5747.65       5825.62       357.94 o                         
  10  17   2         44.48        -48.03       212.19 o                         
  -9  18   2          6.36        101.14       201.46 o                         
  -8  18   2       1243.66       1329.49       243.25 o                         
  -7  18   2        176.03        195.27       200.62 o                         
  -6  18   2      40539.83      42401.69       961.19 o                         
  -5  18   2       1180.05        871.33       195.62 o                         
  -4  18   2       2110.25       1810.74       199.02 o                         
  -3  18   2         37.15         20.80       110.15 o                         
  -2  18   2       1035.97        874.82       135.16 o                         
  -1  18   2       5136.67       5329.46       241.66 o                         
   0  18   2        169.80        140.83       106.66 o                         
   1  18   2        226.84         -2.60       103.23 o                         
   2  18   2       2095.31       2246.07       166.66 o                         
   3  18   2         95.69        -75.21       101.82 o                         
   4  18   2      36641.82      35641.33       752.98 o                         
   5  18   2        538.79        432.22       149.54 o                         
   6  18   2       2718.27       2632.27       235.68 o                         
   7  18   2        479.78        311.19       173.73 o                         
   8  18   2       1909.53       1903.27       231.67 o                         
   9  18   2       3134.61       3571.56       306.27 o                         
  -6  19   2         44.49        -85.62       188.79 o                         
  -5  19   2        201.83        111.93       193.37 o                         
  -4  19   2        156.33        -11.99       202.21 o                         
  -3  19   2      18360.56      17580.91       604.81 o                         
  -2  19   2       1018.15        623.77       236.36 o                         
  -1  19   2       3335.08       2845.04       275.98 o                         
   0  19   2        125.00       -115.85       155.75 o                         
   1  19   2        452.05        253.31       183.99 o                         
   2  19   2       3852.54       3688.45       249.59 o                         
   3  19   2         19.53        -15.38       143.88 o                         
   4  19   2        256.41        245.30       164.21 o                         
   5  19   2       2645.34       2236.94       238.07 o                         
   6  19   2         61.72        128.34       174.36 o                         
  -2  20   2         93.82        230.59       249.75 o                         
  -1  20   2         93.93         32.02       241.44 o                         
   0  20   2      34299.79      35549.43      1126.36 o                         
   1  20   2        767.25        751.30       219.52 o                         
   2  20   2       3154.93       3347.12       303.59 o                         
   0   1   3       1644.65       1677.73        46.30 o                         
   1   1   3         58.91        101.48        22.18 o                         
  -1   2   3      31101.97      30831.50       535.20 o                         
   0   2   3        490.14        541.13        25.50 o                         
   1   2   3       6737.00       7543.38       172.74 o                         
   2   2   3         26.73         84.22        28.49 o                         
  -2   3   3       1572.18       1608.47        46.82 o                         
   0   3   3        122.57        395.96        31.07 o                         
   1   3   3         15.57         81.74        17.88 o                         
   2   3   3      32122.63      31807.87       434.14 o                         
   3   3   3       1092.48       1265.75        38.63 o                         
  -3   4   3       2278.16       2339.85        50.55 o                         
  -2   4   3          1.82         75.76        19.01 o                         
  -1   4   3      23327.31      23902.23       293.07 o                         
   0   4   3        545.18        635.58        25.53 o                         
   1   4   3      15533.22      15517.13       193.28 o                         
   2   4   3          0.40        351.40        22.00 o                         
   3   4   3       1122.99       1278.34        38.71 o                         
   4   4   3        158.25        235.53        26.63 o                         
  -4   5   3       9512.13       9549.02       127.41 o                         
  -3   5   3        405.27        553.82        29.09 o                         
  -2   5   3      40018.12      40199.46       444.24 o                         
  -1   5   3        748.67        895.17        32.03 o                         
   0   5   3       2279.80       2292.21        50.09 o                         
   1   5   3        386.89        440.15        27.00 o                         
   2   5   3       5656.30       5800.06        87.72 o                         
   3   5   3         59.44        187.76        20.19 o                         
   4   5   3      55088.29      54037.91       606.77 o                         
   5   5   3          6.45        108.89        28.07 o                         
  -5   6   3      39339.82      39510.55       448.16 o                         
  -4   6   3       1327.35       1402.50        50.82 o                         
  -3   6   3       1438.92       1563.86        50.30 o                         
  -2   6   3          3.36         90.03        25.55 o                         
  -1   6   3       9146.23       9279.21       118.59 o                         
   0   6   3         59.15        139.70        19.96 o                         
   1   6   3      49233.37      48230.44       558.33 o                         
   2   6   3       1246.16       1426.11        41.60 o                         
   3   6   3        535.78        552.73        29.66 o                         
   4   6   3        543.26        649.42        44.38 o                         
   5   6   3        807.42        901.54        40.67 o                         
   6   6   3          0.16         44.57        26.62 o                         
  -6   7   3      16988.94      17220.26       232.46 o                         
  -5   7   3        294.14        325.06        34.54 o                         
  -4   7   3        259.46        247.95        32.61 o                         
  -3   7   3        211.37        299.94        29.79 o                         
  -2   7   3      16134.61      15748.77       195.30 o                         
  -1   7   3        806.65        806.63        32.84 o                         
   0   7   3      29913.20      29478.63       339.12 o                         
   1   7   3          8.42         98.97        26.78 o                         
   2   7   3      10279.68      10468.21       155.19 o                         
   3   7   3          0.04         66.61        22.08 o                         
   4   7   3      37383.73      36677.09       381.48 o                         
   5   7   3       1633.98       1715.02        58.31 o                         
   6   7   3         61.61        121.25        33.90 o                         
   7   7   3        948.56        976.68        55.42 o                         
  -7   8   3         20.74         52.08        38.72 o                         
  -6   8   3          8.79         10.53        38.34 o                         
  -5   8   3      17600.10      17756.54       239.27 o                         
  -4   8   3        510.80        552.87        40.34 o                         
  -3   8   3      56187.20      55848.09       638.41 o                         
  -2   8   3        678.95        727.32        37.44 o                         
  -1   8   3        215.29        211.19        25.35 o                         
   0   8   3        391.46        483.05        33.49 o                         
   1   8   3      31446.18      30994.00       394.33 o                         
   2   8   3        333.78        469.13        36.64 o                         
   3   8   3      12422.70      12389.15       182.71 o                         
   4   8   3          3.25        100.39        30.30 o                         
   5   8   3         41.68         41.31        29.57 o                         
   6   8   3         30.43        134.51        32.56 o                         
   7   8   3       8875.47       8902.17       157.79 o                         
   8   8   3       1506.47       1507.89        81.32 o                         
  -8   9   3        282.30        245.41        57.98 o                         
  -7   9   3         84.96        122.04        46.31 o                         
  -6   9   3       5272.30       5097.11       136.39 o                         
  -5   9   3       1378.56       1418.75        63.65 o                         
  -4   9   3      11845.91      11602.45       176.85 o                         
  -3   9   3         20.15         20.68        32.42 o                         
  -2   9   3        162.76        223.29        28.77 o                         
  -1   9   3        280.20        303.78        33.30 o                         
   0   9   3      36552.22      35745.90       455.08 o                         
   1   9   3       1288.46       1315.37        61.11 o                         
   2   9   3         47.87        177.41        32.02 o                         
   3   9   3        985.26        946.97        52.38 o                         
   4   9   3       7028.00       6953.51       129.31 o                         
   5   9   3         45.26         85.59        35.63 o                         
   6   9   3      34446.15      32954.13       408.79 o                         
   7   9   3         18.14        113.76        42.47 o                         
   8   9   3      18404.53      18754.79       275.46 o                         
   9   9   3         82.65        176.64        51.65 o                         
  -9  10   3       8659.35       9058.55       207.88 o                         
  -8  10   3        830.86        956.75        76.35 o                         
  -7  10   3      29056.88      28920.05       416.99 o                         
  -6  10   3        256.97        344.32        52.05 o                         
  -5  10   3         19.97        -39.11        41.49 o                         
  -4  10   3        219.30        274.17        41.58 o                         
  -3  10   3      44402.35      44727.90       534.38 o                         
  -2  10   3        925.13       1002.88        54.78 o                         
  -1  10   3       6684.46       6350.09       126.53 o                         
   0  10   3         10.70         28.96        38.03 o                         
   1  10   3       4744.45       4595.41       113.81 o                         
   2  10   3         65.16         89.82        36.49 o                         
   3  10   3      30226.19      29465.22       404.85 o                         
   4  10   3       1414.85       1449.89        68.72 o                         
   5  10   3        163.44        182.41        40.53 o                         
   6  10   3        916.31        887.30        62.64 o                         
   7  10   3       1056.16        944.46        63.48 o                         
   8  10   3          0.16         -5.00        44.53 o                         
   9  10   3       2090.49       2032.64        96.21 o                         
  10  10   3         13.66         85.08        55.44 o                         
 -10  11   3         64.65        195.26        61.58 o                         
  -9  11   3       1294.39       1473.72        97.15 o                         
  -8  11   3       4506.93       4500.39       145.59 o                         
  -7  11   3         29.39         58.08        56.56 o                         
  -6  11   3         20.91         48.98        48.90 o                         
  -5  11   3        664.47        679.45        61.55 o                         
  -4  11   3      13961.51      14004.25       223.15 o                         
  -3  11   3        684.47        734.52        54.56 o                         
  -2  11   3         15.70         -9.47        38.21 o                         
  -1  11   3        705.74        708.30        58.22 o                         
   0  11   3      14611.43      14962.42       263.69 o                         
   1  11   3        468.75        492.49        53.56 o                         
   2  11   3      30419.53      29103.53       437.28 o                         
   3  11   3         22.54         87.97        47.89 o                         
   4  11   3       6712.80       6501.17       158.02 o                         
   5  11   3          4.86        -39.82        42.38 o                         
   6  11   3      17328.80      16516.85       276.59 o                         
   7  11   3       1457.52       1531.75        84.63 o                         
   8  11   3        112.92        171.70        55.39 o                         
   9  11   3       1040.20       1002.67        76.00 o                         
  10  11   3          0.54         31.54        55.72 o                         
  11  11   3         34.53        130.06        63.86 o                         
 -11  12   3       9983.97      10303.75       244.86 o                         
 -10  12   3         70.00        105.33        64.30 o                         
  -9  12   3        260.43        209.09        71.50 o                         
  -8  12   3        119.01        212.30        67.00 o                         
  -7  12   3      22988.13      23719.08       384.11 o                         
  -6  12   3       1138.98       1367.26        92.61 o                         
  -5  12   3       3268.66       3339.25       124.08 o                         
  -4  12   3         22.09        127.93        54.97 o                         
  -3  12   3       7471.97       7508.76       159.56 o                         
  -2  12   3        360.47        527.40        58.55 o                         
  -1  12   3      32526.94      32502.31       473.61 o                         
   0  12   3        915.14        910.39        81.35 o                         
   1  12   3        345.99        308.79        55.15 o                         
   2  12   3        772.07        813.10        70.08 o                         
   3  12   3      16712.10      16384.80       297.90 o                         
   4  12   3        167.35        357.32        57.03 o                         
   5  12   3       2614.06       2626.51       110.39 o                         
   6  12   3          8.28          1.54        55.68 o                         
   7  12   3       2913.09       2888.66       128.16 o                         
   8  12   3          1.56         13.57        59.14 o                         
   9  12   3       1959.52       1876.47       122.35 o                         
  10  12   3       1203.82       1192.96       103.78 o                         
  11  12   3        509.27        555.44        89.70 o                         
  12  12   3        844.45        844.85       112.98 o                         
 -12  13   3       1651.59       1625.23       149.93 o                         
 -11  13   3         32.35        148.39        80.16 o                         
 -10  13   3        267.31        415.82        81.48 o                         
  -9  13   3        771.63        754.00        96.57 o                         
  -8  13   3       1495.80       1608.89       106.77 o                         
  -7  13   3        265.94        270.82        74.85 o                         
  -6  13   3        214.42        174.33        70.65 o                         
  -5  13   3        388.89        435.04        68.18 o                         
  -4  13   3       6459.45       6528.53       191.64 o                         
  -3  13   3        862.00       1050.82        84.02 o                         
  -2  13   3      20942.05      21506.96       352.55 o                         
  -1  13   3         35.69        133.26        59.51 o                         
   0  13   3       1649.13       1723.75        98.05 o                         
   1  13   3        172.01        253.59        63.44 o                         
   2  13   3      16489.85      16291.56       307.77 o                         
   3  13   3       1202.01       1075.93        87.11 o                         
   4  13   3        147.02        163.20        68.39 o                         
   5  13   3       1094.12        954.34        92.29 o                         
   6  13   3       2855.71       2861.42       140.29 o                         
   7  13   3         24.67        156.56        65.26 o                         
   8  13   3      13240.21      12999.59       291.52 o                         
   9  13   3         27.44        241.93        77.77 o                         
  10  13   3       3601.45       3730.37       169.88 o                         
  11  13   3         13.40        -70.37        77.69 o                         
  12  13   3       1682.38       1832.93       162.35 o                         
  13  13   3        928.68       1189.32       155.39 o                         
 -13  14   3        619.95        534.73       186.38 o                         
 -12  14   3         68.37         33.83       105.39 o                         
 -11  14   3       6307.69       6827.22       259.94 o                         
 -10  14   3        969.82        988.59       106.67 o                         
  -9  14   3       1406.11       1434.58       121.96 o                         
  -8  14   3         27.95         79.95        79.18 o                         
  -7  14   3       3081.13       2871.52       144.34 o                         
  -6  14   3        594.13        668.68        95.53 o                         
  -5  14   3      17509.68      17974.50       364.90 o                         
  -4  14   3        426.31        426.29        82.80 o                         
  -3  14   3        173.46        123.82        71.27 o                         
  -2  14   3        525.81        662.38        88.58 o                         
  -1  14   3      24385.19      24888.74       430.48 o                         
   0  14   3        491.76        583.29        79.95 o                         
   1  14   3       2970.09       2770.19       132.80 o                         
   2  14   3         17.70        -25.53        63.76 o                         
   3  14   3       7486.11       7123.22       201.29 o                         
   4  14   3         54.93        123.38        68.35 o                         
   5  14   3       9153.86       8566.41       253.23 o                         
   6  14   3       1136.79       1171.25       112.78 o                         
   7  14   3        337.99        289.50        81.72 o                         
   8  14   3        932.58        780.10       103.15 o                         
   9  14   3        405.44        233.99        95.15 o                         
  10  14   3          0.27        124.27        85.15 o                         
  11  14   3         66.07        134.07        97.06 o                         
  12  14   3         16.14        -70.17       112.21 o                         
  13  14   3       3638.59       3497.56       289.38 o                         
  14  14   3         12.87         42.54       221.20 o                         
 -13  15   3        668.04        722.59       227.12 o                         
 -12  15   3        115.04         24.36       166.35 o                         
 -11  15   3         79.81         83.75       112.62 o                         
 -10  15   3        880.92        881.95       131.87 o                         
  -9  15   3        192.69        220.78       112.90 o                         
  -8  15   3        222.48        161.83       103.34 o                         
  -7  15   3        890.19        701.57       114.99 o                         
  -6  15   3      11525.28      11912.60       346.91 o                         
  -5  15   3         42.43         65.96        85.21 o                         
  -4  15   3       1347.40       1177.68       118.61 o                         
  -3  15   3        392.72        306.55        92.59 o                         
  -2  15   3       6584.71       6488.96       230.67 o                         
  -1  15   3        729.15        598.59        90.59 o                         
   0  15   3        221.32        152.54        68.51 o                         
   1  15   3        876.15        948.71        93.97 o                         
   2  15   3       5523.68       5307.68       184.04 o                         
   3  15   3        225.92        310.24        82.22 o                         
   4  15   3      14762.81      14126.19       313.46 o                         
   5  15   3         32.44        -44.82        67.17 o                         
   6  15   3       1023.98        971.64       106.84 o                         
   7  15   3         12.09        103.59        82.36 o                         
   8  15   3       3965.88       3938.05       214.05 o                         
   9  15   3        999.64        881.53       133.54 o                         
  10  15   3         96.85        134.78       105.66 o                         
  11  15   3        861.49        770.61       166.40 o                         
  12  15   3          0.15       -236.38       236.38 o                         
  13  15   3         16.72        -27.03       266.88 o                         
 -12  16   3         27.72        175.86       204.94 o                         
 -11  16   3        345.68        296.84       169.07 o                         
 -10  16   3        627.69        815.17       164.02 o                         
  -9  16   3       6262.42       6269.97       290.84 o                         
  -8  16   3        153.73        284.97       122.71 o                         
  -7  16   3        490.19        522.18       111.32 o                         
  -6  16   3        319.19        214.78       108.48 o                         
  -5  16   3      14873.59      15405.19       401.27 o                         
  -4  16   3        667.38        737.64       119.76 o                         
  -3  16   3       2508.79       2478.31       163.08 o                         
  -2  16   3         31.66         72.23        83.61 o                         
  -1  16   3       6133.12       5872.12       224.41 o                         
   0  16   3        218.11        159.48        78.98 o                         
   1  16   3      11364.17      10255.42       264.43 o                         
   2  16   3        799.79        666.41        92.31 o                         
   3  16   3        611.69        813.25        93.00 o                         
   4  16   3        839.31        669.66        96.65 o                         
   5  16   3       5551.08       5202.61       206.19 o                         
   6  16   3         64.38        105.02        89.87 o                         
   7  16   3          1.13        195.53       100.75 o                         
   8  16   3         12.43        220.89       109.79 o                         
   9  16   3       8663.83       8741.61       377.30 o                         
  10  16   3          1.05       -159.85       159.85 o                         
  11  16   3          0.82        198.71       271.67 o                         
  12  16   3        813.36        669.08       318.92 o                         
 -10  17   3       5011.65       5113.03       325.93 o                         
  -9  17   3         40.49        217.18       159.25 o                         
  -8  17   3       2480.74       2712.92       218.27 o                         
  -7  17   3        482.31        279.13       134.57 o                         
  -6  17   3        674.33        782.44       131.69 o                         
  -5  17   3        342.69        322.68       120.70 o                         
  -4  17   3        456.21        511.51       122.44 o                         
  -3  17   3        562.65        663.81       118.17 o                         
  -2  17   3       2549.49       2432.09       163.74 o                         
  -1  17   3        444.85        462.19       107.60 o                         
   0  17   3      12923.64      12602.81       334.02 o                         
   1  17   3         41.92         46.84        82.18 o                         
   2  17   3        489.17        450.77        90.78 o                         
   3  17   3        104.94        174.70        83.74 o                         
   4  17   3       3936.79       4044.19       204.64 o                         
   5  17   3        845.90        884.37       135.06 o                         
   6  17   3        111.54        132.80       106.66 o                         
   7  17   3        906.09        509.55       151.94 o                         
   8  17   3        663.94        672.30       175.91 o                         
   9  17   3          9.26        250.23       207.91 o                         
  10  17   3       4145.52       3918.58       363.03 o                         
  -9  18   3       5353.19       5496.16       357.77 o                         
  -8  18   3        628.55        627.04       219.31 o                         
  -7  18   3       1379.00       1538.95       239.48 o                         
  -6  18   3         38.59        200.15       167.75 o                         
  -5  18   3       1906.19       1995.40       232.58 o                         
  -4  18   3        359.01        250.48       143.59 o                         
  -3  18   3       7085.12       7152.90       312.14 o                         
  -2  18   3        430.14        267.59       119.48 o                         
  -1  18   3        708.20        665.71       119.77 o                         
   0  18   3        632.53        593.36       122.70 o                         
   1  18   3       8281.83       7932.42       298.03 o                         
   2  18   3        217.41        370.06       119.42 o                         
   3  18   3        126.33         -8.07       112.18 o                         
   4  18   3         21.07        134.90       103.11 o                         
   5  18   3      10903.88      10786.78       408.81 o                         
   6  18   3         40.13       -144.40       144.40 o                         
   7  18   3       1074.17        901.48       189.46 o                         
   8  18   3        769.98        668.95       192.00 o                         
   9  18   3        147.64        124.50       195.14 o                         
  -6  19   3         90.65        156.96       204.91 o                         
  -5  19   3        512.74        487.73       206.40 o                         
  -4  19   3       8390.23       7961.99       414.38 o                         
  -3  19   3         46.38        262.91       182.63 o                         
  -2  19   3       1190.49       1151.25       222.03 o                         
  -1  19   3        216.87         33.07       154.27 o                         
   0  19   3       1518.45       1513.19       203.62 o                         
   1  19   3        563.43        309.95       176.62 o                         
   2  19   3        488.62        418.82       176.74 o                         
   3  19   3        768.25        943.19       184.44 o                         
   4  19   3       1033.16        709.35       180.85 o                         
   5  19   3         95.31         23.02       169.81 o                         
   6  19   3       4984.14       4583.93       305.11 o                         
  -2  20   3        332.15       -140.55       239.95 o                         
  -1  20   3        236.60        257.93       245.39 o                         
   0  20   3         33.96         25.40       233.24 o                         
   1  20   3       7073.90       7230.65       396.01 o                         
   2  20   3        120.31       -102.29       204.14 o                         
   0   0   4      51602.98      54730.07      1841.35 o                         
   0   1   4        117.67        130.79        18.69 o                         
   1   1   4       1894.62       1841.28        58.30 o                         
  -1   2   4        453.35        430.95        32.27 o                         
   0   2   4       4737.85       4800.31       104.81 o                         
   1   2   4     366694.72     391373.56      7546.08 o                         
   2   2   4       4209.80       4144.36        93.93 o                         
  -2   3   4        483.36        534.40        29.65 o                         
  -1   3   4    2642915.25    2653164.75     32973.99 o                         
   0   3   4         79.88        132.05        14.47 o                         
   1   3   4       7402.86       7147.61       105.40 o                         
   2   3   4         27.06         75.65        20.07 o                         
   3   3   4       5471.86       5514.89        90.04 o                         
  -3   4   4     245330.22     242198.58      2648.29 o                         
  -2   4   4         14.39         88.21        19.01 o                         
  -1   4   4        123.94        174.08        17.58 o                         
   0   4   4        567.57        549.46        25.53 o                         
   1   4   4        424.78        468.26        25.73 o                         
   2   4   4      73029.86      73726.06       764.17 o                         
   3   4   4          2.94         19.24        20.38 o                         
   4   4   4         60.12         90.39        20.29 o                         
  -4   5   4         13.23         20.52        20.60 o                         
  -3   5   4       5978.26       6038.96        92.49 o                         
  -2   5   4        231.94        275.92        25.70 o                         
  -1   5   4       4501.48       4349.75        72.36 o                         
   0   5   4     245426.98     243249.94      2468.80 o                         
   1   5   4        555.14        553.19        27.88 o                         
   2   5   4        168.32        207.41        16.62 o                         
   3   5   4       5608.38       5768.19        85.02 o                         
   4   5   4        575.48        572.65        33.62 o                         
   5   5   4    1144953.75    1140296.00     11764.59 o                         
  -5   6   4          0.22         70.19        24.62 o                         
  -4   6   4       5739.73       5720.14        92.94 o                         
  -3   6   4        440.65        438.16        31.30 o                         
  -2   6   4      89922.84      90172.18       964.07 o                         
  -1   6   4         26.26         66.05        17.84 o                         
   0   6   4        860.26        835.16        33.28 o                         
   1   6   4        165.76        163.59        21.34 o                         
   2   6   4       5058.04       4896.56        85.30 o                         
   3   6   4     187189.91     185395.17      1848.71 o                         
   4   6   4       2416.87       2155.07        60.33 o                         
   5   6   4        284.11        238.77        30.79 o                         
   6   6   4       6074.85       5851.16       110.87 o                         
  -6   7   4        365.45        320.12        37.97 o                         
  -5   7   4          6.74         -5.00        27.20 o                         
  -4   7   4     146877.11     145170.64      1579.75 o                         
  -3   7   4       6603.65       6467.65       103.85 o                         
  -2   7   4          6.17         93.87        24.29 o                         
  -1   7   4         34.56        105.83        15.64 o                         
   0   7   4        597.53        595.97        39.58 o                         
   1   7   4    1142900.50    1172726.88     13148.77 o                         
   2   7   4          4.65         -2.11        22.44 o                         
   3   7   4        682.99        752.66        33.04 o                         
   4   7   4          2.57         68.25        21.58 o                         
   5   7   4       9539.17       9150.70       163.94 o                         
   6   7   4     116771.80     114661.23      1261.02 o                         
   7   7   4       2122.24       2061.52        78.54 o                         
  -7   8   4        332.19        376.62        46.24 o                         
  -6   8   4     118391.38     116479.75      1401.17 o                         
  -5   8   4         34.90         18.69        30.86 o                         
  -4   8   4        767.81        791.62        44.18 o                         
  -3   8   4        312.49        353.36        36.16 o                         
  -2   8   4         43.12        188.60        26.90 o                         
  -1   8   4     146731.53     143453.81      1522.02 o                         
   0   8   4         12.61         34.86        22.84 o                         
   1   8   4         92.83         37.59        24.39 o                         
   2   8   4       2506.77       2524.08        70.77 o                         
   3   8   4        512.79        503.34        41.90 o                         
   4   8   4     111603.87     108299.43      1224.91 o                         
   5   8   4         58.42         50.59        29.08 o                         
   6   8   4       3799.92       3809.86       100.43 o                         
   7   8   4          0.01         59.98        37.03 o                         
   8   8   4      10677.41      10519.26       176.82 o                         
  -8   9   4      70084.55      69153.95       936.15 o                         
  -7   9   4      18472.02      18655.74       299.43 o                         
  -6   9   4         16.80        -40.31        40.31 o                         
  -5   9   4       4280.44       4209.32       108.60 o                         
  -4   9   4        394.80        455.19        45.52 o                         
  -3   9   4     611719.69     611153.56      6532.96 o                         
  -2   9   4         19.58         38.36        29.34 o                         
  -1   9   4       1441.79       1363.89        55.30 o                         
   0   9   4         95.77        120.13        28.87 o                         
   1   9   4       2973.58       2859.70        83.47 o                         
   2   9   4     116843.22     113214.65      1361.71 o                         
   3   9   4        141.92        203.82        34.10 o                         
   4   9   4        155.90        144.17        34.61 o                         
   5   9   4      18704.10      18512.72       260.17 o                         
   6   9   4        486.01        489.21        46.62 o                         
   7   9   4     369333.44     363906.22      3901.29 o                         
   8   9   4         27.03         43.80        42.91 o                         
   9   9   4       1971.06       2033.66        92.10 o                         
  -9  10   4         29.34        -13.78        53.92 o                         
  -8  10   4        106.30        102.55        55.00 o                         
  -7  10   4        324.89        353.28        57.86 o                         
  -6  10   4       5037.09       5068.54       142.64 o                         
  -5  10   4      80925.19      80661.96       967.22 o                         
  -4  10   4       2401.04       2406.17        82.37 o                         
  -3  10   4          4.17        -15.07        33.51 o                         
  -2  10   4        454.20        460.12        44.37 o                         
  -1  10   4        517.28        500.07        46.64 o                         
   0  10   4     120194.77     114205.91      1423.51 o                         
   1  10   4         93.91         73.62        35.95 o                         
   2  10   4       1732.21       1827.42        74.75 o                         
   3  10   4         38.19         44.36        38.03 o                         
   4  10   4       5487.35       4880.62       119.18 o                         
   5  10   4      82473.06      79616.50       954.56 o                         
   6  10   4        776.21        672.81        57.68 o                         
   7  10   4        149.90        170.30        44.39 o                         
   8  10   4       8888.29       8523.43       173.00 o                         
   9  10   4        339.67        398.05        58.14 o                         
  10  10   4     103736.48     102954.88      1272.67 o                         
 -10  11   4         45.49        -34.10        56.77 o                         
  -9  11   4       8189.26       8372.02       195.33 o                         
  -8  11   4        218.46        185.76        61.61 o                         
  -7  11   4     227927.09     228829.56      2719.11 o                         
  -6  11   4         29.39        148.74        51.62 o                         
  -5  11   4        569.06        582.94        59.56 o                         
  -4  11   4        207.01        254.69        47.69 o                         
  -3  11   4        305.67        326.01        46.83 o                         
  -2  11   4      81048.02      79281.03       926.85 o                         
  -1  11   4       2705.24       2578.38        90.06 o                         
   0  11   4         23.84          1.33        37.71 o                         
   1  11   4       5294.49       5019.00       135.63 o                         
   2  11   4        493.02        444.03        54.87 o                         
   3  11   4     366133.44     353618.34      4275.21 o                         
   4  11   4         53.63        -25.61        44.04 o                         
   5  11   4        746.73        800.85        65.17 o                         
   6  11   4          0.02         41.87        44.00 o                         
   7  11   4       9061.98       8741.05       185.88 o                         
   8  11   4      51392.64      50846.38       716.36 o                         
   9  11   4        257.40        234.36        62.74 o                         
  10  11   4        207.72         50.93        60.08 o                         
  11  11   4      17557.51      17945.29       311.83 o                         
 -11  12   4        265.64        194.94        82.41 o                         
 -10  12   4       6621.12       6703.83       188.83 o                         
  -9  12   4      40549.27      41167.05       621.52 o                         
  -8  12   4       4186.05       4149.15       158.36 o                         
  -7  12   4          9.02        -56.97        57.29 o                         
  -6  12   4       5173.82       5277.10       168.27 o                         
  -5  12   4        392.21        438.23        67.66 o                         
  -4  12   4     120154.31     122383.70      1491.92 o                         
  -3  12   4         92.83         19.12        46.44 o                         
  -2  12   4        973.43       1078.34        73.68 o                         
  -1  12   4        114.04        133.00        52.70 o                         
   0  12   4          6.79        -47.56        47.56 o                         
   1  12   4      70004.15      68255.40       926.79 o                         
   2  12   4        152.05        203.54        54.35 o                         
   3  12   4         58.18         69.24        50.90 o                         
   4  12   4       5750.93       5507.21       164.59 o                         
   5  12   4        425.35        415.99        65.22 o                         
   6  12   4     107335.50     101776.12      1394.65 o                         
   7  12   4         84.65        -54.66        54.66 o                         
   8  12   4       6814.72       6476.82       190.84 o                         
   9  12   4          3.73        160.99        66.94 o                         
  10  12   4       8893.91       8649.66       244.85 o                         
  11  12   4      33657.55      33794.76       602.77 o                         
  12  12   4          7.37        -53.79        86.45 o                         
 -12  13   4        122.23          0.79       104.47 o                         
 -11  13   4      77661.57      79423.14      1151.70 o                         
 -10  13   4         30.10        -51.44        70.35 o                         
  -9  13   4         27.29         68.50        75.84 o                         
  -8  13   4        226.10        212.51        76.01 o                         
  -7  13   4       2725.36       2708.36       126.92 o                         
  -6  13   4      46372.93      47332.38       688.41 o                         
  -5  13   4       8279.21       8498.09       214.57 o                         
  -4  13   4          1.00          0.53        56.44 o                         
  -3  13   4         34.66         17.50        56.29 o                         
  -2  13   4        361.88        330.29        69.68 o                         
  -1  13   4     224038.12     219767.17      2801.95 o                         
   0  13   4         71.74         37.45        57.60 o                         
   1  13   4        283.46        232.88        62.97 o                         
   2  13   4         37.72        106.44        54.77 o                         
   3  13   4       2079.71       1772.08       104.21 o                         
   4  13   4      51422.41      47920.21       710.97 o                         
   5  13   4          0.56         83.50        59.36 o                         
   6  13   4        110.01        174.32        62.50 o                         
   7  13   4      17796.87      17400.50       362.05 o                         
   8  13   4        347.53        369.76        78.07 o                         
   9  13   4     111272.51     108295.84      1715.27 o                         
  10  13   4         55.17         16.83        82.22 o                         
  11  13   4       1840.79       1680.07       141.57 o                         
  12  13   4         22.59        161.60       106.37 o                         
  13  13   4       5635.13       5954.17       287.50 o                         
 -13  14   4      20147.28      21202.99       676.16 o                         
 -12  14   4       2824.96       2783.00       191.56 o                         
 -11  14   4         30.54        -22.13        90.60 o                         
 -10  14   4       6125.87       6301.60       225.42 o                         
  -9  14   4        249.98        114.47        86.68 o                         
  -8  14   4      92071.73      93769.93      1330.00 o                         
  -7  14   4         72.87        163.01        83.06 o                         
  -6  14   4        879.11        981.14       107.38 o                         
  -5  14   4        157.77        175.25        81.82 o                         
  -4  14   4       3631.10       3373.55       153.69 o                         
  -3  14   4      46295.46      46204.62       729.82 o                         
  -2  14   4        118.48        135.36        68.48 o                         
  -1  14   4          6.76         12.01        65.72 o                         
   0  14   4        404.55        411.38        76.42 o                         
   1  14   4        421.57        397.52        72.60 o                         
   2  14   4     107318.23     102162.79      1477.44 o                         
   3  14   4        110.71         44.84        63.09 o                         
   4  14   4       5958.06       5618.72       189.61 o                         
   5  14   4          4.65         69.91        70.27 o                         
   6  14   4       4029.57       3919.40       160.57 o                         
   7  14   4      37472.12      35221.52       614.17 o                         
   8  14   4        126.61        -28.36        84.76 o                         
   9  14   4         83.43        101.60        85.87 o                         
  10  14   4       5475.30       5749.10       245.68 o                         
  11  14   4        249.54         34.64        97.81 o                         
  12  14   4      61968.08      63795.62      1282.45 o                         
  13  14   4         51.30         85.29       171.19 o                         
  14  14   4       3106.33       3076.19       303.80 o                         
 -13  15   4         13.67        -19.32       198.61 o                         
 -12  15   4        182.37         14.97       187.24 o                         
 -11  15   4       1902.95       2042.07       172.15 o                         
 -10  15   4      24911.67      26347.25       574.11 o                         
  -9  15   4       8930.62       9601.09       329.38 o                         
  -8  15   4         16.90        -93.79        93.79 o                         
  -7  15   4       2254.08       2342.17       163.12 o                         
  -6  15   4        225.96        103.03        91.96 o                         
  -5  15   4      98596.09      99425.30      1672.18 o                         
  -4  15   4         71.62         12.64        82.87 o                         
  -3  15   4        296.96        233.30        87.82 o                         
  -2  15   4        104.15        -61.81        78.47 o                         
  -1  15   4        288.51        361.74        85.28 o                         
   0  15   4      40605.13      39992.86       628.78 o                         
   1  15   4        758.67        777.57        91.13 o                         
   2  15   4         28.03         52.19        67.45 o                         
   3  15   4       7793.12       7829.43       243.37 o                         
   4  15   4        346.39        365.14        84.12 o                         
   5  15   4     108866.84     103909.09      1572.42 o                         
   6  15   4         79.93         20.97        82.05 o                         
   7  15   4       1644.77       1334.86       128.82 o                         
   8  15   4          0.60         33.25        79.57 o                         
   9  15   4       4946.81       4953.92       254.21 o                         
  10  15   4      24156.08      24536.17       593.34 o                         
  11  15   4          0.02        -24.94       130.46 o                         
  12  15   4        116.90         28.50       209.18 o                         
  13  15   4      10462.90      10430.06       548.69 o                         
 -12  16   4      53258.35      55878.19      1568.39 o                         
 -11  16   4         50.84        228.48       182.37 o                         
 -10  16   4        668.06        611.31       153.48 o                         
  -9  16   4        158.31         70.25       115.83 o                         
  -8  16   4       4748.12       4670.20       229.45 o                         
  -7  16   4      26987.85      28448.11       574.67 o                         
  -6  16   4        429.80        570.81       116.19 o                         
  -5  16   4          1.77        -96.84        96.84 o                         
  -4  16   4        708.64        558.86       118.83 o                         
  -3  16   4        334.96        385.99        99.11 o                         
  -2  16   4      95094.92      93837.34      1501.74 o                         
  -1  16   4        108.64         74.62        86.46 o                         
   0  16   4       4983.70       4702.75       189.94 o                         
   1  16   4         31.86         92.27        74.91 o                         
   2  16   4         11.91         93.28        76.21 o                         
   3  16   4      33628.40      32255.48       551.05 o                         
   4  16   4        170.33        232.34        90.44 o                         
   5  16   4         37.56         26.33        86.16 o                         
   6  16   4       3908.65       3905.13       196.67 o                         
   7  16   4        294.41        233.48       110.22 o                         
   8  16   4      65636.25      64102.29      1275.17 o                         
   9  16   4         78.98        120.45       118.04 o                         
  10  16   4       4203.75       4320.28       358.83 o                         
  11  16   4          6.71       -123.30       210.58 o                         
  12  16   4       3987.82       4061.42       374.31 o                         
 -10  17   4        134.47        193.37       215.15 o                         
  -9  17   4      39678.77      39257.83       912.99 o                         
  -8  17   4         58.73         16.94       156.40 o                         
  -7  17   4        331.02        321.98       135.06 o                         
  -6  17   4        133.24        165.26       109.86 o                         
  -5  17   4       2176.48       1927.98       169.17 o                         
  -4  17   4      27024.88      27938.06       598.34 o                         
  -3  17   4       2188.28       1762.38       152.71 o                         
  -2  17   4          0.62        -91.21        91.21 o                         
  -1  17   4        872.10        869.04       118.28 o                         
   0  17   4        275.32        215.21        99.16 o                         
   1  17   4      73653.09      71400.70      1123.45 o                         
   2  17   4         92.07         -3.36        82.89 o                         
   3  17   4       1658.77       1445.46       125.83 o                         
   4  17   4         13.15        -39.93        80.75 o                         
   5  17   4        939.87        785.47       123.62 o                         
   6  17   4      24164.92      21871.67       524.19 o                         
   7  17   4         31.20        -84.44       118.41 o                         
   8  17   4         66.55         -8.44       156.72 o                         
   9  17   4       9995.72      10000.41       535.18 o                         
  10  17   4        232.15        185.20       231.30 o                         
  -8  18   4       1575.34       1771.45       273.38 o                         
  -7  18   4        223.09        142.37       180.67 o                         
  -6  18   4      68584.45      71060.44      1361.10 o                         
  -5  18   4         87.20          3.85       140.08 o                         
  -4  18   4       3655.60       3812.48       239.28 o                         
  -3  18   4         62.48        150.69       115.46 o                         
  -2  18   4       1717.87       1833.54       153.44 o                         
  -1  18   4      24883.11      24768.54       509.57 o                         
   0  18   4        113.07        158.49       107.66 o                         
   1  18   4          7.71         35.96       109.35 o                         
   2  18   4        800.07        660.99       133.04 o                         
   3  18   4        289.95        187.98       120.38 o                         
   4  18   4      65247.47      63416.80      1198.89 o                         
   5  18   4         95.55       -112.22       117.48 o                         
   6  18   4       5209.72       4912.30       291.90 o                         
   7  18   4          0.02        118.36       160.35 o                         
   8  18   4       1663.50       1711.60       257.56 o                         
  -6  19   4          4.15       -195.32       195.32 o                         
  -5  19   4         42.83        106.53       186.00 o                         
  -4  19   4        189.38        407.96       203.30 o                         
  -3  19   4      37781.56      36646.91       940.13 o                         
  -2  19   4         86.32        -28.45       172.03 o                         
  -1  19   4       1593.67       1752.83       210.56 o                         
   0  19   4         47.87        -70.35       146.72 o                         
   1  19   4        209.85        369.88       162.31 o                         
   2  19   4      20163.43      18391.93       584.59 o                         
   3  19   4        206.39        373.62       195.43 o                         
   4  19   4         21.86        -82.88       157.97 o                         
   5  19   4       4945.40       4716.84       298.16 o                         
   6  19   4        227.49         69.00       177.09 o                         
  -2  20   4          0.86         42.40       237.03 o                         
  -1  20   4        235.82         -5.58       242.97 o                         
   0  20   4      56846.91      58414.41      1336.26 o                         
   1  20   4         92.61       -190.23       190.23 o                         
   2  20   4       5470.37       5952.64       415.43 o                         
   0   1   5       2293.57       2537.02        66.25 o                         
   1   1   5       2443.02       2572.67        74.33 o                         
  -1   2   5      54205.83      54440.02      1163.40 o                         
   0   2   5       1706.69       1959.84        60.63 o                         
   1   2   5       5910.11       5829.86       131.01 o                         
   2   2   5       4798.29       4905.50        97.15 o                         
  -2   3   5       8097.15       8087.06       120.94 o                         
  -1   3   5          0.85         48.38        17.47 o                         
   0   3   5       8321.65       8605.94       127.41 o                         
   1   3   5       2891.65       3042.90        61.23 o                         
   2   3   5       7347.62       7412.18       112.44 o                         
   3   3   5        391.75        551.34        32.19 o                         
  -3   4   5       2108.76       2005.35        51.72 o                         
  -2   4   5       3239.70       3383.48        64.82 o                         
  -1   4   5       3709.61       4014.55        66.90 o                         
   0   4   5        901.57       1111.90        35.32 o                         
   1   4   5       6626.15       6822.43        99.33 o                         
   2   4   5          5.38         31.02        16.26 o                         
   3   4   5      17628.94      17802.44       222.50 o                         
   4   4   5       1494.39       1519.37        46.30 o                         
  -4   5   5      33131.45      32983.97       373.77 o                         
  -3   5   5       4142.52       4183.03        75.98 o                         
  -2   5   5      22329.28      22909.21       272.44 o                         
  -1   5   5        736.10        898.36        30.79 o                         
   0   5   5       2131.86       1905.99        44.30 o                         
   1   5   5       3773.70       3732.28        64.05 o                         
   2   5   5      16929.86      17306.13       197.31 o                         
   3   5   5        979.41       1136.83        36.40 o                         
   4   5   5      62082.04      61852.38       707.49 o                         
   5   5   5          8.36         80.93        24.97 o                         
  -5   6   5      10546.60      10568.88       150.34 o                         
  -4   6   5          5.37        133.33        24.29 o                         
  -3   6   5        181.11        284.67        26.81 o                         
  -2   6   5         19.22         62.75        23.35 o                         
  -1   6   5         61.57        132.31        18.59 o                         
   0   6   5       3578.22       3486.81        67.54 o                         
   1   6   5      75705.02      76013.74       797.36 o                         
   2   6   5         80.44        177.65        22.53 o                         
   3   6   5        488.62        417.11        25.79 o                         
   4   6   5       5199.70       5257.38        93.63 o                         
   5   6   5         12.72         85.04        28.54 o                         
   6   6   5       1402.16       1472.79        54.59 o                         
  -6   7   5      13802.06      13983.86       204.36 o                         
  -5   7   5        736.46        766.19        44.28 o                         
  -4   7   5        276.00        261.35        35.27 o                         
  -3   7   5       2131.60       2230.39        63.87 o                         
  -2   7   5      40220.06      40119.12       443.34 o                         
  -1   7   5         89.83        273.25        27.71 o                         
   0   7   5      32680.27      32081.46       358.96 o                         
   1   7   5         10.92         51.33        23.73 o                         
   2   7   5          7.18        113.95        22.34 o                         
   3   7   5       2020.75       1969.09        60.11 o                         
   4   7   5      14518.53      14708.58       182.93 o                         
   5   7   5          4.12         96.13        27.87 o                         
   6   7   5         52.95        102.30        36.37 o                         
   7   7   5       3902.76       3826.60       105.54 o                         
  -7   8   5         58.79        120.05        40.60 o                         
  -6   8   5         50.80        468.51        57.20 o                         
  -5   8   5       2210.51       2272.25        76.35 o                         
  -4   8   5       4210.31       4188.67        96.67 o                         
  -3   8   5      66022.61      66551.80       735.49 o                         
  -2   8   5        187.43        287.63        29.52 o                         
  -1   8   5        219.62        203.80        33.98 o                         
   0   8   5       4200.51       4004.48        81.76 o                         
   1   8   5      13541.43      13831.75       184.45 o                         
   2   8   5        286.75        455.29        35.33 o                         
   3   8   5      11166.27      11201.49       164.17 o                         
   4   8   5         41.35         86.40        30.77 o                         
   5   8   5       9876.18      10000.93       147.68 o                         
   6   8   5       1020.40        996.37        51.87 o                         
   7   8   5      25517.38      25994.18       344.60 o                         
   8   8   5        154.83        314.04        48.34 o                         
  -8   9   5        352.08        417.44        60.22 o                         
  -7   9   5       1006.87        951.67        66.89 o                         
  -6   9   5      22191.68      22729.29       334.62 o                         
  -5   9   5         57.04        263.17        41.29 o                         
  -4   9   5      12349.45      12561.62       188.86 o                         
  -3   9   5         30.06         41.25        33.96 o                         
  -2   9   5       6371.17       6376.27       126.11 o                         
  -1   9   5       3009.09       3102.90        78.59 o                         
   0   9   5      21509.76      21339.38       267.77 o                         
   1   9   5         25.99         85.03        32.17 o                         
   2   9   5         43.12         36.25        33.87 o                         
   3   9   5       3671.64       3589.51        95.52 o                         
   4   9   5      13648.20      13508.22       202.78 o                         
   5   9   5        349.47        440.46        44.40 o                         
   6   9   5      31612.72      30924.14       398.00 o                         
   7   9   5         27.10         34.51        39.46 o                         
   8   9   5       2702.49       2792.90        96.17 o                         
   9   9   5        558.45        552.03        62.50 o                         
  -9  10   5        843.41        812.60        74.72 o                         
  -8  10   5       3493.74       3368.13       131.60 o                         
  -7  10   5      28686.23      28880.45       431.64 o                         
  -6  10   5        230.82        295.17        52.77 o                         
  -5  10   5         13.17        -24.47        44.44 o                         
  -4  10   5       2352.51       2195.18        81.61 o                         
  -3  10   5      19287.72      19611.89       268.40 o                         
  -2  10   5          8.08        137.21        38.51 o                         
  -1  10   5       6902.14       6604.11       130.54 o                         
   0  10   5         65.32         92.99        40.20 o                         
   1  10   5        696.79        757.80        51.98 o                         
   2  10   5       2113.72       2080.63        78.01 o                         
   3  10   5      47857.12      46634.05       603.77 o                         
   4  10   5         62.27         76.46        37.72 o                         
   5  10   5        170.66        196.73        45.14 o                         
   6  10   5       4182.85       4135.78       120.29 o                         
   7  10   5        210.69        243.40        46.41 o                         
   8  10   5        521.83        642.90        59.35 o                         
   9  10   5       2850.81       2956.75       114.08 o                         
  10  10   5         87.02         64.09        57.17 o                         
 -10  11   5       3695.18       4111.05       146.67 o                         
  -9  11   5        245.04        357.90        73.59 o                         
  -8  11   5       4315.59       4469.61       150.72 o                         
  -7  11   5         52.34        157.27        58.72 o                         
  -6  11   5       6120.83       6149.93       162.60 o                         
  -5  11   5       3048.11       3169.60       112.10 o                         
  -4  11   5      10426.59      10378.99       184.57 o                         
  -3  11   5        101.88        145.97        41.90 o                         
  -2  11   5         14.86         52.68        41.34 o                         
  -1  11   5       2551.21       2355.75        94.35 o                         
   0  11   5      28971.43      28692.79       416.94 o                         
   1  11   5          8.76        102.80        42.63 o                         
   2  11   5      26072.27      25280.24       377.59 o                         
   3  11   5         33.94         35.90        47.58 o                         
   4  11   5         59.56        137.87        51.00 o                         
   5  11   5       1223.07       1158.26        81.59 o                         
   6  11   5       6085.06       5953.94       164.60 o                         
   7  11   5        161.81        232.92        57.18 o                         
   8  11   5         85.28        245.96        59.48 o                         
   9  11   5       3017.72       3121.17       135.18 o                         
  10  11   5         31.98        102.71        63.91 o                         
  11  11   5        449.78        551.30        82.94 o                         
 -11  12   5       7752.39       7495.05       221.00 o                         
 -10  12   5        223.22        158.47        76.62 o                         
  -9  12   5        169.83        179.23        72.71 o                         
  -8  12   5       1063.20       1163.54        98.60 o                         
  -7  12   5       7052.10       7390.09       198.72 o                         
  -6  12   5        195.01        195.20        62.97 o                         
  -5  12   5       3941.14       4111.27       145.83 o                         
  -4  12   5         91.48         38.62        57.23 o                         
  -3  12   5         15.13        119.27        58.73 o                         
  -2  12   5       2601.07       2441.71       105.54 o                         
  -1  12   5      40810.80      40354.13       591.90 o                         
   0  12   5          4.25        119.50        52.53 o                         
   1  12   5        426.58        386.90        63.27 o                         
   2  12   5       3666.03       3622.14       130.50 o                         
   3  12   5       8478.50       8157.47       191.09 o                         
   4  12   5         71.11        234.09        55.56 o                         
   5  12   5       4095.45       4236.68       151.32 o                         
   6  12   5         91.20        126.28        58.38 o                         
   7  12   5        637.68        592.71        72.61 o                         
   8  12   5        646.05        599.22        76.88 o                         
   9  12   5       8747.31       8729.24       240.14 o                         
  10  12   5        271.36        399.19        84.32 o                         
  11  12   5        602.86        661.65        99.61 o                         
  12  12   5       2406.91       2472.17       164.50 o                         
 -12  13   5       1370.16       1586.66       156.88 o                         
 -11  13   5         68.02        110.36        78.38 o                         
 -10  13   5       1562.69       1602.77       119.12 o                         
  -9  13   5       2449.08       2501.24       135.75 o                         
  -8  13   5       1687.64       1913.46       122.66 o                         
  -7  13   5        153.54        156.57        69.98 o                         
  -6  13   5        322.14        246.59        77.41 o                         
  -5  13   5       1443.77       1250.40        99.96 o                         
  -4  13   5      18576.53      18933.64       379.07 o                         
  -3  13   5         85.66        301.42        62.67 o                         
  -2  13   5      16887.52      16572.68       305.03 o                         
  -1  13   5         63.03        138.46        65.17 o                         
   0  13   5       1822.21       1887.78       103.61 o                         
   1  13   5       1783.38       1799.52       100.36 o                         
   2  13   5       8713.85       8203.41       200.08 o                         
   3  13   5         48.44        114.02        60.32 o                         
   4  13   5        111.31        173.48        64.88 o                         
   5  13   5       2928.66       2795.43       124.85 o                         
   6  13   5       5293.63       5393.09       181.59 o                         
   7  13   5        129.94        147.07        74.76 o                         
   8  13   5       9546.01       9231.09       263.04 o                         
   9  13   5         47.79         91.78        79.35 o                         
  10  13   5         67.57        127.43        86.06 o                         
  11  13   5        383.00        292.66        97.55 o                         
  12  13   5         30.49         90.48       109.17 o                         
  13  13   5        296.46        373.67       130.98 o                         
 -13  14   5        501.63        426.66       193.35 o                         
 -12  14   5        439.81        429.26       140.27 o                         
 -11  14   5        457.25        441.44       104.15 o                         
 -10  14   5        292.14        411.38       100.17 o                         
  -9  14   5       2021.85       1835.66       126.17 o                         
  -8  14   5        106.07        171.58        87.69 o                         
  -7  14   5         84.33        -35.99        75.07 o                         
  -6  14   5       2297.18       2200.78       131.49 o                         
  -5  14   5      18613.66      18625.93       387.98 o                         
  -4  14   5          9.71         61.42        73.93 o                         
  -3  14   5        271.09        266.07        78.19 o                         
  -2  14   5       2389.19       2518.19       132.92 o                         
  -1  14   5      11722.71      11308.52       253.69 o                         
   0  14   5         23.65        347.36        67.58 o                         
   1  14   5       4972.64       4817.11       184.92 o                         
   2  14   5        112.80        218.04        76.83 o                         
   3  14   5         39.74         88.86        63.68 o                         
   4  14   5       1159.82       1021.81        92.76 o                         
   5  14   5      17288.51      16316.82       330.13 o                         
   6  14   5        173.99        245.34        76.77 o                         
   7  14   5        354.81        122.33        81.62 o                         
   8  14   5       2815.94       2427.85       159.10 o                         
   9  14   5        124.62        320.14        97.36 o                         
  10  14   5        184.11        186.69        97.35 o                         
  11  14   5         68.93        234.59       111.56 o                         
  12  14   5        106.87         77.40       129.00 o                         
  13  14   5          8.36          5.03       174.18 o                         
  14  14   5        183.89        311.99       251.13 o                         
 -13  15   5       1713.99       2056.94       261.72 o                         
 -12  15   5          1.35         97.77       173.11 o                         
 -11  15   5        157.74        368.94       128.97 o                         
 -10  15   5       1071.90        917.90       130.50 o                         
  -9  15   5        735.37        695.93       109.88 o                         
  -8  15   5       4733.95       4901.64       228.81 o                         
  -7  15   5        231.78        423.39       115.31 o                         
  -6  15   5       8661.17       8954.75       297.15 o                         
  -5  15   5         88.46        125.71        96.56 o                         
  -4  15   5       1096.23       1026.52       127.80 o                         
  -3  15   5       1903.28       1947.38       139.15 o                         
  -2  15   5       4286.13       4345.14       197.25 o                         
  -1  15   5          0.64        116.15        80.06 o                         
   0  15   5        138.03         72.02        76.75 o                         
   1  15   5       2253.47       2067.74       122.86 o                         
   2  15   5      11223.34      10992.55       280.63 o                         
   3  15   5          0.23         15.59        73.66 o                         
   4  15   5      10096.56      10748.76       293.29 o                         
   5  15   5         57.25        -22.93        77.35 o                         
   6  15   5       1617.70       1449.68       131.14 o                         
   7  15   5        692.05        910.48       114.25 o                         
   8  15   5        584.54        545.74       103.89 o                         
   9  15   5        237.17        316.86       102.97 o                         
  10  15   5         72.79        155.07       104.86 o                         
  11  15   5       2056.73       2102.54       192.72 o                         
  12  15   5          1.62        126.36       194.77 o                         
  13  15   5        199.81        486.38       227.85 o                         
 -12  16   5        107.19        151.01       248.84 o                         
 -11  16   5        891.47        841.56       221.33 o                         
 -10  16   5       1681.55       1507.22       216.69 o                         
  -9  16   5       5294.32       5055.50       239.56 o                         
  -8  16   5         40.84        102.26       110.89 o                         
  -7  16   5        453.14        391.86       112.73 o                         
  -6  16   5       1264.01       1266.40       141.81 o                         
  -5  16   5       5274.12       5415.30       248.83 o                         
  -4  16   5        164.72        345.78       103.63 o                         
  -3  16   5       4454.07       4312.46       205.74 o                         
  -2  16   5        127.44        283.28        88.07 o                         
  -1  16   5         41.96        -61.46        78.32 o                         
   0  16   5       1419.34       1347.79       120.84 o                         
   1  16   5      16059.75      15680.56       336.08 o                         
   2  16   5         65.81        183.99        80.55 o                         
   3  16   5        721.06        673.79       100.06 o                         
   4  16   5       2578.88       2487.91       163.19 o                         
   5  16   5       2795.42       2717.51       166.47 o                         
   6  16   5         15.58        -35.23        85.51 o                         
   7  16   5        436.54        282.27       111.39 o                         
   8  16   5        119.14         10.51       100.82 o                         
   9  16   5        843.33        724.97       138.94 o                         
  10  16   5        398.73        230.26       174.58 o                         
  11  16   5       1393.77       1624.68       255.23 o                         
  12  16   5        242.26        569.43       260.14 o                         
 -10  17   5       3390.75       3875.68       322.69 o                         
  -9  17   5         98.05        299.37       187.00 o                         
  -8  17   5         26.33        125.56       160.94 o                         
  -7  17   5       1630.74       1496.93       171.44 o                         
  -6  17   5        600.95       1137.26       141.18 o                         
  -5  17   5         17.51         64.76       107.31 o                         
  -4  17   5        470.44        284.14       117.01 o                         
  -3  17   5       1449.09       1539.91       155.21 o                         
  -2  17   5       7916.63       7943.72       282.68 o                         
  -1  17   5         66.32        297.73        97.69 o                         
   0  17   5       8446.21       8060.48       277.03 o                         
   1  17   5         87.68         10.60        84.69 o                         
   2  17   5       2183.26       2095.77       142.49 o                         
   3  17   5        956.51        985.37       111.06 o                         
   4  17   5       1296.10       1327.26       122.79 o                         
   5  17   5        122.95        -84.62        99.95 o                         
   6  17   5         81.91        109.34        98.33 o                         
   7  17   5       2039.48       1951.02       177.99 o                         
   8  17   5       1331.04       1020.06       188.39 o                         
   9  17   5         52.26        -42.33       204.29 o                         
  10  17   5       1956.25       2081.69       311.84 o                         
  -8  18   5        242.95        219.56       226.43 o                         
  -7  18   5       2753.58       2882.15       277.19 o                         
  -6  18   5        126.52          0.37       166.96 o                         
  -5  18   5        231.41        107.50       144.18 o                         
  -4  18   5       1317.90       1393.38       173.96 o                         
  -3  18   5       8286.65       8709.00       347.40 o                         
  -2  18   5          8.74          9.69       112.01 o                         
  -1  18   5        882.37       1036.94       132.13 o                         
   0  18   5       1862.42       1483.59       156.25 o                         
   1  18   5       3672.96       3554.38       204.09 o                         
   2  18   5         23.54        -55.45        98.37 o                         
   3  18   5       1089.55        796.25       132.74 o                         
   4  18   5        133.87        223.75       112.93 o                         
   5  18   5       1589.11       1653.05       179.03 o                         
   6  18   5        626.12        569.21       171.18 o                         
   7  18   5       3650.24       3298.29       267.78 o                         
   8  18   5        170.63        391.58       241.33 o                         
  -6  19   5       2394.40       2133.05       295.53 o                         
  -5  19   5        164.33        219.01       189.87 o                         
  -4  19   5       5121.50       5127.01       319.47 o                         
  -3  19   5        112.03        407.46       187.20 o                         
  -2  19   5        651.30        498.21       176.67 o                         
  -1  19   5       1042.98       1063.46       188.39 o                         
   0  19   5        625.22        732.44       179.19 o                         
   1  19   5         32.26        -50.69       157.35 o                         
   2  19   5        387.56        693.74       160.08 o                         
   3  19   5       1683.83       1322.24       227.21 o                         
   4  19   5       2680.12       2489.88       245.32 o                         
   5  19   5          0.06       -164.38       164.38 o                         
   6  19   5       2302.29       1637.64       222.73 o                         
  -1  20   5       1322.47        924.54       269.66 o                         
   0  20   5        138.06        147.71       193.81 o                         
   1  20   5        630.09        385.78       217.92 o                         
   0   0   6    3326147.75    3226961.25    107318.63 o                         
   0   1   6        524.40        619.08        33.98 o                         
   1   1   6        296.80        308.27        24.90 o                         
  -1   2   6        374.10        452.10        25.10 o                         
   0   2   6       8722.16       8879.38       128.84 o                         
   1   2   6    1582105.12    1639035.75     21799.26 o                         
   2   2   6       7960.37       7922.82       117.40 o                         
  -2   3   6         50.57         80.34        17.83 o                         
  -1   3   6      90672.08      95448.52      1154.48 o                         
   0   3   6        379.65        408.53        23.32 o                         
   1   3   6       2151.53       2123.69        51.15 o                         
   2   3   6       1251.02       1311.03        37.57 o                         
   3   3   6       2511.19       2567.25        56.74 o                         
  -3   4   6    1122865.00    1175996.62     13132.91 o                         
  -2   4   6         50.91         86.14        16.92 o                         
  -1   4   6         24.12         51.17        15.50 o                         
   0   4   6       1341.29       1352.52        35.45 o                         
   1   4   6        372.55        446.39        23.07 o                         
   2   4   6    2029952.38    2010410.38     21283.83 o                         
   3   4   6        383.76        440.86        27.70 o                         
   4   4   6       1596.14       1660.26        50.78 o                         
  -4   5   6        846.00        961.00        40.27 o                         
  -3   5   6       2020.12       1903.02        51.25 o                         
  -2   5   6        816.35        828.82        34.75 o                         
  -1   5   6       1303.78       1357.63        38.65 o                         
   0   5   6    1122570.00    1152878.25     12535.76 o                         
   1   5   6         36.38         93.08        18.92 o                         
   2   5   6         19.03         58.94        16.11 o                         
   3   5   6       5811.22       5959.75        87.21 o                         
   4   5   6        259.64        290.36        27.63 o                         
   5   5   6     121644.82     120252.51      1343.24 o                         
  -5   6   6         17.36        -18.77        24.01 o                         
  -4   6   6       7272.47       7065.68       107.52 o                         
  -3   6   6         30.12         83.56        23.54 o                         
  -2   6   6    1384449.75    1410454.25     14257.58 o                         
  -1   6   6       1069.78       1076.64        36.04 o                         
   0   6   6       3884.30       3839.62        69.77 o                         
   1   6   6        721.48        743.18        34.16 o                         
   2   6   6       7932.16       7616.53       111.47 o                         
   3   6   6     861044.81     864543.69      7825.78 o                         
   4   6   6       4492.69       4390.98        78.62 o                         
   5   6   6          0.72         22.77        25.78 o                         
   6   6   6       6462.09       6530.81       118.63 o                         
  -6   7   6        395.28        488.05        40.58 o                         
  -5   7   6        860.25        944.60        47.04 o                         
  -4   7   6     693671.88     703832.00      7109.13 o                         
  -3   7   6       6127.15       6022.58       106.05 o                         
  -2   7   6         11.32         26.78        21.90 o                         
  -1   7   6        161.05        212.43        27.84 o                         
   0   7   6         84.12        108.12        23.75 o                         
   1   7   6     122293.63     120825.29      1282.03 o                         
   2   7   6        290.04        327.51        27.62 o                         
   3   7   6         60.23        126.65        25.00 o                         
   4   7   6       1299.72       1300.91        50.15 o                         
   5   7   6       6570.66       6442.65       111.07 o                         
   6   7   6     576616.75     576794.69      5988.08 o                         
   7   7   6        608.48        517.25        51.35 o                         
  -7   8   6         12.15         32.99        40.92 o                         
  -6   8   6     558933.00     554027.19      6064.61 o                         
  -5   8   6       1341.18       1388.03        64.56 o                         
  -4   8   6       2960.83       3001.02        85.41 o                         
  -3   8   6        454.89        545.21        39.42 o                         
  -2   8   6        277.21        253.73        27.88 o                         
  -1   8   6     694135.88     698560.00      7433.50 o                         
   0   8   6         68.81        117.43        26.90 o                         
   1   8   6         18.93         37.16        24.26 o                         
   2   8   6       2381.55       2381.48        66.71 o                         
   3   8   6        210.98        257.68        34.31 o                         
   4   8   6     739907.38     730513.38      7950.12 o                         
   5   8   6        227.82        221.69        33.39 o                         
   6   8   6       1019.56        964.33        52.07 o                         
   7   8   6       1025.06       1056.98        60.93 o                         
   8   8   6      11953.07      11977.87       204.34 o                         
  -8   9   6     345547.50     345274.94      4050.04 o                         
  -7   9   6      14552.54      14594.55       252.42 o                         
  -6   9   6          7.60         43.99        40.63 o                         
  -5   9   6       3234.21       3355.69       100.20 o                         
  -4   9   6         13.55         53.60        34.63 o                         
  -3   9   6     137657.23     135811.25      1534.51 o                         
  -2   9   6        743.40        796.00        48.84 o                         
  -1   9   6         29.58         27.73        27.67 o                         
   0   9   6        847.56        821.78        44.51 o                         
   1   9   6       1252.00       1186.84        54.92 o                         
   2   9   6     576393.44     574213.56      6666.13 o                         
   3   9   6          6.59         18.65        33.62 o                         
   4   9   6         38.68         76.95        34.93 o                         
   5   9   6      15717.78      15237.75       240.39 o                         
   6   9   6        178.21        228.74        41.85 o                         
   7   9   6     132220.19     130410.49      1440.39 o                         
   8   9   6         20.37        -41.78        41.78 o                         
   9   9   6       4236.26       4274.58       127.58 o                         
  -9  10   6       1183.98       1143.22        85.18 o                         
  -8  10   6        852.80        731.79        77.11 o                         
  -7  10   6        249.30        304.70        60.48 o                         
  -6  10   6       2416.14       2542.22       105.92 o                         
  -5  10   6     407936.06     407062.97      4761.48 o                         
  -4  10   6       3188.92       3113.83       104.05 o                         
  -3  10   6         24.94        145.03        44.81 o                         
  -2  10   6        553.40        587.10        49.09 o                         
  -1  10   6         41.85         93.49        33.18 o                         
   0  10   6     555153.06     542019.25      6514.25 o                         
   1  10   6        691.11        643.15        55.32 o                         
   2  10   6         94.31         47.14        37.44 o                         
   3  10   6        839.63        911.64        61.64 o                         
   4  10   6       7115.86       6754.87       150.73 o                         
   5  10   6     402800.00     392953.16      4585.89 o                         
   6  10   6       1494.66       1404.02        79.41 o                         
   7  10   6         18.12         20.79        47.82 o                         
   8  10   6      11203.30      11089.96       202.54 o                         
   9  10   6        194.93        254.97        59.02 o                         
  10  10   6     186393.06     185339.81      2379.19 o                         
 -10  11   6          6.40         -4.20        65.77 o                         
  -9  11   6       7014.40       6822.11       193.16 o                         
  -8  11   6          0.40         30.76        60.13 o                         
  -7  11   6     128600.47     131411.17      1714.99 o                         
  -6  11   6        972.87        839.91        74.11 o                         
  -5  11   6          1.73        100.20        52.17 o                         
  -4  11   6        414.89        380.70        52.50 o                         
  -3  11   6       1163.99       1119.98        68.41 o                         
  -2  11   6     407540.34     398622.59      4665.03 o                         
  -1  11   6       2155.94       2116.90        91.21 o                         
   0  11   6         45.72         84.93        43.82 o                         
   1  11   6       4631.38       4505.65       130.83 o                         
   2  11   6        102.63        200.26        45.90 o                         
   3  11   6     134106.81     131040.28      1689.39 o                         
   4  11   6        219.94        304.21        52.37 o                         
   5  11   6       2877.60       2755.74       113.84 o                         
   6  11   6       1037.19        936.23        80.59 o                         
   7  11   6       7307.12       6842.51       181.89 o                         
   8  11   6     264923.47     259846.38      3418.03 o                         
   9  11   6         10.45        -61.21        61.21 o                         
  10  11   6         39.91        116.38        63.58 o                         
  11  11   6      12833.80      12979.31       288.82 o                         
 -11  12   6        132.01        252.58        79.82 o                         
 -10  12   6       4210.05       4241.24       170.80 o                         
  -9  12   6     204265.78     208214.47      2677.26 o                         
  -8  12   6       6369.06       6597.11       201.00 o                         
  -7  12   6         11.69         -2.15        59.51 o                         
  -6  12   6       5511.98       5508.09       174.37 o                         
  -5  12   6          0.23        -57.23        57.23 o                         
  -4  12   6     266408.75     262795.44      3576.68 o                         
  -3  12   6       1014.34        984.59        81.26 o                         
  -2  12   6          9.13         10.53        50.58 o                         
  -1  12   6        531.33        591.59        67.67 o                         
   0  12   6        109.56        101.62        55.88 o                         
   1  12   6     345825.81     337403.94      4390.35 o                         
   2  12   6        148.29        154.28        55.47 o                         
   3  12   6         62.43        108.91        53.06 o                         
   4  12   6       6869.56       6538.15       175.26 o                         
   5  12   6        132.98        133.12        58.14 o                         
   6  12   6     227184.58     221879.47      3190.33 o                         
   7  12   6        131.05         74.39        63.30 o                         
   8  12   6       3567.75       3596.36       147.09 o                         
   9  12   6        894.59        938.70        97.57 o                         
  10  12   6       9502.74       9244.73       257.62 o                         
  11  12   6     158085.23     154701.72      2403.69 o                         
  12  12   6         95.96        223.11        92.11 o                         
 -12  13   6          0.63        281.10       110.99 o                         
 -11  13   6      90537.28      92032.87      1312.55 o                         
 -10  13   6        893.28        780.82       101.55 o                         
  -9  13   6        149.76         47.91        72.92 o                         
  -8  13   6        190.65        299.54        82.82 o                         
  -7  13   6       4215.91       4409.29       172.41 o                         
  -6  13   6     229032.11     230239.28      2939.31 o                         
  -5  13   6       5686.47       5409.26       194.43 o                         
  -4  13   6         30.95        112.22        67.35 o                         
  -3  13   6         26.73         32.46        63.06 o                         
  -2  13   6         49.99         85.03        61.32 o                         
  -1  13   6     131501.95     128701.63      1742.86 o                         
   0  13   6        549.68        541.67        75.77 o                         
   1  13   6       1911.09       2125.32       108.75 o                         
   2  13   6        656.42        607.39        74.20 o                         
   3  13   6       1279.67       1266.57        92.50 o                         
   4  13   6     264836.69     252849.66      3460.63 o                         
   5  13   6          9.70        140.09        65.78 o                         
   6  13   6         86.28         94.23        62.44 o                         
   7  13   6      13872.14      14207.97       318.57 o                         
   8  13   6        122.91         96.52        75.17 o                         
   9  13   6      98063.66      95346.65      1523.47 o                         
  10  13   6         23.26        -82.75        82.75 o                         
  11  13   6       3333.26       3471.38       196.27 o                         
  12  13   6        873.12        897.86       139.04 o                         
  13  13   6       5062.45       4904.70       269.59 o                         
 -13  14   6      95400.20      94395.07      2162.90 o                         
 -12  14   6       5038.79       4972.07       277.11 o                         
 -11  14   6          1.81        -42.56        90.87 o                         
 -10  14   6       6430.19       6970.50       233.06 o                         
  -9  14   6          3.84        -41.20        78.04 o                         
  -8  14   6     105749.17     105785.20      1541.62 o                         
  -7  14   6       1012.21        975.22       108.36 o                         
  -6  14   6         61.91         87.39        78.65 o                         
  -5  14   6        275.58        371.03        89.24 o                         
  -4  14   6       2306.15       2457.83       136.62 o                         
  -3  14   6     229295.16     225757.61      3232.43 o                         
  -2  14   6        432.84        442.31        82.76 o                         
  -1  14   6         77.94          3.67        64.69 o                         
   0  14   6        546.12        523.86        76.89 o                         
   1  14   6         56.67         79.74        67.81 o                         
   2  14   6     181766.69     173985.36      2420.67 o                         
   3  14   6        399.27        380.48        75.26 o                         
   4  14   6       2659.22       2432.12       136.04 o                         
   5  14   6        724.13        831.50        95.82 o                         
   6  14   6       4620.97       4408.71       176.31 o                         
   7  14   6     177228.14     172507.88      2529.94 o                         
   8  14   6        300.59        125.64        84.95 o                         
   9  14   6         23.97         64.31        84.89 o                         
  10  14   6       7942.05       8465.16       295.05 o                         
  11  14   6        114.49        109.69       107.27 o                         
  12  14   6      67259.64      66002.20      1323.27 o                         
  13  14   6          5.39         73.43       189.67 o                         
  14  14   6       2005.34       2461.80       299.49 o                         
 -13  15   6        231.68        500.57       273.30 o                         
 -12  15   6         98.05        214.19       212.49 o                         
 -11  15   6       2755.96       2462.35       201.17 o                         
 -10  15   6     114752.58     116346.41      1847.55 o                         
  -9  15   6       5617.80       6258.82       232.71 o                         
  -8  15   6         15.04        -58.75        91.21 o                         
  -7  15   6       1994.64       1833.84       150.67 o                         
  -6  15   6         22.17        -17.95        83.76 o                         
  -5  15   6     110260.04     112602.16      1779.91 o                         
  -4  15   6        756.31        865.71       117.73 o                         
  -3  15   6       1624.02       1657.39       130.48 o                         
  -2  15   6        321.82        251.35        86.27 o                         
  -1  15   6        615.76        536.23        91.23 o                         
   0  15   6     204103.42     194124.67      2701.38 o                         
   1  15   6        448.65        520.97        85.26 o                         
   2  15   6         98.92         81.27        77.91 o                         
   3  15   6       6194.47       5910.90       213.65 o                         
   4  15   6        104.34        177.42        80.11 o                         
   5  15   6     100322.16      95902.01      1542.29 o                         
   6  15   6        153.09         44.03        86.98 o                         
   7  15   6       3563.12       3820.84       194.11 o                         
   8  15   6        717.82        665.25       108.52 o                         
   9  15   6       4372.57       4225.74       222.89 o                         
  10  15   6     117057.16     117434.73      2057.31 o                         
  11  15   6         57.37        -11.18       130.41 o                         
  12  15   6         32.49         85.22       177.40 o                         
  13  15   6       6914.69       7645.63       428.31 o                         
 -11  16   6        819.82       1061.73       240.26 o                         
 -10  16   6        106.36        170.22       179.37 o                         
  -9  16   6        127.71         89.34       117.76 o                         
  -8  16   6       3582.44       3449.62       198.12 o                         
  -7  16   6     128865.98     130487.27      2058.65 o                         
  -6  16   6       1345.22       1612.60       148.07 o                         
  -5  16   6         54.19        -99.00        99.00 o                         
  -4  16   6        677.18        783.82       122.48 o                         
  -3  16   6         16.84        -75.34        91.19 o                         
  -2  16   6     102625.91     102048.39      1617.74 o                         
  -1  16   6        638.48        673.06       108.14 o                         
   0  16   6       2146.63       1883.50       136.44 o                         
   1  16   6        467.45        430.21        93.77 o                         
   2  16   6         73.84        -76.56        76.56 o                         
   3  16   6     158201.23     149177.67      2322.40 o                         
   4  16   6        119.29        -35.67        86.48 o                         
   5  16   6         65.35        130.00        90.67 o                         
   6  16   6       5384.89       5593.58       231.85 o                         
   7  16   6        101.19        -49.79       100.09 o                         
   8  16   6      76401.29      72154.52      1414.37 o                         
   9  16   6         74.71        -15.90       115.86 o                         
  10  16   6       2412.66       2669.23       257.26 o                         
  11  16   6        652.68        830.23       203.10 o                         
 -10  17   6          8.82        169.57       206.94 o                         
  -9  17   6      73696.39      80018.50      1614.91 o                         
  -8  17   6        748.59        818.71       204.65 o                         
  -7  17   6       1288.33       1085.53       176.32 o                         
  -6  17   6        143.07        150.08       122.01 o                         
  -5  17   6       2704.37       2610.47       180.55 o                         
  -4  17   6     128756.10     127958.75      2128.04 o                         
  -3  17   6       1082.13       1156.87       144.14 o                         
  -2  17   6         76.98        100.95       102.67 o                         
  -1  17   6        662.04        660.85       113.44 o                         
   0  17   6         79.04        130.33       100.91 o                         
   1  17   6      94939.00      93329.21      1504.90 o                         
   2  17   6        358.17        244.99        91.23 o                         
   3  17   6       3729.81       3729.67       185.08 o                         
   4  17   6        446.60        446.98       109.52 o                         
   5  17   6        753.08        615.12       119.68 o                         
   6  17   6     117041.73     112799.62      1990.00 o                         
   7  17   6         44.64         28.75       118.24 o                         
   8  17   6         68.52         35.56       136.12 o                         
   9  17   6       7078.27       6763.31       386.03 o                         
  10  17   6         84.64       -174.11       224.97 o                         
  -8  18   6       1642.80       1825.38       248.53 o                         
  -7  18   6          5.07       -197.72       197.72 o                         
  -6  18   6      48371.38      50070.94      1185.92 o                         
  -5  18   6        709.07        489.41       165.37 o                         
  -4  18   6       1620.12       1506.30       180.20 o                         
  -3  18   6        244.89        244.97       131.17 o                         
  -2  18   6       1371.71       1174.74       156.59 o                         
  -1  18   6     114867.39     113551.70      1911.81 o                         
   0  18   6          1.03        -35.12       105.39 o                         
   1  18   6         84.80         97.31       104.81 o                         
   2  18   6       1199.33        871.48       133.07 o                         
   3  18   6         70.32        -51.45       105.28 o                         
   4  18   6      63995.79      61397.92      1099.39 o                         
   5  18   6        220.44        190.44       121.15 o                         
   6  18   6       2885.97       2553.23       203.51 o                         
   7  18   6        521.73        346.83       192.86 o                         
   8  18   6       1708.59       1628.31       288.66 o                         
  -6  19   6         47.65       -225.56       225.56 o                         
  -5  19   6         45.12        -10.35       237.16 o                         
  -4  19   6         51.92       -187.64       187.64 o                         
  -3  19   6      76325.58      79945.91      1607.01 o                         
  -2  19   6        513.84        498.36       168.80 o                         
  -1  19   6       3426.78       3494.20       246.90 o                         
   0  19   6        219.78        302.56       156.71 o                         
   1  19   6        256.47        128.22       167.29 o                         
   2  19   6      95376.70      91443.19      1783.85 o                         
   3  19   6         70.94        -20.79       162.89 o                         
   4  19   6         84.29        102.56       188.15 o                         
   5  19   6       3543.08       2834.65       257.41 o                         
   6  19   6         91.31        -85.85       175.70 o                         
   0   1   7       1271.13       1322.28        37.18 o                         
   1   1   7       6331.86       6713.72       103.62 o                         
  -1   2   7      12778.25      13227.68       172.64 o                         
   0   2   7       7611.58       7987.44       111.92 o                         
   1   2   7       5161.58       4787.91        77.75 o                         
   2   2   7       2995.25       3135.85        59.03 o                         
  -2   3   7          3.30         76.79        16.90 o                         
  -1   3   7          0.00         40.07        15.52 o                         
   0   3   7        630.07        797.64        29.59 o                         
   1   3   7       5214.62       5502.57        90.23 o                         
   2   3   7      26567.56      26627.21       323.33 o                         
   3   3   7       8009.56       8317.31       118.70 o                         
  -3   4   7       1771.66       1635.78        44.94 o                         
  -2   4   7       2315.28       2422.57        52.56 o                         
  -1   4   7      10664.49      11046.75       136.62 o                         
   0   4   7       5991.40       6298.60        84.91 o                         
   1   4   7      32491.79      33251.30       375.56 o                         
   2   4   7          0.62         34.68        17.48 o                         
   3   4   7       9044.12       9256.49       126.31 o                         
   4   4   7       4990.64       5093.35        90.75 o                         
  -4   5   7      14008.59      13982.94       185.51 o                         
  -3   5   7       1734.04       1817.23        53.76 o                         
  -2   5   7      61984.83      62403.59       726.31 o                         
  -1   5   7       6875.64       7052.35       102.82 o                         
   0   5   7       1712.28       1563.29        43.86 o                         
   1   5   7       2063.66       2143.03        53.92 o                         
   2   5   7       5096.60       5348.32        81.77 o                         
   3   5   7       3834.74       3947.37        67.19 o                         
   4   5   7      16879.15      16914.34       210.71 o                         
   5   5   7          0.64        -25.59        25.59 o                         
  -5   6   7      11106.55      10940.95       160.88 o                         
  -4   6   7       6833.88       6867.75       105.21 o                         
  -3   6   7       7571.08       7587.81       108.91 o                         
  -2   6   7          3.78         33.58        20.65 o                         
  -1   6   7        825.08        899.36        34.16 o                         
   0   6   7       2103.60       2158.65        54.96 o                         
   1   6   7      29650.64      29528.56       338.85 o                         
   2   6   7       7945.22       8228.94       117.68 o                         
   3   6   7        694.90        626.85        27.69 o                         
   4   6   7        370.31        393.76        28.29 o                         
   5   6   7       2212.44       2411.32        64.97 o                         
   6   6   7       1246.09       1486.93        57.46 o                         
  -6   7   7      46956.34      46971.61       566.59 o                         
  -5   7   7       3838.45       4001.49        87.46 o                         
  -4   7   7        245.84        211.92        34.80 o                         
  -3   7   7       1403.72       1497.22        51.77 o                         
  -2   7   7      30440.83      30469.66       363.54 o                         
  -1   7   7       5400.83       5539.99       104.49 o                         
   0   7   7       6684.53       6555.09       105.21 o                         
   1   7   7          0.60         10.69        23.44 o                         
   2   7   7        125.41        185.44        24.95 o                         
   3   7   7       2636.12       2721.78        70.37 o                         
   4   7   7      33347.29      33110.23       355.37 o                         
   5   7   7       6441.64       6498.99       112.56 o                         
   6   7   7         63.50         55.64        32.93 o                         
   7   7   7        222.87        280.37        42.02 o                         
  -7   8   7       1352.83       1505.85        74.98 o                         
  -6   8   7          7.93         62.12        37.54 o                         
  -5   8   7       6029.43       5923.55       122.16 o                         
  -4   8   7        348.80        372.44        39.69 o                         
  -3   8   7      21479.39      21080.28       272.20 o                         
  -2   8   7       5883.51       5776.40       109.40 o                         
  -1   8   7        255.16        197.36        34.89 o                         
   0   8   7        277.86        344.41        34.53 o                         
   1   8   7      18867.90      18798.56       250.71 o                         
   2   8   7       3142.44       3103.80        79.38 o                         
   3   8   7      40041.84      39244.56       490.75 o                         
   4   8   7          4.64          6.90        36.02 o                         
   5   8   7      10238.36      10340.95       157.44 o                         
   6   8   7       2462.16       2480.52        77.42 o                         
   7   8   7      12380.38      12566.53       195.81 o                         
   8   8   7       5253.76       5496.70       138.92 o                         
  -8   9   7         56.61        181.52        54.08 o                         
  -7   9   7        664.01        785.47        69.64 o                         
  -6   9   7      23690.24      23842.98       337.28 o                         
  -5   9   7       4937.90       4779.35       117.89 o                         
  -4   9   7       2055.33       1980.34        77.68 o                         
  -3   9   7          0.33         31.25        34.50 o                         
  -2   9   7       3706.27       3845.69       100.61 o                         
  -1   9   7        945.13        922.24        49.48 o                         
   0   9   7      52922.60      51649.14       613.55 o                         
   1   9   7       5750.21       5669.33       116.62 o                         
   2   9   7         68.44        116.41        36.05 o                         
   3   9   7        281.11        380.95        41.83 o                         
   4   9   7       7251.70       7413.45       148.15 o                         
   5   9   7       1781.24       1761.75        76.99 o                         
   6   9   7       5887.35       6091.83       138.22 o                         
   7   9   7          2.23         12.86        41.19 o                         
   8   9   7       1112.61       1202.39        75.80 o                         
   9   9   7       1770.70       1748.22        95.15 o                         
  -9  10   7       2894.23       2835.32       121.65 o                         
  -8  10   7          1.32        146.92        55.97 o                         
  -7  10   7       5210.76       5506.56       165.61 o                         
  -6  10   7       3188.74       3305.11       114.06 o                         
  -5  10   7        155.63        112.70        51.29 o                         
  -4  10   7        172.16        201.49        46.11 o                         
  -3  10   7      17905.35      17690.42       280.40 o                         
  -2  10   7       4110.84       4186.04       108.96 o                         
  -1  10   7      24528.77      24173.29       321.74 o                         
   0  10   7          9.94        100.78        41.71 o                         
   1  10   7        688.92        676.54        57.43 o                         
   2  10   7       1100.72       1171.96        65.35 o                         
   3  10   7      20361.44      19812.45       319.32 o                         
   4  10   7       5809.36       5671.23       143.09 o                         
   5  10   7          6.43        180.09        50.19 o                         
   6  10   7          0.47         -4.95        44.82 o                         
   7  10   7       1660.10       1656.16        91.88 o                         
   8  10   7        593.77        647.19        64.53 o                         
   9  10   7      19490.89      19949.75       335.86 o                         
  10  10   7          9.70         26.47        57.27 o                         
 -10  11   7       6773.40       7022.93       207.44 o                         
  -9  11   7       3570.19       3868.29       149.96 o                         
  -8  11   7        772.05        884.43        83.50 o                         
  -7  11   7          2.20         19.91        58.90 o                         
  -6  11   7       3750.11       3826.20       133.85 o                         
  -5  11   7        115.55        326.64        62.76 o                         
  -4  11   7      36135.55      35466.99       502.48 o                         
  -3  11   7       3637.90       3904.85       119.43 o                         
  -2  11   7        151.21        141.11        45.40 o                         
  -1  11   7        209.39        305.71        48.62 o                         
   0  11   7      25248.00      25216.52       389.15 o                         
   1  11   7       2732.45       2728.69       104.65 o                         
   2  11   7       5442.39       5409.67       145.27 o                         
   3  11   7          1.95        -46.62        46.62 o                         
   4  11   7        479.82        519.61        60.34 o                         
   5  11   7       1159.24       1093.15        76.94 o                         
   6  11   7      15703.03      15270.90       302.36 o                         
   7  11   7       4355.69       4158.65       151.00 o                         
   8  11   7        421.38        411.46        74.33 o                         
   9  11   7          2.99         89.87        66.56 o                         
  10  11   7        311.17        254.11        72.16 o                         
  11  11   7        236.72        288.80        78.87 o                         
 -11  12   7        102.00        152.87        74.86 o                         
 -10  12   7       1466.15       1582.68       114.84 o                         
  -9  12   7        618.01        661.32        89.65 o                         
  -8  12   7         90.47        207.56        75.50 o                         
  -7  12   7       4185.48       4334.90       161.15 o                         
  -6  12   7       3547.91       3825.30       141.72 o                         
  -5  12   7      12330.67      12668.63       253.11 o                         
  -4  12   7         14.24        288.85        64.92 o                         
  -3  12   7         38.52         90.45        59.07 o                         
  -2  12   7        230.17        345.24        60.34 o                         
  -1  12   7      13357.15      13107.50       271.09 o                         
   0  12   7       4631.99       4601.38       151.40 o                         
   1  12   7         54.99         99.31        54.44 o                         
   2  12   7          3.48        122.26        56.40 o                         
   3  12   7      10110.79       9883.09       220.90 o                         
   4  12   7       1449.52       1572.65        96.20 o                         
   5  12   7      21081.94      20634.18       378.15 o                         
   6  12   7          9.04         40.46        57.08 o                         
   7  12   7       2248.85       1959.94       117.71 o                         
   8  12   7       1052.82        970.40        94.26 o                         
   9  12   7       3532.37       3458.74       153.48 o                         
  10  12   7       3294.57       3254.05       157.64 o                         
  11  12   7        205.73        336.94        86.58 o                         
  12  12   7         60.78         19.98        89.59 o                         
 -12  13   7        309.46        387.69       111.95 o                         
 -11  13   7          3.87        -24.42        75.62 o                         
 -10  13   7        679.55        844.57       101.29 o                         
  -9  13   7          7.70         -2.66        73.67 o                         
  -8  13   7      14475.32      15105.16       314.03 o                         
  -7  13   7       1853.80       1803.36       118.54 o                         
  -6  13   7         72.43         48.15        74.22 o                         
  -5  13   7         91.34          3.11        73.40 o                         
  -4  13   7      20773.02      20700.29       388.31 o                         
  -3  13   7       2826.70       3043.44       140.13 o                         
  -2  13   7       4385.45       4455.80       157.88 o                         
  -1  13   7          1.74         36.72        61.03 o                         
   0  13   7       2669.31       2763.52       133.39 o                         
   1  13   7        423.64        456.13        68.62 o                         
   2  13   7      24768.20      23996.33       408.94 o                         
   3  13   7       3959.53       3917.44       154.76 o                         
   4  13   7        541.18        373.91        74.09 o                         
   5  13   7          0.74         -8.47        60.62 o                         
   6  13   7       3432.98       3574.12       152.21 o                         
   7  13   7        689.98        771.33        92.09 o                         
   8  13   7        348.53        362.36        79.68 o                         
   9  13   7          3.00         -5.12        71.27 o                         
  10  13   7       1175.12       1097.79       118.99 o                         
  11  13   7        756.83        508.67       106.63 o                         
  12  13   7        188.29        165.98       108.31 o                         
  13  13   7       2298.47       2515.53       192.77 o                         
 -13  14   7        877.63        564.64       184.91 o                         
 -12  14   7         38.75        105.11       138.28 o                         
 -11  14   7         10.36        -11.75        91.15 o                         
 -10  14   7       2445.91       2659.43       151.05 o                         
  -9  14   7       5278.34       5484.24       198.80 o                         
  -8  14   7         12.78        215.35        85.10 o                         
  -7  14   7         25.42        -28.66        79.58 o                         
  -6  14   7          4.08         78.31        79.30 o                         
  -5  14   7       3058.54       2891.90       157.05 o                         
  -4  14   7       2833.62       3007.68       150.91 o                         
  -3  14   7         76.35        159.78        79.15 o                         
  -2  14   7          3.77        -29.18        65.41 o                         
  -1  14   7      10222.90       9938.85       242.27 o                         
   0  14   7       2026.84       2012.10       117.36 o                         
   1  14   7      18425.22      18178.67       357.42 o                         
   2  14   7         12.67        170.02        67.68 o                         
   3  14   7        181.71        181.06        73.06 o                         
   4  14   7        482.91        477.69        86.90 o                         
   5  14   7       6210.38       6207.77       214.63 o                         
   6  14   7       3529.49       3736.78       161.26 o                         
   7  14   7         25.98         22.45        72.23 o                         
   8  14   7         96.17        -74.73        74.73 o                         
   9  14   7        536.24        558.56       107.44 o                         
  10  14   7        247.80        196.82       100.50 o                         
  11  14   7       5886.77       5537.81       274.08 o                         
  12  14   7          8.27        102.53       128.79 o                         
  13  14   7        559.89        695.87       200.93 o                         
  14  14   7        618.57        730.85       243.54 o                         
 -12  15   7       4274.86       4582.15       333.11 o                         
 -11  15   7        850.44       1011.22       178.46 o                         
 -10  15   7        572.45        528.07       119.38 o                         
  -9  15   7         22.27         42.70        91.54 o                         
  -8  15   7       7671.84       7691.80       267.42 o                         
  -7  15   7       2280.81       2191.04       152.73 o                         
  -6  15   7       2802.88       2587.40       152.23 o                         
  -5  15   7          3.81         69.96        82.97 o                         
  -4  15   7       1454.51       1672.53       135.08 o                         
  -3  15   7         47.77         81.06        83.34 o                         
  -2  15   7      18289.08      18824.40       395.29 o                         
  -1  15   7       2736.86       2742.47       144.70 o                         
   0  15   7        652.58        515.88        90.02 o                         
   1  15   7          1.17         40.18        75.81 o                         
   2  15   7      10757.86       9941.63       289.04 o                         
   3  15   7       1154.72       1272.14       111.21 o                         
   4  15   7        943.67        941.28       100.14 o                         
   5  15   7          2.54         54.52        76.71 o                         
   6  15   7       4198.99       4048.37       184.04 o                         
   7  15   7        480.83        479.84       102.24 o                         
   8  15   7       3454.29       3543.60       188.18 o                         
   9  15   7       2692.00       2313.87       169.61 o                         
  10  15   7        367.32        260.48       116.55 o                         
  11  15   7        100.69        300.53       146.56 o                         
  12  15   7         84.34        -36.38       171.98 o                         
 -11  16   7        632.62        434.58       205.48 o                         
 -10  16   7         30.42         59.33       165.94 o                         
  -9  16   7         18.86       -141.87       141.87 o                         
  -8  16   7       1463.70       1464.47       153.20 o                         
  -7  16   7        725.93        452.66       109.62 o                         
  -6  16   7          2.47          5.40       106.83 o                         
  -5  16   7       3155.33       3527.83       196.51 o                         
  -4  16   7       1963.25       1764.71       155.08 o                         
  -3  16   7      12554.93      12818.78       340.52 o                         
  -2  16   7         14.86         49.41        89.02 o                         
  -1  16   7         70.94        176.90        95.27 o                         
   0  16   7        114.94        221.96        91.56 o                         
   1  16   7       4144.21       4053.43       182.72 o                         
   2  16   7       2964.92       3062.41       164.31 o                         
   3  16   7        187.28        211.96        90.11 o                         
   4  16   7        108.73        154.05        86.81 o                         
   5  16   7       3020.39       3161.74       177.83 o                         
   6  16   7        604.61        682.94       109.74 o                         
   7  16   7       7246.51       6870.94       285.25 o                         
   8  16   7          9.15        103.84       103.21 o                         
   9  16   7          2.91         20.77       131.75 o                         
  10  16   7        421.74        571.95       176.89 o                         
  11  16   7        193.66         32.39       176.48 o                         
 -10  17   7       1287.72       1508.52       228.68 o                         
  -9  17   7          5.90        143.92       192.60 o                         
  -8  17   7         59.74          7.69       198.13 o                         
  -7  17   7          9.30        -44.27       144.99 o                         
  -6  17   7       8089.48       8513.40       331.38 o                         
  -5  17   7       1548.37       1588.33       152.16 o                         
  -4  17   7        555.93        637.72       135.31 o                         
  -3  17   7          4.95          4.43       112.36 o                         
  -2  17   7       9508.09       9344.41       325.35 o                         
  -1  17   7       1340.89       1305.94       139.80 o                         
   0  17   7       1478.16       1519.80       145.23 o                         
   1  17   7          3.04        128.23        86.09 o                         
   2  17   7       4556.42       4460.14       197.37 o                         
   3  17   7        178.96        154.56        92.34 o                         
   4  17   7       6806.95       6595.59       278.42 o                         
   5  17   7       2489.17       2379.52       181.91 o                         
   6  17   7        477.85        474.92       118.14 o                         
   7  17   7         95.18        139.81       126.02 o                         
   8  17   7       1002.13        850.62       184.65 o                         
   9  17   7        234.91        351.64       201.84 o                         
  10  17   7        231.98        160.88       210.44 o                         
  -8  18   7       1509.83       1340.46       256.80 o                         
  -7  18   7       6432.37       7344.31       449.26 o                         
  -6  18   7         13.06         90.59       209.95 o                         
  -5  18   7        621.85        573.04       208.81 o                         
  -4  18   7          3.40         44.95       133.17 o                         
  -3  18   7        840.11        961.62       160.28 o                         
  -2  18   7       2011.18       1894.87       187.05 o                         
  -1  18   7        452.73        613.28       121.56 o                         
   0  18   7         88.46        195.61       117.89 o                         
   1  18   7       2889.28       2538.81       195.96 o                         
   2  18   7        897.95        797.03       140.72 o                         
   3  18   7       7390.02       6748.53       277.25 o                         
   4  18   7         10.60        150.00       108.59 o                         
   5  18   7        181.73         53.34       123.40 o                         
   6  18   7        193.35        182.96       136.15 o                         
   7  18   7        608.55        425.09       182.35 o                         
   8  18   7       1975.54       2013.52       308.97 o                         
  -5  19   7       1210.00        712.68       268.85 o                         
  -4  19   7       1266.11       1095.51       245.38 o                         
  -3  19   7          5.50        -34.63       171.80 o                         
  -2  19   7       1743.07       1486.07       201.06 o                         
  -1  19   7         19.86          7.98       152.03 o                         
   0  19   7       5888.92       5574.50       291.66 o                         
   1  19   7       1834.72       1554.52       199.75 o                         
   2  19   7        851.64        768.46       161.17 o                         
   3  19   7         86.40          3.43       157.36 o                         
   4  19   7       2880.03       2588.30       251.27 o                         
   5  19   7        436.91        445.82       195.68 o                         
   0   0   8     427798.50     451149.22     11981.00 o                         
   0   1   8         73.14        115.28        15.99 o                         
   1   1   8       3332.23       3406.26        59.16 o                         
  -1   2   8          1.77         39.00        15.45 o                         
   0   2   8       3948.81       3948.61        61.36 o                         
   1   2   8      63273.30      66476.33       739.47 o                         
   2   2   8       2417.26       2453.49        47.47 o                         
  -2   3   8          5.67         -0.73        16.74 o                         
  -1   3   8     416492.50     428302.47      4642.19 o                         
   0   3   8         73.33        100.53        16.31 o                         
   1   3   8       3417.56       3650.48        68.91 o                         
   2   3   8         77.02        136.04        18.79 o                         
   3   3   8       5388.81       5381.56        81.75 o                         
  -3   4   8      46321.84      47228.05       503.49 o                         
  -2   4   8       2185.87       2206.32        49.95 o                         
  -1   4   8         44.64         52.31        17.83 o                         
   0   4   8         71.80        108.71        16.09 o                         
   1   4   8        202.85        210.39        21.95 o                         
   2   4   8     229738.95     229397.70      2389.15 o                         
   3   4   8          0.23         32.01        18.20 o                         
   4   4   8       1508.78       1597.11        50.93 o                         
  -4   5   8         47.95        116.61        25.58 o                         
  -3   5   8       4208.25       4163.91        75.64 o                         
  -2   5   8        220.12        236.93        24.61 o                         
  -1   5   8       1552.24       1569.14        41.71 o                         
   0   5   8      46397.64      47654.96       517.86 o                         
   1   5   8       2686.00       2668.71        56.85 o                         
   2   5   8         13.30         36.80        17.36 o                         
   3   5   8        358.16        376.57        26.37 o                         
   4   5   8         94.69        154.69        26.95 o                         
   5   5   8     145781.75     146159.86      1626.59 o                         
  -5   6   8        128.53        106.28        30.09 o                         
  -4   6   8       3098.50       3243.77        74.32 o                         
  -3   6   8         67.10         40.59        24.88 o                         
  -2   6   8     130630.38     130111.28      1373.78 o                         
  -1   6   8          0.10         32.72        17.85 o                         
   0   6   8       2727.66       2635.68        62.27 o                         
   1   6   8          3.31         -1.58        20.71 o                         
   2   6   8       5526.29       5148.01        92.09 o                         
   3   6   8      38326.66      38626.53       434.59 o                         
   4   6   8        846.11        771.64        35.99 o                         
   5   6   8         13.61         -0.73        25.89 o                         
   6   6   8      18018.34      18142.70       242.97 o                         
  -6   7   8        256.52        347.30        39.16 o                         
  -5   7   8       1549.68       1500.95        59.39 o                         
  -4   7   8      31427.10      31335.08       377.72 o                         
  -3   7   8        300.62        291.37        32.31 o                         
  -2   7   8          4.42         19.34        26.21 o                         
  -1   7   8        704.66        738.37        39.07 o                         
   0   7   8         95.39         97.69        23.90 o                         
   1   7   8     145105.48     143214.17      1513.67 o                         
   2   7   8        167.34        185.52        25.82 o                         
   3   7   8        196.18        192.32        30.26 o                         
   4   7   8         29.46         70.89        21.82 o                         
   5   7   8       8225.24       8008.83       129.59 o                         
   6   7   8      25105.45      24396.54       318.90 o                         
   7   7   8       2260.85       2288.03        79.76 o                         
  -7   8   8          6.77        -32.49        39.13 o                         
  -6   8   8      26496.63      26095.71       367.80 o                         
  -5   8   8          1.71          0.45        33.79 o                         
  -4   8   8       1555.49       1548.56        66.94 o                         
  -3   8   8         93.98        135.34        34.65 o                         
  -2   8   8        483.62        442.45        40.77 o                         
  -1   8   8      31302.68      31363.33       412.20 o                         
   0   8   8       1916.12       1951.79        64.68 o                         
   1   8   8         10.29        -11.99        25.20 o                         
   2   8   8       8949.69       8873.18       142.98 o                         
   3   8   8        222.58        185.59        34.25 o                         
   4   8   8      46118.30      44989.07       558.02 o                         
   5   8   8         40.75         -4.21        32.34 o                         
   6   8   8        246.57        302.51        41.02 o                         
   7   8   8         18.41         63.28        38.29 o                         
   8   8   8       8536.10       8586.80       169.76 o                         
  -8   9   8      17247.52      17898.04       288.86 o                         
  -7   9   8       3682.70       3887.29       132.82 o                         
  -6   9   8         37.90         44.43        43.05 o                         
  -5   9   8       6083.14       6014.31       132.63 o                         
  -4   9   8         81.75         58.65        38.07 o                         
  -3   9   8      51338.01      51326.59       652.46 o                         
  -2   9   8        132.01         96.85        34.75 o                         
  -1   9   8         30.96         47.87        30.13 o                         
   0   9   8        114.10        189.72        34.83 o                         
   1   9   8       1105.18       1036.82        55.00 o                         
   2   9   8      25167.44      25880.69       330.71 o                         
   3   9   8       1968.78       1848.09        76.13 o                         
   4   9   8          0.21        -34.17        34.17 o                         
   5   9   8       4747.49       4371.86       119.72 o                         
   6   9   8        173.74        292.55        48.21 o                         
   7   9   8      20469.59      21332.20       293.42 o                         
   8   9   8        139.91        105.48        46.24 o                         
   9   9   8       6756.12       6977.49       186.07 o                         
  -9  10   8          5.67          2.17        54.60 o                         
  -8  10   8        176.90        169.29        55.90 o                         
  -7  10   8        169.27        192.00        55.55 o                         
  -6  10   8        999.71       1090.22        79.90 o                         
  -5  10   8      18752.03      18916.54       291.04 o                         
  -4  10   8      12297.94      12260.69       219.86 o                         
  -3  10   8         62.21         64.45        40.67 o                         
  -2  10   8        103.36        132.55        38.85 o                         
  -1  10   8         97.57         91.04        36.29 o                         
   0  10   8      25711.95      24767.41       346.69 o                         
   1  10   8         42.98         27.78        38.29 o                         
   2  10   8          0.74         24.13        36.91 o                         
   3  10   8          8.55          1.95        37.10 o                         
   4  10   8       6111.87       5972.96       158.07 o                         
   5  10   8      20176.94      20598.69       320.06 o                         
   6  10   8         37.83         41.68        47.92 o                         
   7  10   8         12.44         55.86        50.74 o                         
   8  10   8      23848.87      23814.98       376.43 o                         
   9  10   8        213.08        343.66        64.21 o                         
  10  10   8       1159.94       1859.48       101.25 o                         
 -10  11   8         67.36         -7.94        64.56 o                         
  -9  11   8       8789.32       8838.00       226.97 o                         
  -8  11   8         48.15         87.95        61.65 o                         
  -7  11   8       7016.45       7743.37       212.70 o                         
  -6  11   8         80.16         30.91        57.29 o                         
  -5  11   8         21.02         76.86        52.04 o                         
  -4  11   8        165.50        123.45        54.21 o                         
  -3  11   8       1996.85       2013.68        89.45 o                         
  -2  11   8      18863.95      19081.73       281.75 o                         
  -1  11   8         49.84         71.74        40.10 o                         
   0  11   8         12.35         38.03        42.33 o                         
   1  11   8        648.69        627.27        63.81 o                         
   2  11   8        157.91        279.80        53.25 o                         
   3  11   8      19760.70      19699.90       347.10 o                         
   4  11   8        166.83        161.60        50.89 o                         
   5  11   8       4777.90       4700.50       143.19 o                         
   6  11   8          4.78         35.73        52.07 o                         
   7  11   8       7850.75       7460.91       212.43 o                         
   8  11   8      11607.60      12224.54       254.49 o                         
   9  11   8        637.15        582.68        83.22 o                         
  10  11   8          0.27        -65.79        65.79 o                         
  11  11   8       3883.64       4122.72       176.11 o                         
 -11  12   8        155.62        332.46        83.80 o                         
 -10  12   8       1904.79       1822.34       127.82 o                         
  -9  12   8       9081.83      10597.48       265.09 o                         
  -8  12   8      16836.50      17731.99       332.56 o                         
  -7  12   8         89.28         45.26        67.17 o                         
  -6  12   8       2801.43       2898.36       131.55 o                         
  -5  12   8         20.77        -22.00        54.55 o                         
  -4  12   8       3249.79       3343.40       125.97 o                         
  -3  12   8         42.60         -4.68        53.05 o                         
  -2  12   8          0.75         38.92        49.05 o                         
  -1  12   8         85.76        156.50        58.21 o                         
   0  12   8        291.97        179.27        60.43 o                         
   1  12   8      17172.61      16757.41       319.05 o                         
   2  12   8       1038.18        906.17        80.06 o                         
   3  12   8          1.58         -0.21        51.89 o                         
   4  12   8      15538.13      15356.47       295.58 o                         
   5  12   8        177.17        247.59        61.07 o                         
   6  12   8       2206.46       2585.08       117.44 o                         
   7  12   8         80.42        152.13        65.13 o                         
   8  12   8       1443.69       1288.17        98.69 o                         
   9  12   8          7.85        -23.85        71.93 o                         
  10  12   8       7979.54       8046.83       249.51 o                         
  11  12   8       7990.15       8153.33       257.65 o                         
  12  12   8         30.17         97.37        88.42 o                         
 -12  13   8         17.73        -90.27        90.27 o                         
 -11  13   8       1065.63       1586.28       113.40 o                         
 -10  13   8         47.63         89.86        79.33 o                         
  -9  13   8          9.16         20.34        72.82 o                         
  -8  13   8        163.76         86.45        74.09 o                         
  -7  13   8       6515.66       6440.61       218.53 o                         
  -6  13   8      11078.60      11907.07       275.98 o                         
  -5  13   8        453.91        344.48        81.17 o                         
  -4  13   8         34.50         11.68        66.58 o                         
  -3  13   8        995.55        957.90        89.40 o                         
  -2  13   8        116.61        115.73        64.59 o                         
  -1  13   8       6386.74       7118.14       191.67 o                         
   0  13   8        148.76        149.90        65.73 o                         
   1  13   8       2970.52       3016.33       138.68 o                         
   2  13   8         36.53          1.69        61.76 o                         
   3  13   8       1023.43       1004.20        92.81 o                         
   4  13   8      11634.99      11433.14       247.85 o                         
   5  13   8       1014.72        929.55        88.85 o                         
   6  13   8          5.48         33.27        63.99 o                         
   7  13   8       4944.84       4806.25       181.53 o                         
   8  13   8        156.66        208.84        74.33 o                         
   9  13   8       1640.99       2445.75       136.93 o                         
  10  13   8        113.46        160.78        87.30 o                         
  11  13   8       5978.10       6188.93       251.03 o                         
  12  13   8          8.49        118.32       105.67 o                         
  13  13   8       5652.47       5590.50       281.94 o                         
 -13  14   8       4031.24       4952.78       341.44 o                         
 -12  14   8      12852.18      12451.18       443.41 o                         
 -11  14   8         80.69        199.03        95.26 o                         
 -10  14   8       4702.79       4953.12       204.50 o                         
  -9  14   8          1.45        -52.18        79.17 o                         
  -8  14   8        651.67       1180.08       114.29 o                         
  -7  14   8         38.64         94.72        86.53 o                         
  -6  14   8         85.81         -8.20        81.86 o                         
  -5  14   8        145.85         82.07        77.61 o                         
  -4  14   8       1088.77       1064.46       105.37 o                         
  -3  14   8      11006.56      10786.97       272.65 o                         
  -2  14   8       4783.33       4880.41       183.59 o                         
  -1  14   8         27.02          3.85        65.28 o                         
   0  14   8       3028.48       3002.53       143.78 o                         
   1  14   8         89.28         62.74        71.53 o                         
   2  14   8        902.70       1511.47       101.70 o                         
   3  14   8         86.93        189.87        72.37 o                         
   4  14   8       1081.60        970.60       101.61 o                         
   5  14   8          8.41        -21.88        68.82 o                         
   6  14   8       4414.10       4327.39       176.17 o                         
   7  14   8       9085.14       9840.26       250.13 o                         
   8  14   8         88.73        164.86        79.98 o                         
   9  14   8          3.97        -61.39        77.76 o                         
  10  14   8      16879.70      16889.77       446.77 o                         
  11  14   8        154.95         83.11       112.09 o                         
  12  14   8       1161.67       1649.61       186.95 o                         
  13  14   8         74.57        316.84       180.84 o                         
 -12  15   8        137.63        -35.93       207.67 o                         
 -11  15   8       4927.13       5302.62       294.67 o                         
 -10  15   8       5559.02       6372.29       276.79 o                         
  -9  15   8        725.08        498.74       102.76 o                         
  -8  15   8         52.78        -50.03        94.47 o                         
  -7  15   8       3472.26       3782.07       190.22 o                         
  -6  15   8         64.09         67.72        86.96 o                         
  -5  15   8        396.30       1399.36       115.00 o                         
  -4  15   8        109.86        157.13        86.37 o                         
  -3  15   8       2053.12       2109.07       140.49 o                         
  -2  15   8         71.41         53.83        87.32 o                         
  -1  15   8       1161.52       1183.88       114.59 o                         
   0  15   8       9133.29       9138.71       251.53 o                         
   1  15   8        490.18        443.27        86.22 o                         
   2  15   8         15.91         31.92        78.40 o                         
   3  15   8       1691.80       1561.76       120.66 o                         
   4  15   8        137.67        145.64        82.45 o                         
   5  15   8       1387.09       2128.66       140.51 o                         
   6  15   8        131.59        126.04        82.84 o                         
   7  15   8       6164.70       6123.81       227.62 o                         
   8  15   8          0.02        -31.31        87.46 o                         
   9  15   8       4387.82       4387.00       227.92 o                         
  10  15   8       4887.03       5140.35       258.80 o                         
  11  15   8        140.17         89.42       145.11 o                         
  12  15   8          2.10        -56.07       158.11 o                         
 -11  16   8         31.04         -6.20       182.41 o                         
 -10  16   8        226.14        276.72       174.75 o                         
  -9  16   8        138.59        397.74       169.00 o                         
  -8  16   8       1752.74       1591.54       168.97 o                         
  -7  16   8       5819.12       6512.56       256.29 o                         
  -6  16   8       6831.23       7262.07       291.77 o                         
  -5  16   8         49.93        143.10        95.76 o                         
  -4  16   8         25.13        -74.06        91.73 o                         
  -3  16   8         27.93        -54.33        89.60 o                         
  -2  16   8        839.13        994.92       119.81 o                         
  -1  16   8         82.80        190.35        89.60 o                         
   0  16   8       1094.17        974.77       117.44 o                         
   1  16   8         62.19        129.06        84.36 o                         
   2  16   8        213.23        122.06        87.12 o                         
   3  16   8       7963.61       7760.58       263.19 o                         
   4  16   8        612.67        662.61       101.52 o                         
   5  16   8          1.29        140.17        93.24 o                         
   6  16   8      11808.40      11867.22       372.54 o                         
   7  16   8        123.43         87.31       107.06 o                         
   8  16   8        414.25        911.09       136.07 o                         
   9  16   8         87.82        400.59       154.97 o                         
  10  16   8        767.96        914.59       191.74 o                         
  11  16   8          4.61         55.19       165.78 o                         
 -10  17   8         24.60         51.09       199.37 o                         
  -9  17   8        380.41        413.64       219.17 o                         
  -8  17   8         73.52          6.50       196.03 o                         
  -7  17   8       1303.19       1315.51       232.12 o                         
  -6  17   8         91.38        123.44       148.04 o                         
  -5  17   8       4209.73       4147.82       249.70 o                         
  -4  17   8       5852.62       6663.16       282.92 o                         
  -3  17   8        146.31        193.40       118.82 o                         
  -2  17   8         28.06        -26.53        99.67 o                         
  -1  17   8          0.34         25.60        98.12 o                         
   0  17   8         98.52         -8.09        92.02 o                         
   1  17   8        858.98       1766.63       129.39 o                         
   2  17   8        124.98        177.38        91.67 o                         
   3  17   8       5840.84       5878.19       243.74 o                         
   4  17   8          8.07         14.41       103.21 o                         
   5  17   8        556.45        522.13       122.87 o                         
   6  17   8       4895.12       5409.40       254.85 o                         
   7  17   8        461.80        232.91       134.10 o                         
   8  17   8          6.61       -138.15       154.23 o                         
   9  17   8       2173.80       2464.76       246.65 o                         
  10  17   8        104.66         87.66       214.57 o                         
  -8  18   8        799.29        799.97       240.81 o                         
  -7  18   8          5.80        182.07       242.03 o                         
  -6  18   8       2468.92       3510.91       319.07 o                         
  -5  18   8         69.61       -205.28       205.28 o                         
  -4  18   8       1075.63        760.78       169.77 o                         
  -3  18   8        107.78          6.98       135.46 o                         
  -2  18   8        656.31        501.37       148.19 o                         
  -1  18   8       5533.81       6308.76       258.47 o                         
   0  18   8       1497.72       1761.50       174.47 o                         
   1  18   8         15.09        243.32       123.36 o                         
   2  18   8       3828.01       3945.64       239.18 o                         
   3  18   8         68.41         63.75       117.48 o                         
   4  18   8       1504.12       2039.73       182.56 o                         
   5  18   8         93.17       -120.33       120.33 o                         
   6  18   8       1149.33        960.04       176.68 o                         
   7  18   8          4.66         36.09       172.47 o                         
   8  18   8       1752.22       1571.18       239.53 o                         
  -5  19   8        480.45        173.43       254.75 o                         
  -4  19   8         53.54        -78.87       232.13 o                         
  -3  19   8        463.56        696.41       196.58 o                         
  -2  19   8        100.26        130.45       181.13 o                         
  -1  19   8       4759.88       6171.12       332.12 o                         
   0  19   8         25.49         14.38       161.79 o                         
   1  19   8        536.97        431.79       173.82 o                         
   2  19   8       4046.10       4235.17       250.54 o                         
   3  19   8        652.82        439.36       169.95 o                         
   4  19   8         12.21       -155.89       155.89 o                         
   5  19   8        847.76        619.79       186.09 o                         
   0   1   9       3900.38       4148.81        66.50 o                         
   1   1   9       2409.74       2492.25        49.77 o                         
  -1   2   9       7470.13       7575.12       102.42 o                         
   0   2   9        563.75        809.34        29.47 o                         
   1   2   9       4320.54       4083.94        66.02 o                         
   2   2   9       3465.57       3625.68        60.66 o                         
  -2   3   9         99.06        287.34        23.50 o                         
  -1   3   9          1.07         28.11        17.61 o                         
   0   3   9        454.39        616.02        28.40 o                         
   1   3   9       2122.98       2201.91        48.45 o                         
   2   3   9      33853.36      34841.84       373.91 o                         
   3   3   9          6.82        226.08        20.50 o                         
  -3   4   9       1598.47       1414.14        41.47 o                         
  -2   4   9       2709.35       2847.23        56.73 o                         
  -1   4   9      17754.66      18498.84       216.04 o                         
   0   4   9        360.66        482.29        25.38 o                         
   1   4   9      28600.87      29279.92       326.78 o                         
   2   4   9          0.17         47.10        18.50 o                         
   3   4   9       1538.30       1687.52        49.00 o                         
   4   4   9        540.62        653.52        34.08 o                         
  -4   5   9       4948.69       4907.77        87.63 o                         
  -3   5   9       5848.08       5978.20        93.09 o                         
  -2   5   9      57432.30      58070.28       598.25 o                         
  -1   5   9         11.61         65.06        19.03 o                         
   0   5   9       1551.52       1473.45        42.90 o                         
   1   5   9       6641.65       6551.11        98.18 o                         
   2   5   9       2198.54       2269.27        55.92 o                         
   3   5   9       1569.80       1675.46        47.64 o                         
   4   5   9      17031.22      17140.32       205.52 o                         
   5   5   9         13.90         71.35        25.97 o                         
  -5   6   9      22650.87      22949.18       293.09 o                         
  -4   6   9        159.84        303.31        31.19 o                         
  -3   6   9       6386.91       6590.35       106.13 o                         
  -2   6   9          1.10         99.21        26.35 o                         
  -1   6   9       6202.82       6250.40        92.79 o                         
   0   6   9       2755.82       2800.38        61.88 o                         
   1   6   9      20561.32      20377.67       254.04 o                         
   2   6   9        105.39        227.35        27.26 o                         
   3   6   9        539.75        508.38        29.57 o                         
   4   6   9       5604.41       5768.03        94.88 o                         
   5   6   9       2596.52       2786.13        74.72 o                         
   6   6   9       1588.58       1548.15        61.57 o                         
  -6   7   9      37903.00      38001.31       459.82 o                         
  -5   7   9         18.92        111.09        33.96 o                         
  -4   7   9        198.89        292.29        35.63 o                         
  -3   7   9       4749.92       4739.03        93.92 o                         
  -2   7   9      15947.53      16036.70       213.59 o                         
  -1   7   9          3.34        225.13        27.51 o                         
   0   7   9       7812.26       8160.16       114.14 o                         
   1   7   9         17.89         33.57        24.95 o                         
   2   7   9       4497.68       4656.31        87.31 o                         
   3   7   9       1264.44       1310.02        50.60 o                         
   4   7   9      41327.73      41735.87       489.94 o                         
   5   7   9        713.70        902.93        47.26 o                         
   6   7   9         56.38         29.18        34.50 o                         
   7   7   9       6930.70       7023.37       130.61 o                         
  -7   8   9       1026.27       1084.69        64.12 o                         
  -6   8   9          4.68        -13.25        36.13 o                         
  -5   8   9      14323.85      14489.69       210.84 o                         
  -4   8   9       4680.28       4695.69       113.49 o                         
  -3   8   9      20195.96      20217.72       290.78 o                         
  -2   8   9         30.34         17.85        29.24 o                         
  -1   8   9        201.60        260.27        37.24 o                         
   0   8   9       4795.34       4758.67       101.05 o                         
   1   8   9      24458.27      24327.01       306.36 o                         
   2   8   9        187.26        354.53        35.67 o                         
   3   8   9      30322.43      29783.20       365.62 o                         
   4   8   9          1.96        -21.68        30.59 o                         
   5   8   9       1657.00       1774.24        70.21 o                         
   6   8   9        382.84        373.02        43.87 o                         
   7   8   9       5204.21       5179.81       127.93 o                         
   8   8   9        922.52       1120.02        68.14 o                         
  -8   9   9         65.43        163.07        53.84 o                         
  -7   9   9       2534.36       2770.90       113.48 o                         
  -6   9   9      10181.06      10225.45       192.59 o                         
  -5   9   9        576.49        710.54        53.87 o                         
  -4   9   9       2927.90       3178.31       102.93 o                         
  -3   9   9         29.88         95.53        42.28 o                         
  -2   9   9         22.94         58.48        35.09 o                         
  -1   9   9       3557.81       3622.96        95.53 o                         
   0   9   9      52358.66      50792.05       644.50 o                         
   1   9   9        598.48        666.18        51.61 o                         
   2   9   9         51.78        196.44        38.41 o                         
   3   9   9       7737.23       7738.60       150.89 o                         
   4   9   9       4721.40       4648.62       122.13 o                         
   5   9   9        771.15        859.52        60.38 o                         
   6   9   9       8795.76       9174.99       171.24 o                         
   7   9   9         47.11         -7.96        41.06 o                         
   8   9   9       7037.52       7010.91       157.72 o                         
   9   9   9         28.59         81.20        52.50 o                         
  -9  10   9       7694.97       7802.76       193.94 o                         
  -8  10   9       4980.47       5154.99       154.64 o                         
  -7  10   9       7245.13       7680.98       190.81 o                         
  -6  10   9          1.42         45.29        54.02 o                         
  -5  10   9        123.29        196.74        55.78 o                         
  -4  10   9       3184.31       3294.94       110.10 o                         
  -3  10   9      27898.29      28434.78       400.06 o                         
  -2  10   9        128.49        268.18        41.65 o                         
  -1  10   9      17700.33      17424.54       252.01 o                         
   0  10   9          5.79         53.01        39.47 o                         
   1  10   9       1038.10       1093.67        64.99 o                         
   2  10   9       1668.62       1619.78        77.73 o                         
   3  10   9      14096.09      13883.15       229.13 o                         
   4  10   9        845.81        855.07        61.78 o                         
   5  10   9         33.57        128.36        50.47 o                         
   6  10   9       5737.49       5665.38       157.81 o                         
   7  10   9       1784.14       2029.07        98.80 o                         
   8  10   9        884.66        772.87        77.23 o                         
   9  10   9      13052.88      13345.05       246.60 o                         
  10  10   9         10.41        -29.26        58.49 o                         
 -10  11   9       1239.99       1382.05       103.77 o                         
  -9  11   9       1128.10       1157.34        94.90 o                         
  -8  11   9       1335.03       1134.37        86.03 o                         
  -7  11   9         46.17        -59.67        59.67 o                         
  -6  11   9        224.19        280.91        63.43 o                         
  -5  11   9       4584.41       4679.95       145.26 o                         
  -4  11   9      31030.22      31056.21       456.22 o                         
  -3  11   9        331.44        410.76        56.56 o                         
  -2  11   9        114.31        124.38        49.83 o                         
  -1  11   9       6088.30       5985.71       150.70 o                         
   0  11   9      15750.11      15525.65       269.48 o                         
   1  11   9          1.05         49.28        50.35 o                         
   2  11   9       8621.82       8526.60       196.18 o                         
   3  11   9         55.98        -14.82        47.16 o                         
   4  11   9       1249.89       1270.25        84.78 o                         
   5  11   9        688.49        895.57        80.28 o                         
   6  11   9      21122.66      20904.44       341.30 o                         
   7  11   9       1323.14       1208.13        93.62 o                         
   8  11   9        280.82        290.18        72.39 o                         
   9  11   9       5757.19       5848.64       200.20 o                         
  10  11   9        166.23        169.10        79.12 o                         
  11  11   9       1210.19       1256.95       114.66 o                         
 -11  12   9        948.83       1298.15       114.24 o                         
 -10  12   9          2.67         59.73        74.40 o                         
  -9  12   9        537.88        615.61        83.24 o                         
  -8  12   9       1884.58       2098.26       114.83 o                         
  -7  12   9      10832.75      11129.10       268.93 o                         
  -6  12   9        695.91        656.04        86.36 o                         
  -5  12   9       8508.98       8766.84       211.66 o                         
  -4  12   9         14.24         68.46        60.19 o                         
  -3  12   9       3209.61       3191.24       120.37 o                         
  -2  12   9       2990.28       2976.78       119.10 o                         
  -1  12   9      12131.24      11906.46       256.47 o                         
   0  12   9        525.07        524.83        68.56 o                         
   1  12   9         75.01        162.25        63.12 o                         
   2  12   9       5150.32       4991.75       170.19 o                         
   3  12   9      12902.16      12765.13       260.35 o                         
   4  12   9        112.44        131.57        59.00 o                         
   5  12   9      13598.20      13394.56       272.75 o                         
   6  12   9          6.51        -27.60        54.36 o                         
   7  12   9         33.72         76.71        63.16 o                         
   8  12   9        239.19        265.57        71.50 o                         
   9  12   9        996.66        922.90        97.86 o                         
  10  12   9       1267.28       1337.14       118.92 o                         
  11  12   9        200.54        368.38        87.94 o                         
  12  12   9       4174.89       4547.65       209.21 o                         
 -12  13   9        660.35        903.27       130.06 o                         
 -11  13   9         58.99        -12.80        75.36 o                         
 -10  13   9         64.94        144.42        82.61 o                         
  -9  13   9       4108.90       4355.42       177.50 o                         
  -8  13   9      10136.94      10203.54       265.82 o                         
  -7  13   9        125.98         59.63        77.62 o                         
  -6  13   9         56.54        236.12        83.64 o                         
  -5  13   9       3670.38       3736.35       155.00 o                         
  -4  13   9      11073.78      11244.77       267.49 o                         
  -3  13   9        347.25        681.93        80.24 o                         
  -2  13   9       7155.27       6977.73       217.98 o                         
  -1  13   9         58.60        -20.30        62.76 o                         
   0  13   9         12.84         45.39        62.90 o                         
   1  13   9       1852.12       1931.46       115.73 o                         
   2  13   9      26187.75      25645.84       452.39 o                         
   3  13   9       1159.57       1297.80        99.01 o                         
   4  13   9        365.68        552.87        74.61 o                         
   5  13   9       6331.94       6156.55       193.70 o                         
   6  13   9       2508.80       2525.31       133.26 o                         
   7  13   9        355.26        350.06        78.94 o                         
   8  13   9       1819.87       1874.93       123.70 o                         
   9  13   9         74.90        153.59        72.35 o                         
  10  13   9        139.71        128.23        85.54 o                         
  11  13   9         34.98        160.42        95.65 o                         
  12  13   9       1555.15       1649.33       162.71 o                         
  13  13   9       1117.49        956.13       171.34 o                         
 -13  14   9        829.58        839.35       212.42 o                         
 -12  14   9       1067.94       1163.29       201.39 o                         
 -11  14   9       1208.46       1246.92       144.75 o                         
 -10  14   9        996.44        874.41       109.02 o                         
  -9  14   9       3352.08       3308.65       163.70 o                         
  -8  14   9         22.57         35.98        82.85 o                         
  -7  14   9       1250.51       1415.88       124.16 o                         
  -6  14   9       3447.59       3392.55       170.47 o                         
  -5  14   9       4129.47       4355.20       177.59 o                         
  -4  14   9        228.25        266.93        83.97 o                         
  -3  14   9         54.17         98.49        84.15 o                         
  -2  14   9       3769.36       3998.65       171.48 o                         
  -1  14   9      15414.20      15418.72       324.03 o                         
   0  14   9         58.37         29.47        71.42 o                         
   1  14   9      11652.10      10937.44       264.66 o                         
   2  14   9         13.55         55.92        69.61 o                         
   3  14   9       1563.42       1360.66       109.33 o                         
   4  14   9        887.32       1099.64        99.03 o                         
   5  14   9       3825.58       3559.43       165.19 o                         
   6  14   9       1216.34       1075.59       104.61 o                         
   7  14   9         88.44        253.77        84.21 o                         
   8  14   9       4693.14       5008.93       200.93 o                         
   9  14   9        503.92        464.25        94.96 o                         
  10  14   9        506.65        703.05       125.10 o                         
  11  14   9       2668.66       2414.24       198.07 o                         
  12  14   9         16.15          1.61       130.12 o                         
  13  14   9        232.07        -67.68       171.26 o                         
 -12  15   9       1985.01       1927.77       291.83 o                         
 -11  15   9         32.19        117.04       164.40 o                         
 -10  15   9        493.68        704.36       150.21 o                         
  -9  15   9       1923.16       1693.79       139.13 o                         
  -8  15   9       2585.64       2911.30       169.57 o                         
  -7  15   9        757.19        706.45       109.76 o                         
  -6  15   9       4779.30       4695.53       206.75 o                         
  -5  15   9         55.09        174.88        91.18 o                         
  -4  15   9         64.24        143.13        92.07 o                         
  -3  15   9       2548.93       2826.92       171.86 o                         
  -2  15   9      16394.49      16583.10       388.72 o                         
  -1  15   9        760.75        860.73       103.62 o                         
   0  15   9        536.96        456.75        89.41 o                         
   1  15   9       5322.43       5451.77       211.47 o                         
   2  15   9       7069.24       6630.79       220.93 o                         
   3  15   9          0.96         20.98        76.11 o                         
   4  15   9       3074.72       2962.18       159.45 o                         
   5  15   9         84.50        160.92        79.84 o                         
   6  15   9        211.54        262.27        87.98 o                         
   7  15   9        378.10        340.20        95.33 o                         
   8  15   9       5672.01       5484.63       236.73 o                         
   9  15   9       1243.12       1206.33       141.83 o                         
  10  15   9        236.66        349.38       126.94 o                         
  11  15   9       4063.27       4097.72       263.66 o                         
  12  15   9         19.77         -0.27       163.95 o                         
 -11  16   9         31.38        -21.32       195.59 o                         
 -10  16   9       3070.79       3370.01       283.63 o                         
  -9  16   9        416.30        402.83       196.57 o                         
  -8  16   9         73.13         17.51       133.42 o                         
  -7  16   9        668.58        741.97       127.64 o                         
  -6  16   9       2424.81       2515.30       186.53 o                         
  -5  16   9       7111.62       7404.82       313.96 o                         
  -4  16   9        388.18        599.52       122.80 o                         
  -3  16   9       7736.70       7713.61       278.85 o                         
  -2  16   9         25.93        116.21        94.46 o                         
  -1  16   9       1537.18       1477.92       131.37 o                         
   0  16   9       1628.86       1811.07       139.65 o                         
   1  16   9       3604.96       3577.06       179.92 o                         
   2  16   9        866.82        741.27       117.75 o                         
   3  16   9        211.14        275.45        96.96 o                         
   4  16   9       4356.90       4354.83       195.30 o                         
   5  16   9       3908.30       3917.16       185.41 o                         
   6  16   9         83.56        157.65       104.03 o                         
   7  16   9       3343.69       3039.75       196.82 o                         
   8  16   9         12.50        -92.53       110.95 o                         
   9  16   9       1938.83       2320.82       223.45 o                         
  10  16   9        140.20        137.82       169.95 o                         
  11  16   9         30.87        -48.37       167.37 o                         
  -9  17   9         51.13        154.06       218.09 o                         
  -8  17   9        771.39       1053.70       237.90 o                         
  -7  17   9       2481.95       2493.28       268.51 o                         
  -6  17   9       5814.66       6541.74       365.65 o                         
  -5  17   9        390.06        650.15       162.23 o                         
  -4  17   9        514.81        517.93       136.34 o                         
  -3  17   9       3570.18       3942.44       235.79 o                         
  -2  17   9       5225.66       5924.86       260.30 o                         
  -1  17   9        171.20        310.13       109.93 o                         
   0  17   9       3770.97       3581.33       202.27 o                         
   1  17   9         76.87         37.57        88.71 o                         
   2  17   9        368.85        346.89        97.09 o                         
   3  17   9        932.19       1137.54       129.59 o                         
   4  17   9       7817.94       7166.46       300.78 o                         
   5  17   9       1111.50       1090.35       149.38 o                         
   6  17   9        308.44        242.60       119.42 o                         
   7  17   9       4404.52       4110.55       267.57 o                         
   8  17   9        798.88        846.85       196.27 o                         
   9  17   9        173.02        407.55       186.65 o                         
  -7  18   9       3714.55       3779.51       364.29 o                         
  -6  18   9         35.14       -209.50       209.50 o                         
  -5  18   9        213.67        239.82       208.19 o                         
  -4  18   9       2012.93       1815.01       229.91 o                         
  -3  18   9       1211.60       1405.85       200.30 o                         
  -2  18   9        471.22        329.82       146.99 o                         
  -1  18   9        381.40        436.45       133.57 o                         
   0  18   9       3421.90       3317.52       209.66 o                         
   1  18   9       4690.95       4727.41       257.98 o                         
   2  18   9         14.44        249.62       136.11 o                         
   3  18   9       3504.19       3378.47       231.19 o                         
   4  18   9         21.00        -46.85       125.53 o                         
   5  18   9       3236.42       3215.28       232.79 o                         
   6  18   9        444.44        250.53       181.60 o                         
   7  18   9        164.72        133.17       184.26 o                         
  -4  19   9       3042.78       3453.75       354.56 o                         
  -3  19   9         61.59        273.09       182.56 o                         
  -2  19   9          0.22       -157.86       182.81 o                         
  -1  19   9       1317.30       1173.29       216.00 o                         
   0  19   9       5439.46       5761.03       327.15 o                         
   1  19   9        799.72        812.39       206.73 o                         
   2  19   9        752.21        864.40       168.64 o                         
   3  19   9       3845.28       3613.38       254.98 o                         
   4  19   9       1840.69       1567.77       207.53 o                         
   0   0  10     266373.50     286109.50      6580.39 o                         
   0   1  10         15.27         57.38        15.46 o                         
   1   1  10       4503.79       4651.70        68.60 o                         
  -1   2  10        761.97        784.05        30.33 o                         
   0   2  10        586.97        638.03        26.84 o                         
   1   2  10    1265688.38    1360107.12     13944.84 o                         
   2   2  10        773.50        753.09        30.06 o                         
  -2   3  10        123.10        161.80        20.41 o                         
  -1   3  10     446779.38     459850.81      4859.70 o                         
   0   3  10        508.71        606.98        27.92 o                         
   1   3  10       8031.79       8307.76       108.10 o                         
   2   3  10        288.44        327.56        24.72 o                         
   3   3  10       9171.45       9079.74       123.74 o                         
  -3   4  10     970794.00     996100.06      9550.75 o                         
  -2   4  10       1379.95       1470.31        43.91 o                         
  -1   4  10         27.05         27.80        17.41 o                         
   0   4  10        328.76        366.87        24.02 o                         
   1   4  10        139.11        198.94        21.38 o                         
   2   4  10     143034.22     145709.53      1486.93 o                         
   3   4  10          3.49         16.98        19.81 o                         
   4   4  10         84.14        131.57        23.23 o                         
  -4   5  10       1032.12       1105.30        43.69 o                         
  -3   5  10       6286.36       6046.93        92.77 o                         
  -2   5  10        444.55        471.28        28.93 o                         
  -1   5  10       6472.27       6429.64        97.71 o                         
   0   5  10     971199.88    1020531.31     10465.98 o                         
   1   5  10       2076.20       1960.81        51.55 o                         
   2   5  10         31.64         35.41        20.14 o                         
   3   5  10        680.35        697.38        36.39 o                         
   4   5  10        685.30        637.32        35.25 o                         
   5   5  10     179396.28     178223.02      1831.85 o                         
  -5   6  10          0.04         30.06        30.63 o                         
  -4   6  10        988.85       1095.02        48.16 o                         
  -3   6  10         16.04         58.38        24.14 o                         
  -2   6  10      76088.99      76440.11       800.39 o                         
  -1   6  10        145.90        172.65        23.96 o                         
   0   6  10        221.85        225.65        24.39 o                         
   1   6  10       1172.93       1211.35        46.38 o                         
   2   6  10       1038.70       1077.91        40.29 o                         
   3   6  10     785665.12     791011.19      7976.18 o                         
   4   6  10        709.45        675.58        36.58 o                         
   5   6  10         13.72         31.84        25.48 o                         
   6   6  10      10847.10      11378.49       168.83 o                         
  -6   7  10        491.97        556.60        45.40 o                         
  -5   7  10         95.79         89.21        33.73 o                         
  -4   7  10     643622.12     662722.62      6852.56 o                         
  -3   7  10       1504.06       1608.15        56.07 o                         
  -2   7  10        135.03        167.11        28.20 o                         
  -1   7  10       1024.10        929.53        40.92 o                         
   0   7  10        211.88        214.24        27.18 o                         
   1   7  10     178690.28     175218.62      1848.12 o                         
   2   7  10        209.12        214.41        29.85 o                         
   3   7  10        894.01        873.07        46.66 o                         
   4   7  10        681.31        655.85        44.56 o                         
   5   7  10      13546.71      13354.81       179.52 o                         
   6   7  10     529935.88     531954.56      5377.83 o                         
   7   7  10       2392.05       2286.97        75.49 o                         
  -7   8  10          0.20         54.06        38.84 o                         
  -6   8  10       9248.98       9741.13       165.42 o                         
  -5   8  10        515.61        561.02        47.36 o                         
  -4   8  10        383.77        382.01        42.23 o                         
  -3   8  10        924.07        956.51        57.56 o                         
  -2   8  10        603.22        660.73        46.11 o                         
  -1   8  10     642958.00     647670.75      7056.97 o                         
   0   8  10        505.78        536.53        41.33 o                         
   1   8  10         78.35        114.60        30.72 o                         
   2   8  10       6570.59       6336.23       120.54 o                         
   3   8  10        287.60        335.04        39.15 o                         
   4   8  10      20292.19      21286.84       277.02 o                         
   5   8  10          8.81         46.42        33.44 o                         
   6   8  10       3628.74       3820.22       106.58 o                         
   7   8  10       1107.88       1209.55        66.44 o                         
   8   8  10       4256.12       4393.45       124.70 o                         
  -8   9  10     339245.56     337869.34      3979.14 o                         
  -7   9  10       8263.49       8246.58       186.05 o                         
  -6   9  10        146.60        183.42        46.91 o                         
  -5   9  10       8190.56       8135.96       157.07 o                         
  -4   9  10          6.50         -9.18        36.82 o                         
  -3   9  10      76593.91      74714.91       895.86 o                         
  -2   9  10        630.57        610.78        48.87 o                         
  -1   9  10       1275.99       1169.66        60.40 o                         
   0   9  10        746.38        799.34        54.42 o                         
   1   9  10       5167.31       4927.56       117.20 o                         
   2   9  10     530280.56     517281.44      5816.47 o                         
   3   9  10        793.66        701.77        51.16 o                         
   4   9  10         84.14         59.06        38.47 o                         
   5   9  10       7654.58       7631.98       158.75 o                         
   6   9  10        510.23        534.58        55.70 o                         
   7   9  10      36519.61      37491.54       467.23 o                         
   8   9  10          6.20        -21.93        43.90 o                         
   9   9  10       1360.49       1349.42        95.73 o                         
  -9  10  10        701.61        769.81        75.82 o                         
  -8  10  10         57.88         72.51        56.96 o                         
  -7  10  10        609.59        656.81        73.93 o                         
  -6  10  10       5473.82       5709.82       172.67 o                         
  -5  10  10     385983.16     389441.72      4713.10 o                         
  -4  10  10       5457.85       5577.11       139.49 o                         
  -3  10  10        121.28         88.81        44.10 o                         
  -2  10  10        207.80        266.82        44.07 o                         
  -1  10  10        135.41        160.59        39.63 o                         
   0  10  10       8808.27       9100.58       174.89 o                         
   1  10  10         82.89         52.66        40.53 o                         
   2  10  10       1411.24       1481.31        76.31 o                         
   3  10  10       1069.92       1054.41        66.39 o                         
   4  10  10       1726.24       1530.78        79.09 o                         
   5  10  10     393579.28     383919.00      4486.55 o                         
   6  10  10        227.55        268.02        54.39 o                         
   7  10  10        111.40        149.03        55.15 o                         
   8  10  10      14114.27      14278.87       263.95 o                         
   9  10  10        414.89        492.10        70.09 o                         
  10  10  10        504.65        969.18        81.85 o                         
 -10  11  10         97.39          8.91        66.94 o                         
  -9  11  10      11923.54      12465.20       246.85 o                         
  -8  11  10         17.20        133.68        60.29 o                         
  -7  11  10      15574.03      15873.89       304.56 o                         
  -6  11  10        840.24        871.26        80.28 o                         
  -5  11  10        431.57        455.43        63.21 o                         
  -4  11  10        642.22        641.66        68.29 o                         
  -3  11  10          1.01         13.16        45.39 o                         
  -2  11  10     386597.50     387317.75      4661.01 o                         
  -1  11  10        506.26        546.01        59.52 o                         
   0  11  10        224.74        177.00        49.71 o                         
   1  11  10       1022.53        920.47        71.02 o                         
   2  11  10        244.89        211.31        56.16 o                         
   3  11  10      35609.50      34940.34       533.14 o                         
   4  11  10         68.47        111.70        48.75 o                         
   5  11  10        666.28        667.12        68.75 o                         
   6  11  10        825.20        826.92        75.13 o                         
   7  11  10      12614.85      12326.91       244.00 o                         
   8  11  10     251476.19     247910.33      3268.92 o                         
   9  11  10        372.81        409.64        78.53 o                         
  10  11  10          6.91        155.15        71.64 o                         
  11  11  10       9024.50       9052.36       264.80 o                         
 -11  12  10        399.92        408.06        96.29 o                         
 -10  12  10       6336.82       6548.12       213.48 o                         
  -9  12  10     198036.02     199265.44      2765.32 o                         
  -8  12  10       7885.24       7867.98       219.22 o                         
  -7  12  10        116.75          9.52        70.29 o                         
  -6  12  10       1508.45       1407.39       107.84 o                         
  -5  12  10         52.18         32.21        58.26 o                         
  -4  12  10         82.34        956.47        75.86 o                         
  -3  12  10        346.29        307.80        61.03 o                         
  -2  12  10        646.20        623.12        68.53 o                         
  -1  12  10        782.80        901.54        80.78 o                         
   0  12  10        452.48        374.61        67.39 o                         
   1  12  10     338857.69     323686.91      4233.55 o                         
   2  12  10         47.55         18.07        57.75 o                         
   3  12  10        217.38        280.60        61.28 o                         
   4  12  10      10378.79      10497.83       233.98 o                         
   5  12  10        331.00        214.51        65.31 o                         
   7  12  10          5.63         14.20        61.33 o                         
   8  12  10       5754.71       5574.84       188.38 o                         
   9  12  10        883.42        832.82        96.22 o                         
  10  12  10       4286.90       4564.50       196.21 o                         
  11  12  10     163059.28     163920.23      2416.07 o                         
  12  12  10          9.62        -33.59        99.06 o                         
 -12  13  10         33.48         19.84       120.61 o                         
 -11  13  10       2112.65       2793.74       158.42 o                         
 -10  13  10        774.40        944.26       107.04 o                         
  -9  13  10          8.65        -39.83        78.71 o                         
  -8  13  10        452.55        463.11        87.05 o                         
  -7  13  10       1644.68       1485.45       120.50 o                         
  -6  13  10     227272.31     226767.64      3254.37 o                         
  -5  13  10       3305.49       3426.80       149.33 o                         
  -4  13  10        255.81        235.48        77.37 o                         
  -3  13  10       1178.16       1167.25        96.36 o                         
  -2  13  10         58.23        116.25        70.48 o                         
  -1  13  10      14653.15      14644.33       315.06 o                         
   0  13  10        303.73        184.79        70.30 o                         
   1  13  10        399.59        292.83        71.57 o                         
   2  13  10        805.87        934.37        91.40 o                         
   3  13  10       3979.88       4078.92       160.88 o                         
   4  13  10     251639.66     242348.41      3197.73 o                         
   5  13  10        154.82        198.52        69.01 o                         
   6  13  10         93.68         23.78        66.31 o                         
   7  13  10       8856.14       8926.57       254.71 o                         
   8  13  10        372.28        316.26        81.86 o                         
   9  13  10       4223.19       4830.45       187.65 o                         
  10  13  10         12.85         36.06        86.17 o                         
  11  13  10       1632.49       1676.71       151.01 o                         
  12  13  10        641.11        508.71       130.56 o                         
  13  13  10       8176.80       8222.36       356.97 o                         
 -13  14  10      94548.71      98915.78      2274.76 o                         
 -12  14  10       5627.35       5706.60       349.90 o                         
 -11  14  10         91.91       -126.05       126.05 o                         
 -10  14  10       2706.08       2743.34       160.52 o                         
  -9  14  10         15.36        124.25        88.92 o                         
  -8  14  10       2087.26       2950.59       154.17 o                         
  -7  14  10        518.59        469.96       101.34 o                         
  -6  14  10        550.43        592.65       100.42 o                         
  -5  14  10        498.27        461.63        95.36 o                         
  -4  14  10       4647.24       4932.72       191.73 o                         
  -3  14  10     226883.72     227254.50      3424.03 o                         
  -2  14  10       1076.79       1069.11       110.13 o                         
  -1  14  10        249.24        204.84        81.25 o                         
   0  14  10       2265.32       1986.32       131.76 o                         
   1  14  10        230.73        232.67        75.37 o                         
   2  14  10        643.05       1611.39       102.83 o                         
   3  14  10         46.96         43.79        68.11 o                         
   4  14  10       4502.11       4272.68       173.59 o                         
   5  14  10        769.54        730.14        94.77 o                         
   6  14  10       1445.16       1210.38       106.64 o                         
   7  14  10     182494.59     180318.27      2524.75 o                         
   8  14  10         15.72         -7.26        78.10 o                         
   9  14  10        124.34        116.36        87.97 o                         
  10  14  10       9272.85       8696.10       321.92 o                         
  11  14  10        299.54        186.73       133.28 o                         
  12  14  10       1963.25       3015.78       230.12 o                         
  13  14  10         50.09        232.61       202.69 o                         
 -12  15  10        282.91        495.03       228.86 o                         
 -11  15  10       1394.03       1496.41       219.03 o                         
 -10  15  10     118546.53     121200.11      2318.01 o                         
  -9  15  10       4080.75       3885.53       198.28 o                         
  -8  15  10        188.16        272.50       104.20 o                         
  -7  15  10       4556.50       4530.85       217.13 o                         
  -6  15  10          5.05         87.28       105.00 o                         
  -5  15  10       2079.08       2257.40       168.10 o                         
  -4  15  10        497.08        426.06       102.70 o                         
  -3  15  10        487.52        487.92       107.81 o                         
  -2  15  10        638.31        557.68       107.19 o                         
  -1  15  10          0.11        -33.07        75.96 o                         
   0  15  10     198344.53     194619.58      2829.91 o                         
   1  15  10         63.60        155.14        84.03 o                         
   2  15  10        214.05        223.63        78.17 o                         
   3  15  10       2940.52       2706.79       146.43 o                         
   4  15  10        243.74        227.65        86.27 o                         
   5  15  10       3802.07       4223.72       181.49 o                         
   6  15  10         17.42        -22.14        81.61 o                         
   7  15  10       1766.60       1654.81       135.72 o                         
   8  15  10        702.15        726.71       113.86 o                         
   9  15  10       7403.04       6835.24       289.51 o                         
  10  15  10     114569.09     112933.33      2128.35 o                         
  11  15  10          7.04       -147.23       147.23 o                         
  12  15  10         13.09        149.54       171.57 o                         
 -11  16  10        520.33        498.07       235.29 o                         
 -10  16  10        420.35        704.61       210.02 o                         
  -9  16  10        318.96        -24.36       196.43 o                         
  -8  16  10       5187.90       5452.88       303.11 o                         
  -7  16  10     129089.22     132133.48      2086.27 o                         
  -6  16  10       1836.73       1853.98       167.01 o                         
  -5  16  10        214.79        321.00       127.60 o                         
  -4  16  10          1.37        169.09       107.72 o                         
  -3  16  10        137.69         72.22        98.15 o                         
  -2  16  10       2497.13       2988.33       171.90 o                         
  -1  16  10        208.54        120.31        95.68 o                         
   0  16  10       3516.70       3399.69       169.60 o                         
   1  16  10        534.94        349.77        97.26 o                         
   2  16  10        205.92         85.60        93.59 o                         
   3  16  10     162931.50     158786.25      2468.39 o                         
   4  16  10          0.07        -79.51        79.51 o                         
   5  16  10        211.37        -10.25        91.57 o                         
   6  16  10       7202.25       7101.68       275.98 o                         
   7  16  10        288.55        186.94       110.53 o                         
   8  16  10       1262.59       1328.63       166.75 o                         
   9  16  10          2.60         43.36       155.93 o                         
  10  16  10       3400.62       3340.28       271.75 o                         
  11  16  10        621.56        626.62       192.39 o                         
  -9  17  10        336.37       1101.63       253.45 o                         
  -8  17  10        537.61        563.49       227.96 o                         
  -7  17  10        525.30        724.85       230.55 o                         
  -6  17  10        420.69        188.22       173.28 o                         
  -5  17  10       1111.03       1384.83       185.40 o                         
  -4  17  10     129288.86     130725.33      2473.66 o                         
  -3  17  10        555.40        677.25       139.12 o                         
  -2  17  10        254.88        172.97       112.10 o                         
  -1  17  10         14.04        -55.70       102.66 o                         
   0  17  10        117.53         55.67       102.02 o                         
   1  17  10       1637.79       2111.80       158.23 o                         
   2  17  10        127.54        177.24       100.96 o                         
   3  17  10       2021.79       2010.66       161.35 o                         
   4  17  10        656.89        726.76       129.58 o                         
   5  17  10       2206.77       1997.82       181.01 o                         
   6  17  10     114627.16     112662.31      1998.14 o                         
   7  17  10          6.96       -147.25       147.25 o                         
   8  17  10         80.41        194.47       180.35 o                         
   9  17  10       4979.81       4909.32       322.12 o                         
  -7  18  10         67.99        264.22       226.58 o                         
  -6  18  10       3692.80       4947.37       378.92 o                         
  -5  18  10        346.85        270.77       210.25 o                         
  -4  18  10       2495.03       2888.31       287.23 o                         
  -3  18  10        334.41        219.31       175.42 o                         
  -2  18  10       2727.66       2807.42       241.31 o                         
  -1  18  10     118423.77     118368.32      2115.47 o                         
   0  18  10         42.07         99.64       122.98 o                         
   1  18  10        239.40        266.04       128.88 o                         
   2  18  10       2490.97       2385.74       189.06 o                         
   3  18  10        244.79        171.74       148.04 o                         
   4  18  10       2463.52       2701.92       207.50 o                         
   5  18  10         25.18       -143.36       143.36 o                         
   6  18  10       3881.20       3896.45       276.67 o                         
   7  18  10        509.10        663.69       201.46 o                         
  -4  19  10         49.03        248.69       219.35 o                         
  -3  19  10        308.33        315.16       204.87 o                         
  -2  19  10        255.45         79.42       191.06 o                         
  -1  19  10       2052.38       2133.14       245.72 o                         
   0  19  10        509.72        739.15       201.72 o                         
   1  19  10          1.73       -181.42       181.42 o                         
   2  19  10      94658.75      97795.96      1905.56 o                         
   3  19  10          1.54         -2.28       170.22 o                         
   4  19  10        164.36         77.71       174.69 o                         
   0   1  11        412.82        463.54        25.62 o                         
   1   1  11      21392.68      21901.73       243.21 o                         
  -1   2  11      17826.56      18444.41       215.02 o                         
   0   2  11      22516.39      23199.09       255.87 o                         
   1   2  11       3532.86       3794.40        65.03 o                         
   2   2  11      21461.48      21995.84       240.79 o                         
  -2   3  11        639.54        767.93        32.30 o                         
  -1   3  11          0.86        275.45        24.45 o                         
   0   3  11        162.41        246.77        22.49 o                         
   1   3  11      18803.18      19334.44       220.72 o                         
   2   3  11      14475.46      14614.91       179.56 o                         
   3   3  11      19788.50      19941.70       237.36 o                         
  -3   4  11       1466.02       1360.25        46.11 o                         
  -2   4  11      19753.86      19845.34       236.34 o                         
  -1   4  11      11540.12      12281.94       153.51 o                         
   0   4  11      20692.15      21183.90       236.30 o                         
   1   4  11      11164.34      11489.90       141.06 o                         
   2   4  11          0.54        124.95        20.11 o                         
   3   4  11       2416.87       2473.58        58.31 o                         
   4   4  11      14891.54      14646.83       181.17 o                         
  -4   5  11      11054.63      10889.21       145.30 o                         
  -3   5  11      12657.09      12710.76       156.02 o                         
  -2   5  11      25478.30      25490.27       297.36 o                         
  -1   5  11      17487.96      17714.62       210.62 o                         
   0   5  11       1492.98       1423.80        45.55 o                         
   1   5  11      13878.82      13729.21       175.00 o                         
   2   5  11       3513.35       3701.94        71.23 o                         
   3   5  11      15093.92      14787.41       185.31 o                         
   4   5  11      33400.89      32968.10       353.89 o                         
   5   5  11          6.19         54.13        26.50 o                         
  -5   6  11      20926.38      21063.72       273.99 o                         
  -4   6  11      14314.64      13883.31       191.48 o                         
  -3   6  11       2164.25       2191.97        61.46 o                         
  -2   6  11          0.17         31.92        24.77 o                         
  -1   6  11       2454.90       2458.39        62.22 o                         
   0   6  11      14307.57      14205.49       178.71 o                         
   1   6  11      37389.92      37448.71       412.47 o                         
   2   6  11      14917.33      14737.46       189.64 o                         
   3   6  11        294.00        380.09        32.31 o                         
   4   6  11      12994.66      12727.05       168.06 o                         
   5   6  11       1210.08       1303.46        50.66 o                         
   6   6  11      12159.43      12316.17       167.72 o                         
  -6   7  11      14663.76      15066.53       224.92 o                         
  -5   7  11      10486.76      10566.69       170.70 o                         
  -4   7  11        208.43        437.29        38.38 o                         
  -3   7  11      10405.86      10374.32       146.09 o                         
  -2   7  11      13962.15      14247.06       192.74 o                         
  -1   7  11      14580.55      14684.76       200.10 o                         
   0   7  11      15781.10      15919.88       193.36 o                         
   1   7  11          8.04         50.61        27.59 o                         
   2   7  11       3064.13       2970.55        79.31 o                         
   3   7  11      10942.76      11160.60       162.90 o                         
   4   7  11      20262.64      20398.23       268.25 o                         
   5   7  11      12403.29      12614.77       183.62 o                         
   6   7  11         62.47         86.80        36.46 o                         
   7   7  11       6468.02       6420.79       126.23 o                         
  -7   8  11        437.60        480.85        49.26 o                         
  -6   8  11          3.48        -12.83        36.02 o                         
  -5   8  11       7275.30       7433.96       144.93 o                         
  -4   8  11       9208.76       9102.09       156.43 o                         
  -3   8  11      40184.51      40291.97       468.42 o                         
  -2   8  11      10509.81      10191.22       154.70 o                         
  -1   8  11        161.56        189.28        35.68 o                         
   0   8  11      12403.11      12040.24       189.01 o                         
   1   8  11      21583.92      21511.85       287.19 o                         
   2   8  11      12767.43      12687.76       187.05 o                         
   3   8  11      12633.31      13001.44       190.34 o                         
   4   8  11          4.13        -13.62        31.51 o                         
   5   8  11       1081.66       1011.90        56.35 o                         
   6   8  11       7428.63       7601.51       141.89 o                         
   7   8  11      11325.00      11452.18       184.65 o                         
   8   8  11       7991.43       8038.46       160.76 o                         
  -8   9  11        365.23        403.56        61.81 o                         
  -7   9  11       6198.45       5961.94       168.76 o                         
  -6   9  11       6989.01       7089.43       156.73 o                         
  -5   9  11       9874.03       9796.56       183.70 o                         
  -4   9  11       5358.51       5602.52       133.27 o                         
  -3   9  11         23.82        -43.94        43.94 o                         
  -2   9  11        404.62        453.47        47.28 o                         
  -1   9  11       8059.14       8002.21       150.46 o                         
   0   9  11      23863.06      24087.27       352.32 o                         
   1   9  11      11144.76      11022.31       184.82 o                         
   2   9  11         55.49        131.45        40.45 o                         
   3   9  11       6817.17       6393.80       134.90 o                         
   4   9  11       4339.86       4294.92       116.01 o                         
   5   9  11       8397.42       8158.37       166.17 o                         
   6   9  11      21167.30      21121.20       321.92 o                         
   7   9  11         13.91        -45.50        45.50 o                         
   8   9  11       9012.47       9417.14       174.48 o                         
   9   9  11       5044.08       5105.66       143.98 o                         
  -9  10  11       3381.04       3580.10       127.59 o                         
  -8  10  11       4553.84       4684.50       145.17 o                         
  -7  10  11      20269.07      20898.51       356.08 o                         
  -6  10  11       5611.96       5942.12       170.31 o                         
  -5  10  11         21.42         44.99        53.18 o                         
  -4  10  11       8258.72       8242.26       160.76 o                         
  -3  10  11      28911.72      28474.37       395.33 o                         
  -2  10  11       9692.98       9659.64       176.09 o                         
  -1  10  11       8719.52       8335.55       160.60 o                         
   0  10  11          2.68        -33.60        39.31 o                         
   1  10  11        795.65        658.25        58.26 o                         
   2  10  11       7181.21       6870.62       149.26 o                         
   3  10  11      27778.64      27517.08       392.20 o                         
   4  10  11       8055.39       8065.97       169.59 o                         
   5  10  11        215.47        332.55        54.46 o                         
   6  10  11       6105.24       5862.35       156.71 o                         
   7  10  11       1705.50       1735.31        91.62 o                         
   8  10  11       6033.66       6074.54       176.44 o                         
   9  10  11       3151.85       3331.27       138.04 o                         
  10  10  11          9.00        -35.36        58.47 o                         
 -10  11  11        233.96        345.45        83.02 o                         
  -9  11  11       5384.81       6220.01       178.40 o                         
  -8  11  11       1625.84       1835.24       104.83 o                         
  -7  11  11         29.77        -60.51        60.51 o                         
  -6  11  11       1075.08       1066.04        85.71 o                         
  -5  11  11       4641.83       4846.00       150.81 o                         
  -4  11  11      11251.30      11667.69       210.73 o                         
  -3  11  11       7276.66       6926.46       164.96 o                         
  -2  11  11         27.57         79.99        56.37 o                         
  -1  11  11       5472.21       5210.07       144.78 o                         
   0  11  11      12257.88      12168.05       241.13 o                         
   1  11  11       8326.51       8202.27       183.69 o                         
   2  11  11      16996.04      16445.72       286.96 o                         
   3  11  11         17.77        -29.26        47.20 o                         
   4  11  11       1788.55       1902.48        95.07 o                         
   5  11  11       5166.87       5134.99       153.53 o                         
   6  11  11       9496.37       9612.26       208.17 o                         
   7  11  11       6315.82       6460.15       179.59 o                         
   8  11  11         37.57        223.09        68.86 o                         
   9  11  11       2980.72       2775.89       148.25 o                         
  10  11  11        237.53        226.85        82.59 o                         
  11  11  11       3307.44       3378.76       180.89 o                         
 -11  12  11       6186.46       6276.08       250.00 o                         
 -10  12  11       2610.97       2859.24       160.86 o                         
  -9  12  11        133.12        244.47        82.97 o                         
  -8  12  11       4375.32       4318.30       164.02 o                         
  -7  12  11      13957.23      14920.12       319.78 o                         
  -6  12  11       5943.55       6099.79       203.00 o                         
  -5  12  11       5521.81       5595.83       181.21 o                         
  -4  12  11          5.68         14.76        59.38 o                         
  -3  12  11       2119.77       2099.35       107.79 o                         
  -2  12  11       4989.94       5072.25       153.00 o                         
  -1  12  11      27310.40      27214.81       429.40 o                         
   0  12  11       5964.96       5574.67       178.67 o                         
   1  12  11        454.09        488.07        73.75 o                         
   2  12  11       6003.13       5846.77       179.24 o                         
   3  12  11      13769.82      13861.40       277.78 o                         
   4  12  11       6398.30       6364.87       189.88 o                         
   5  12  11       4492.83       4802.48       164.89 o                         
   6  12  11          7.79         81.65        59.70 o                         
   7  12  11        449.74        512.32        81.87 o                         
   8  12  11       3298.55       3521.24       152.04 o                         
   9  12  11       3793.88       3912.97       175.79 o                         
  10  12  11       4110.12       4375.65       194.15 o                         
  11  12  11        634.84        574.69       101.87 o                         
  12  12  11       1969.83       2025.09       160.88 o                         
 -12  13  11        389.29        476.62       150.81 o                         
 -11  13  11         25.46         89.62       111.39 o                         
 -10  13  11         90.29        304.85       102.11 o                         
  -9  13  11       2370.03       2335.36       149.91 o                         
  -8  13  11       1894.80       1958.36       131.31 o                         
  -7  13  11       3832.27       3710.21       176.90 o                         
  -6  13  11        348.02        487.05        96.64 o                         
  -5  13  11       3624.81       3486.87       159.99 o                         
  -4  13  11       7273.49       7398.20       237.42 o                         
  -3  13  11       6172.10       6673.71       214.84 o                         
  -2  13  11      10993.55      10569.63       270.76 o                         
  -1  13  11         34.94         25.87        71.66 o                         
   0  13  11         28.01         37.80        68.30 o                         
   1  13  11       4116.03       3754.03       156.35 o                         
   2  13  11      10746.39      10497.92       257.98 o                         
   3  13  11       5735.74       5855.55       205.29 o                         
   4  13  11         46.19        118.82        67.29 o                         
   5  13  11       3048.55       3267.74       142.94 o                         
   6  13  11       1616.09       1568.07       109.03 o                         
   7  13  11       4219.30       4051.08       171.15 o                         
   8  13  11       7381.53       7225.97       225.07 o                         
   9  13  11         17.50         30.71        76.14 o                         
  10  13  11        938.17        906.79       114.68 o                         
  11  13  11       2194.54       1985.38       160.62 o                         
  12  13  11        276.05        323.12       129.80 o                         
  13  13  11       2627.78       2979.43       250.70 o                         
 -13  14  11        472.67        627.34       224.41 o                         
 -12  14  11       2062.96       1916.57       240.65 o                         
 -11  14  11       2882.37       3256.93       249.81 o                         
 -10  14  11       3271.65       3354.00       195.99 o                         
  -9  14  11       3079.96       2893.15       179.60 o                         
  -8  14  11         13.31        -22.93        85.77 o                         
  -7  14  11        551.81        519.27       107.33 o                         
  -6  14  11       2709.32       2737.88       179.35 o                         
  -5  14  11      13872.85      13655.53       371.18 o                         
  -4  14  11       3456.30       3248.47       167.42 o                         
  -3  14  11        304.97        343.23       100.57 o                         
  -2  14  11       4365.52       4148.17       182.10 o                         
  -1  14  11      18064.71      18017.57       384.64 o                         
   0  14  11       5270.39       5403.17       215.60 o                         
   1  14  11       5477.82       5491.76       195.06 o                         
   2  14  11          6.93        -42.03        68.66 o                         
   3  14  11       2348.73       2255.18       133.79 o                         
   4  14  11       3225.60       3254.32       155.68 o                         
   5  14  11      10453.92      10323.60       269.87 o                         
   6  14  11       4062.97       4251.63       179.52 o                         
   7  14  11        455.79        388.86        90.42 o                         
   8  14  11       2532.53       1970.17       135.73 o                         
   9  14  11        931.61        634.46       116.47 o                         
  10  14  11       2723.39       2898.77       193.14 o                         
  11  14  11         80.83        208.34       137.23 o                         
  12  14  11         10.42        -20.95       154.51 o                         
  13  14  11       1213.17       1602.55       255.28 o                         
 -12  15  11          2.11        -69.54       215.01 o                         
 -11  15  11       1774.65       1481.29       246.34 o                         
 -10  15  11       1028.81       1201.45       196.11 o                         
  -9  15  11       2133.27       2307.76       193.14 o                         
  -8  15  11        913.83        850.74       136.73 o                         
  -7  15  11       3733.01       3619.67       209.56 o                         
  -6  15  11       5570.93       5452.23       251.62 o                         
  -5  15  11         41.00         51.25        97.23 o                         
  -4  15  11         23.22        -51.57        89.47 o                         
  -3  15  11       2701.91       2720.71       167.73 o                         
  -2  15  11       4999.13       5193.58       220.39 o                         
  -1  15  11       4067.55       4219.59       189.73 o                         
   0  15  11        102.08         75.66        78.19 o                         
   1  15  11       2580.20       2446.35       156.14 o                         
   2  15  11       4640.78       4388.14       189.32 o                         
   3  15  11       4236.36       3980.72       175.45 o                         
   4  15  11       7668.10       7684.56       253.78 o                         
   5  15  11         21.34        -37.35        78.54 o                         
   6  15  11          4.62        -33.44        81.36 o                         
   7  15  11       2227.91       2377.42       166.96 o                         
   8  15  11       1644.88       1529.77       137.87 o                         
   9  15  11       2918.04       3330.43       221.87 o                         
  10  15  11         61.70        136.28       131.96 o                         
  11  15  11       1331.47       1204.68       195.34 o                         
  12  15  11        186.12        196.73       188.37 o                         
 -10  16  11       1262.58       1559.27       244.15 o                         
  -9  16  11       4370.52       4361.52       328.39 o                         
  -8  16  11       1716.69       1898.50       228.15 o                         
  -7  16  11        425.44        367.93       137.44 o                         
  -6  16  11       2541.92       2332.51       195.27 o                         
  -5  16  11       9955.18      10213.43       378.51 o                         
  -4  16  11       3582.66       3078.15       211.59 o                         
  -3  16  11       5019.05       5057.48       228.67 o                         
  -2  16  11         11.58        -82.44        88.15 o                         
  -1  16  11       1825.67       1640.77       142.46 o                         
   0  16  11       2406.22       2573.07       161.48 o                         
   1  16  11      11165.91      10987.29       292.08 o                         
   2  16  11       3124.65       3102.96       182.09 o                         
   3  16  11        786.74       1002.58       116.72 o                         
   4  16  11       2534.63       2844.31       164.06 o                         
   5  16  11       5345.40       5062.96       233.33 o                         
   6  16  11       2915.26       3173.44       191.27 o                         
   7  16  11        469.55        400.75       130.09 o                         
   8  16  11          7.43       -103.37       126.44 o                         
   9  16  11       3795.04       4052.35       286.20 o                         
  10  16  11       1411.13       1678.24       230.33 o                         
  -9  17  11         34.18        269.56       227.37 o                         
  -8  17  11        470.14        677.94       231.10 o                         
  -7  17  11       1553.62        972.03       236.07 o                         
  -6  17  11        711.82        839.42       195.07 o                         
  -5  17  11       2371.98       2697.26       236.00 o                         
  -4  17  11        474.00        445.76       142.21 o                         
  -3  17  11       1880.06       2176.79       175.19 o                         
  -2  17  11       2886.07       3229.81       190.65 o                         
  -1  17  11       3377.09       3454.02       192.86 o                         
   0  17  11       6349.28       6066.97       261.65 o                         
   1  17  11         32.14         87.83        94.88 o                         
   2  17  11         58.12         77.59        92.76 o                         
   3  17  11       1884.29       1847.36       161.27 o                         
   4  17  11       2129.21       1809.11       170.81 o                         
   5  17  11       2658.50       2266.96       194.67 o                         
   6  17  11         53.06        278.39       134.00 o                         
   7  17  11       1343.72       1168.01       199.58 o                         
   8  17  11        241.75        286.64       189.25 o                         
   9  17  11       2010.85       2094.39       241.90 o                         
  -6  18  11         20.58       -220.18       220.18 o                         
  -5  18  11        219.38        205.31       206.70 o                         
  -4  18  11       1430.35       1501.76       249.51 o                         
  -3  18  11       6331.27       6020.91       337.08 o                         
  -2  18  11       1929.77       2136.32       229.18 o                         
  -1  18  11        880.75        657.21       172.38 o                         
   0  18  11       1967.83       2010.71       219.81 o                         
   1  18  11       6674.04       6656.90       309.46 o                         
   2  18  11       2548.84       2654.40       222.84 o                         
   3  18  11       1144.10       1263.73       188.42 o                         
   4  18  11          7.98        184.21       146.44 o                         
   5  18  11       5018.76       4997.80       328.01 o                         
   6  18  11       1404.95       1359.21       227.67 o                         
  -3  19  11         37.53         13.83       193.70 o                         
  -2  19  11         40.26         13.10       195.81 o                         
  -1  19  11       1362.11       1264.10       228.76 o                         
   0  19  11        919.00       1090.31       226.07 o                         
   1  19  11       1991.55       2226.05       251.04 o                         
   2  19  11        362.41        276.97       171.01 o                         
   3  19  11       1179.89       1360.39       203.75 o                         
   0   0  12     113489.18     118735.21      2471.81 o                         
   0   1  12          2.99         28.41        15.21 o                         
   1   1  12        290.48        363.53        22.64 o                         
  -1   2  12        229.01        219.46        19.86 o                         
   0   2  12       8893.85       8997.68       113.70 o                         
   1   2  12    1055988.25    1117098.88     11182.35 o                         
   2   2  12       8613.42       8746.86       115.91 o                         
  -2   3  12         71.19         65.70        20.34 o                         
  -1   3  12     544989.12     565026.44      5674.77 o                         
   0   3  12        214.76        255.44        24.40 o                         
   1   3  12        438.06        423.54        27.62 o                         
   2   3  12          0.07         32.93        19.60 o                         
   3   3  12        207.76        335.24        26.21 o                         
  -3   4  12     842184.12     877085.69      8795.09 o                         
  -2   4  12       1725.43       1677.83        50.88 o                         
  -1   4  12         90.62        102.08        22.83 o                         
   0   4  12       3893.63       3850.37        71.59 o                         
   1   4  12          0.52         54.03        19.59 o                         
   2   4  12      53540.92      54233.54       562.80 o                         
   3   4  12          6.24         30.17        20.81 o                         
   4   4  12       1762.84       1678.33        56.06 o                         
  -4   5  12        174.89        171.01        29.75 o                         
  -3   5  12        510.09        409.70        32.68 o                         
  -2   5  12          7.68         56.13        22.55 o                         
  -1   5  12        207.43        203.00        27.09 o                         
   0   5  12     841765.62     881128.38      8630.94 o                         
   1   5  12        593.52        607.68        33.21 o                         
   2   5  12          1.44         17.33        20.68 o                         
   3   5  12      10195.97      10052.80       131.94 o                         
   4   5  12        127.09        135.08        25.77 o                         
   5   5  12     246757.06     243922.12      2556.60 o                         
  -5   6  12         54.49         55.00        31.85 o                         
  -4   6  12       9597.09       9394.73       146.40 o                         
  -3   6  12          0.36         35.40        25.59 o                         
  -2   6  12      22878.19      24155.79       290.30 o                         
  -1   6  12          2.65         42.37        22.08 o                         
   0   6  12       3536.31       3530.53        76.91 o                         
   1   6  12        204.69        263.36        27.24 o                         
   2   6  12       8698.46       8551.79       124.63 o                         
   3   6  12     680236.88     683813.12      7069.93 o                         
   4   6  12       5944.67       5885.53       104.06 o                         
   5   6  12          0.23         28.12        28.70 o                         
   6   6  12        818.39        844.90        48.80 o                         
  -6   7  12         24.35         62.76        34.95 o                         
  -5   7  12        903.53        967.38        55.57 o                         
  -4   7  12     567957.62     572311.25      6239.34 o                         
  -3   7  12      10979.36      11078.83       167.63 o                         
  -2   7  12          4.26         24.07        28.34 o                         
  -1   7  12       1799.16       1833.11        60.43 o                         
   0   7  12         25.29         60.05        26.25 o                         
   1   7  12     245983.95     243398.62      2547.90 o                         
   2   7  12        100.06        136.04        30.97 o                         
   3   7  12         88.38         96.07        30.88 o                         
   4   7  12          5.47         36.21        29.50 o                         
   5   7  12       2449.11       2384.93        77.68 o                         
   6   7  12     487786.09     490507.66      5366.77 o                         
   7   7  12         78.46         58.85        35.73 o                         
  -7   8  12          0.19        -13.30        38.53 o                         
  -6   8  12        224.93       1302.45        57.88 o                         
  -5   8  12          0.08         66.63        36.58 o                         
  -4   8  12       2882.88       3012.11        96.99 o                         
  -3   8  12        139.67        169.69        36.92 o                         
  -2   8  12        586.42        565.69        44.67 o                         
  -1   8  12     568667.19     575725.62      6124.06 o                         
   0   8  12       1596.84       1636.19        66.75 o                         
   1   8  12          3.27          0.87        30.42 o                         
   2   8  12         30.60        100.84        33.32 o                         
   3   8  12          7.69        195.81        34.41 o                         
   4   8  12       2329.23       2850.33        88.23 o                         
   5   8  12          3.56         38.82        34.64 o                         
   6   8  12        792.76        796.31        55.04 o                         
   7   8  12         73.09         51.75        42.79 o                         
   8   8  12      13402.91      13754.08       224.92 o                         
  -8   9  12     304710.19     311395.53      3783.27 o                         
  -7   9  12      21560.97      22130.57       318.84 o                         
  -6   9  12          3.45          5.26        42.79 o                         
  -5   9  12        700.12        697.51        60.22 o                         
  -4   9  12          7.05         75.55        40.42 o                         
  -3   9  12     118551.37     116903.27      1372.45 o                         
  -2   9  12         76.59         83.79        39.13 o                         
  -1   9  12          9.28         13.34        35.66 o                         
   0   9  12         31.97         28.00        36.32 o                         
   1   9  12        285.38        284.74        44.50 o                         
   2   9  12     487420.94     481053.22      5255.88 o                         
   3   9  12        526.89        519.29        49.02 o                         
   4   9  12          0.38         52.16        40.58 o                         
   5   9  12      21867.51      21875.06       327.21 o                         
   6   9  12         50.24         68.83        45.33 o                         
   7   9  12      63283.31      61218.28       764.82 o                         
   8   9  12         17.35        -10.57        48.61 o                         
   9   9  12       3294.68       3028.84       119.92 o                         
  -9  10  12          0.09        134.92        61.26 o                         
  -8  10  12       1058.64        938.80        82.86 o                         
  -7  10  12         72.51        119.79        61.77 o                         
  -6  10  12       1661.99       1715.01        97.73 o                         
  -5  10  12     357374.81     357119.41      4059.79 o                         
  -4  10  12        124.77         85.96        48.40 o                         
  -3  10  12          6.47        -16.62        43.44 o                         
  -2  10  12       2363.09       2135.05        86.85 o                         
  -1  10  12          2.89         -4.99        38.78 o                         
   1  10  12        174.65         28.07        42.53 o                         
   2  10  12        119.85        108.47        43.42 o                         
   3  10  12         88.90        227.31        49.83 o                         
   4  10  12       8042.70       7706.15       169.96 o                         
   5  10  12     348995.62     343237.38      4024.26 o                         
   6  10  12       2663.17       2816.10       110.01 o                         
   7  10  12         35.47         25.93        50.90 o                         
   8  10  12       3260.28       3133.98       122.96 o                         
   9  10  12         22.77        -61.98        62.31 o                         
  10  10  12       4517.36       4865.33       185.85 o                         
 -10  11  12          1.20        -76.43        76.43 o                         
  -9  11  12       3568.18       3656.46       154.98 o                         
  -8  11  12         56.19         46.13        65.15 o                         
  -7  11  12      32101.52      32345.69       502.70 o                         
  -6  11  12         31.16          3.56        58.20 o                         
  -5  11  12          7.88         -2.70        53.57 o                         
  -4  11  12         55.11        161.80        54.66 o                         
  -3  11  12       1388.27       1440.13        84.55 o                         
  -2  11  12     356709.31     357629.59      4324.08 o                         
  -1  11  12       5632.10       5573.94       147.70 o                         
   0  11  12          2.58          3.95        46.57 o                         
   1  11  12       8384.71       8099.29       190.37 o                         
   2  11  12          4.01        120.28        49.61 o                         
   3  11  12      62140.56      59551.60       793.67 o                         
   4  11  12         25.69        127.89        52.29 o                         
   5  11  12       1916.05       2007.08        99.65 o                         
   6  11  12         11.95        109.41        54.90 o                         
   7  11  12       3826.22       3953.20       141.48 o                         
   8  11  12     244617.31     241376.69      3077.53 o                         
   9  11  12         61.47         28.77        78.32 o                         
  10  11  12          1.45         39.69        80.12 o                         
  11  11  12      19657.59      19987.01       443.55 o                         
 -11  12  12         35.86          6.17       106.61 o                         
 -10  12  12       3604.77       3455.32       186.52 o                         
  -9  12  12     192711.83     192591.59      2805.39 o                         
  -8  12  12       1211.89       1320.47       117.81 o                         
  -7  12  12          3.18        -66.18        66.18 o                         
  -6  12  12       7540.47       7252.64       224.72 o                         
  -5  12  12          0.24         -0.32        62.46 o                         
  -4  12  12       2996.22       3528.86       138.86 o                         
  -3  12  12          1.65        -16.80        53.07 o                         
  -2  12  12         29.92         63.56        56.10 o                         
  -1  12  12         69.18        107.53        53.62 o                         
   0  12  12        389.08        284.73        67.56 o                         
   1  12  12     305153.44     299778.56      4079.79 o                         
   2  12  12       1466.19       1573.76        98.51 o                         
   3  12  12         12.44        117.44        59.55 o                         
   4  12  12       1666.80       1633.28       104.05 o                         
   5  12  12          8.35        -31.50        55.31 o                         
   6  12  12       3015.96       3011.92       127.57 o                         
   7  12  12          1.13          9.90        62.85 o                         
   8  12  12       3438.99       3182.85       146.97 o                         
   9  12  12         19.56         93.32        81.48 o                         
  10  12  12      10670.76      10698.30       312.94 o                         
  11  12  12     149590.50     143089.38      2224.53 o                         
  12  12  12        224.38        277.00       127.00 o                         
 -12  13  12         79.72         28.96       144.74 o                         
 -11  13  12       6722.77       6822.26       299.01 o                         
 -10  13  12          7.38        -53.10        91.35 o                         
  -9  13  12        181.65        334.11       104.31 o                         
  -8  13  12         45.58        -34.75        84.87 o                         
  -7  13  12       3834.90       4012.15       185.54 o                         
  -6  13  12     211381.62     208339.91      3158.14 o                         
  -5  13  12      11076.56      11123.21       291.01 o                         
  -4  13  12          3.43         48.82        77.09 o                         
  -3  13  12        337.61        252.28        78.73 o                         
  -2  13  12         15.44         21.78        70.36 o                         
  -1  13  12      30824.68      29693.08       532.99 o                         
   0  13  12         16.91        -61.02        61.02 o                         
   1  13  12       1156.39       1198.57       105.23 o                         
   2  13  12         47.31        109.07        71.72 o                         
   3  13  12        405.27        340.65        79.25 o                         
   4  13  12     244448.14     239164.75      3294.90 o                         
   5  13  12        538.23        552.19        82.20 o                         
   6  13  12          2.54        106.99        68.50 o                         
   7  13  12      19974.94      20164.41       396.47 o                         
   8  13  12         16.74        190.59        76.94 o                         
   9  13  12      11767.06      11487.86       304.38 o                         
  10  13  12          2.66         16.27        92.50 o                         
  11  13  12       2519.18       2681.53       189.90 o                         
  12  13  12          0.02        -75.34       139.04 o                         
  13  13  12       2923.78       2932.95       237.91 o                         
 -12  14  12       1034.13       1396.99       222.49 o                         
 -11  14  12          0.29        -32.92       156.38 o                         
 -10  14  12       7696.19       7622.65       306.37 o                         
  -9  14  12          2.47        -59.86       102.64 o                         
  -8  14  12       7646.72       7528.63       273.79 o                         
  -7  14  12          1.62        -68.95        92.61 o                         
  -6  14  12         79.39        -69.38        93.37 o                         
  -5  14  12         45.28        279.22       102.06 o                         
  -4  14  12       1425.12       1496.75       126.19 o                         
  -3  14  12     211827.78     211078.53      3193.82 o                         
  -2  14  12        204.45        357.09        88.86 o                         
  -1  14  12          2.27        -72.41        72.41 o                         
   0  14  12         23.83          0.18        74.16 o                         
   1  14  12          1.78         44.55        74.74 o                         
   2  14  12       5176.66       5732.64       203.03 o                         
   3  14  12          1.23        -19.04        73.52 o                         
   4  14  12       2873.23       2702.69       144.37 o                         
   5  14  12         24.07          0.82        73.18 o                         
   6  14  12       5616.64       5295.40       200.19 o                         
   7  14  12     165901.53     165500.17      2329.67 o                         
   8  14  12        899.65        685.77       106.90 o                         
   9  14  12         61.08        -40.40        97.01 o                         
  10  14  12       2446.34       2737.13       205.45 o                         
  11  14  12          9.82         -7.47       148.04 o                         
  12  14  12       5801.41       6320.26       370.59 o                         
  13  14  12          0.07        444.88       472.28 o                         
 -11  15  12       2428.83       2744.88       289.72 o                         
 -10  15  12     111574.13     114211.21      2202.91 o                         
  -9  15  12      10850.67      11209.65       407.71 o                         
  -8  15  12          1.58         23.03       111.79 o                         
  -7  15  12        640.40        501.16       119.54 o                         
  -6  15  12         59.20         35.65       105.80 o                         
  -5  15  12       8162.73       7733.73       306.60 o                         
  -4  15  12          5.10         11.68       100.49 o                         
  -3  15  12       1031.93        977.81       123.70 o                         
  -2  15  12         73.38         68.66        88.83 o                         
  -1  15  12        984.84        989.33       112.62 o                         
   0  15  12     192390.44     189606.80      2766.88 o                         
   1  15  12       2225.31       2432.27       149.74 o                         
   2  15  12          4.98         40.82        81.56 o                         
   3  15  12       9986.08      10315.39       289.76 o                         
   4  15  12          0.11         36.30        81.89 o                         
   5  15  12      11071.84      11143.72       304.32 o                         
   6  15  12          3.41         88.08        92.98 o                         
   7  15  12       2390.90       2532.33       174.69 o                         
   8  15  12          9.82         57.60        94.30 o                         
   9  15  12       2412.38       2517.40       204.09 o                         
  10  15  12     115989.06     116947.19      2216.15 o                         
  11  15  12        258.32        366.34       184.26 o                         
 -10  16  12         98.54        184.66       208.65 o                         
  -9  16  12         31.39       -201.69       201.69 o                         
  -8  16  12       2719.08       2945.47       260.70 o                         
  -7  16  12     125534.60     125956.23      2118.04 o                         
  -6  16  12          0.92        -20.55       133.43 o                         
  -5  16  12          0.49       -112.95       112.95 o                         
  -4  16  12       1791.49       1756.78       173.99 o                         
  -3  16  12          0.27        -90.96        90.96 o                         
  -2  16  12       8434.16       8732.17       289.42 o                         
  -1  16  12          1.64          7.06        91.03 o                         
   0  16  12       2451.59       2408.54       155.34 o                         
   1  16  12         20.62         84.15        85.85 o                         
   2  16  12        340.55        445.98       100.11 o                         
   3  16  12     149764.06     144383.69      2350.37 o                         
   4  16  12       1012.11        775.13       124.62 o                         
   5  16  12         32.24         57.94        97.49 o                         
   6  16  12       1527.74       1425.86       149.41 o                         
   7  16  12          2.54        -93.69       122.71 o                         
   8  16  12       5237.95       5066.06       282.01 o                         
   9  16  12          0.15         31.13       173.12 o                         
  10  16  12       2549.25       2821.00       282.90 o                         
  -8  17  12          0.25        302.84       223.98 o                         
  -7  17  12        900.73       1012.29       210.95 o                         
  -6  17  12         62.67        171.59       179.43 o                         
  -5  17  12       2911.30       3335.64       267.56 o                         
  -4  17  12     125319.52     126827.01      2416.78 o                         
  -3  17  12       3786.88       4167.23       259.49 o                         
  -2  17  12          5.40        -72.79       103.72 o                         
  -1  17  12       1964.20       1945.88       156.12 o                         
   0  17  12         17.80        145.05       100.42 o                         
   1  17  12       5727.93       6379.41       261.53 o                         
   2  17  12          1.28         83.95       105.37 o                         
   3  17  12       2395.98       2454.44       184.17 o                         
   4  17  12         39.47        294.97       123.91 o                         
   5  17  12        203.13         -1.02       135.34 o                         
   6  17  12     115940.11     114068.73      2349.71 o                         
   7  17  12        493.20        261.51       213.04 o                         
   8  17  12         11.14        -74.31       184.80 o                         
  -6  18  12       8725.41       9767.03       462.33 o                         
  -5  18  12          2.48         25.38       210.36 o                         
  -4  18  12       1854.44       1964.10       267.09 o                         
  -3  18  12         17.80       -115.25       193.95 o                         
  -2  18  12        684.29        937.82       202.69 o                         
  -1  18  12     111746.90     112466.14      2158.99 o                         
   0  18  12        768.63        742.46       190.52 o                         
   1  18  12         12.59         64.45       149.03 o                         
   2  18  12         95.31        102.83       151.94 o                         
   3  18  12          0.09         32.72       157.17 o                         
   4  18  12       6704.77       7298.97       318.71 o                         
   5  18  12          0.48       -117.19       180.09 o                         
   6  18  12       3242.47       2917.51       267.27 o                         
  -2  19  12          0.04       -392.38       392.38 o                         
  -1  19  12       2227.92       2297.70       256.67 o                         
   0  19  12         63.68         41.37       194.41 o                         
   1  19  12        596.76        864.13       218.20 o                         
   2  19  12      95351.69      98333.39      2999.50 o                         
   0   1  13       1964.57       2218.97        48.60 o                         
   1   1  13       3551.61       3819.08        63.22 o                         
  -1   2  13      30953.47      31315.43       326.98 o                         
   0   2  13       4828.30       5019.10        74.58 o                         
   1   2  13       2978.11       2794.30        60.07 o                         
   2   2  13        879.78       1030.10        37.19 o                         
  -2   3  13       6415.25       6397.80        96.71 o                         
  -1   3  13          0.02         20.59        21.26 o                         
   0   3  13       5553.56       5578.35        86.22 o                         
   1   3  13       2887.33       3047.40        65.34 o                         
   2   3  13       3131.46       3337.24        64.03 o                         
   3   3  13       6532.24       6528.07        99.83 o                         
  -3   4  13       1163.61       1030.50        44.30 o                         
  -2   4  13        687.86        698.47        35.99 o                         
  -1   4  13       1194.28       1236.81        46.69 o                         
   0   4  13       4125.19       4220.53        76.77 o                         
   1   4  13       2316.88       2281.58        61.47 o                         
   2   4  13          3.61          9.22        21.28 o                         
   3   4  13      12069.04      12210.27       162.96 o                         
   4   4  13       3556.52       3614.06        78.36 o                         
  -4   5  13      22047.71      21321.33       267.50 o                         
  -3   5  13        475.98        526.54        34.90 o                         
  -2   5  13      11291.29      11317.82       161.42 o                         
  -1   5  13       5502.56       5717.79        94.78 o                         
   0   5  13       1158.12       1062.32        40.83 o                         
   1   5  13        657.42        814.22        36.47 o                         
   2   5  13      12860.86      12985.29       163.78 o                         
   3   5  13       2591.65       2583.45        64.52 o                         
   4   5  13      43047.90      43448.74       460.08 o                         
   5   5  13          0.33         13.35        29.26 o                         
  -5   6  13       5561.82       5393.97       114.01 o                         
  -4   6  13       6977.42       7039.79       121.91 o                         
  -3   6  13         22.02        127.39        30.75 o                         
  -2   6  13         12.49         -5.89        24.78 o                         
  -1   6  13        151.04        196.66        27.83 o                         
   0   6  13        721.94        801.26        39.36 o                         
   1   6  13      49063.60      48741.73       544.36 o                         
   2   6  13       7787.19       7963.04       118.00 o                         
   3   6  13        379.01        265.86        31.23 o                         
   4   6  13         46.88        100.09        27.99 o                         
   5   6  13        299.98        338.95        35.64 o                         
   6   6  13        410.96        476.85        43.26 o                         
  -6   7  13       7795.81       7924.08       150.14 o                         
  -5   7  13       3177.93       3166.13        92.68 o                         
  -4   7  13        171.14        209.49        42.55 o                         
  -3   7  13        480.62        570.77        47.45 o                         
  -2   7  13      28987.07      29403.04       362.80 o                         
  -1   7  13       5008.76       5176.09       101.44 o                         
   0   7  13      25074.44      24781.66       296.34 o                         
   1   7  13          0.35        -19.77        29.49 o                         
   2   7  13         77.82         76.95        30.29 o                         
   3   7  13       1527.76       1569.60        60.02 o                         
   4   7  13       8696.88       8476.08       140.32 o                         
   5   7  13       7036.67       7004.57       132.19 o                         
   6   7  13         21.66         53.27        38.82 o                         
   7   7  13         34.66         92.15        40.85 o                         
  -7   8  13        408.76        512.27        53.89 o                         
  -6   8  13         34.96        -37.94        42.17 o                         
  -5   8  13       1250.71       1170.19        65.66 o                         
  -4   8  13         13.25        166.36        42.64 o                         
  -3   8  13      46961.14      46881.09       559.18 o                         
  -2   8  13       5914.61       5894.81       122.22 o                         
  -1   8  13        147.28        150.05        37.26 o                         
   0   8  13         73.19        181.25        35.46 o                         
   1   8  13       6782.01       6915.57       123.75 o                         
   2   8  13       2489.89       2729.06        86.45 o                         
   3   8  13       5430.84       5439.61       117.83 o                         
   4   8  13         31.96         35.84        34.18 o                         
   5   8  13       7825.76       7730.72       145.01 o                         
   6   8  13       1863.00       1851.47        76.86 o                         
   7   8  13      18748.17      18704.95       278.24 o                         
   8   8  13       6703.56       7012.23       173.07 o                         
  -8   9  13        153.56        197.90        61.57 o                         
  -7   9  13        203.09        378.74        58.41 o                         
  -6   9  13      17602.30      17795.17       282.55 o                         
  -5   9  13       5772.49       5630.54       152.25 o                         
  -4   9  13      11486.19      11309.84       210.92 o                         
  -3   9  13          3.56         78.14        41.94 o                         
  -2   9  13       4935.22       5100.22       125.08 o                         
  -1   9  13        204.84        283.27        43.30 o                         
   0   9  13      13439.23      13276.26       212.95 o                         
   1   9  13       6072.90       6240.48       133.74 o                         
   2   9  13         17.57         65.60        41.51 o                         
   3   9  13         14.70         79.62        39.32 o                         
   4   9  13      12044.88      12019.21       201.89 o                         
   5   9  13       1296.98       1396.64        76.83 o                         
   6   9  13      25601.83      25951.36       368.58 o                         
   7   9  13          1.24         73.56        49.10 o                         
   8   9  13       1569.70       1702.15        92.07 o                         
   9   9  13       1500.27       1640.49        97.10 o                         
  -9  10  13        619.55        551.44        79.56 o                         
  -8  10  13        430.14        363.47        74.22 o                         
  -7  10  13      22961.30      23911.94       397.74 o                         
  -6  10  13       3326.87       3264.17       129.69 o                         
  -5  10  13         15.75        -10.73        54.07 o                         
  -4  10  13         52.59        112.18        48.40 o                         
  -3  10  13      11765.05      11772.41       214.71 o                         
  -2  10  13       4541.37       4730.17       130.57 o                         
  -1  10  13       3080.47       3283.54       110.23 o                         
   0  10  13         45.27         10.04        45.33 o                         
   1  10  13        717.48        567.20        57.60 o                         
   2  10  13        403.59        298.55        54.39 o                         
   3  10  13      34749.26      34078.19       485.75 o                         
   4  10  13       7201.19       6796.38       166.32 o                         
   5  10  13         44.24        148.86        53.78 o                         
   6  10  13        673.84        664.77        65.95 o                         
   7  10  13          1.52         78.57        52.02 o                         
   8  10  13        227.53        290.75        63.98 o                         
   9  10  13       1632.65       1583.08       107.79 o                         
  10  10  13         62.24         81.13        77.27 o                         
 -10  11  13       3275.42       3275.60       203.14 o                         
  -9  11  13       5012.75       5109.97       200.37 o                         
  -8  11  13       4869.81       5004.96       181.20 o                         
  -7  11  13          9.73        -10.78        73.02 o                         
  -6  11  13       4814.76       5050.57       172.31 o                         
  -5  11  13         57.28         98.45        64.08 o                         
  -4  11  13       6992.24       7248.01       180.28 o                         
  -3  11  13       3834.15       3789.07       127.47 o                         
  -2  11  13         12.64         95.90        56.41 o                         
  -1  11  13         13.38        113.77        51.05 o                         
   0  11  13      23615.06      23548.47       365.11 o                         
   1  11  13       2784.16       2922.17       113.16 o                         
   2  11  13      22328.33      20991.32       360.93 o                         
   3  11  13          1.52         27.45        52.57 o                         
   4  11  13        122.81        197.17        54.82 o                         
   5  11  13        668.04        723.46        70.57 o                         
   6  11  13       4476.95       4267.82       151.37 o                         
   7  11  13       5817.19       5851.57       174.54 o                         
   8  11  13        165.49        149.99        69.47 o                         
   9  11  13        474.23        513.53        94.93 o                         
  10  11  13        252.34        260.20        94.69 o                         
  11  11  13         53.03        145.60        99.62 o                         
 -11  12  13       6900.46       7333.89       306.43 o                         
 -10  12  13       1578.85       1701.21       144.51 o                         
  -9  12  13        215.64        275.48        91.70 o                         
  -8  12  13         21.05         72.26        78.94 o                         
  -7  12  13       4778.11       5038.22       215.30 o                         
  -6  12  13       4800.54       4817.65       195.64 o                         
  -5  12  13       1747.19       1829.94       111.64 o                         
  -4  12  13         56.18         84.70        69.37 o                         
  -3  12  13          2.29         30.64        55.91 o                         
  -2  12  13          1.88        113.92        58.99 o                         
  -1  12  13      30951.54      30848.87       461.36 o                         
   0  12  13       5762.60       5692.44       169.38 o                         
   1  12  13        174.19        186.30        60.18 o                         
   2  12  13        726.01        626.29        80.49 o                         
   3  12  13       4868.49       4924.35       173.41 o                         
   4  12  13       1280.59       1284.71        92.66 o                         
   5  12  13       2141.86       2141.21       118.51 o                         
   6  12  13         72.74         21.71        62.47 o                         
   7  12  13        653.87        817.94        91.42 o                         
   8  12  13        823.02        726.88        97.19 o                         
   9  12  13       6751.19       6828.49       245.43 o                         
  10  12  13       4888.08       5032.28       226.21 o                         
  11  12  13        328.00        366.89       110.87 o                         
  12  12  13        715.64        948.37       146.68 o                         
 -12  13  13       1859.91       1635.16       203.41 o                         
 -11  13  13         15.21        -48.87       114.29 o                         
 -10  13  13       1203.09       1130.90       136.72 o                         
  -9  13  13        430.18        131.70       109.99 o                         
  -8  13  13       1137.64       1254.91       133.17 o                         
  -7  13  13       1978.36       2026.84       172.57 o                         
  -6  13  13        136.67        139.90       106.97 o                         
  -5  13  13         25.43        110.86        82.61 o                         
  -4  13  13      15680.12      15558.34       348.19 o                         
  -3  13  13       3581.36       3668.05       190.83 o                         
  -2  13  13      15804.55      16021.54       351.75 o                         
  -1  13  13         10.44         50.48        72.11 o                         
   0  13  13       1598.66       1475.85       107.18 o                         
   1  13  13         74.06        144.69        67.67 o                         
   2  13  13       6563.76       6217.33       214.12 o                         
   3  13  13       5127.73       4836.79       193.14 o                         
   4  13  13        213.46        189.20        77.55 o                         
   5  13  13        437.66        549.45        84.19 o                         
   6  13  13       5438.71       5236.43       193.53 o                         
   7  13  13        516.47        455.97        92.62 o                         
   8  13  13       8840.97       8826.70       273.31 o                         
   9  13  13          2.88        -73.50        77.53 o                         
  10  13  13         90.09         91.81       101.62 o                         
  11  13  13        657.94        609.62       135.10 o                         
  12  13  13         13.19        -35.25       148.46 o                         
  13  13  13       3686.94       3576.97       255.14 o                         
 -12  14  13          7.33         13.23       183.33 o                         
 -11  14  13        307.99        300.08       174.64 o                         
 -10  14  13       3798.09       3610.87       224.12 o                         
  -9  14  13        869.07        797.24       133.20 o                         
  -8  14  13         60.72        -77.37        99.48 o                         
  -7  14  13         71.59         79.63        99.99 o                         
  -6  14  13        212.49        181.04       114.96 o                         
  -5  14  13      15021.83      15337.07       389.01 o                         
  -4  14  13       3605.36       3543.13       198.86 o                         
  -3  14  13        105.93         81.45        92.09 o                         
  -2  14  13        535.60        497.71        96.36 o                         
  -1  14  13       7858.01       7494.02       248.56 o                         
   0  14  13       2460.94       2574.12       145.91 o                         
   1  14  13       2604.69       2573.04       143.39 o                         
   2  14  13         79.78        108.49        70.54 o                         
   3  14  13         10.50        116.15        79.06 o                         
   4  14  13        183.11        240.82        85.62 o                         
   5  14  13      13353.61      13345.70       320.56 o                         
   6  14  13       5099.48       5374.96       210.81 o                         
   7  14  13        111.55        131.35        81.64 o                         
   8  14  13        990.86        915.99       125.45 o                         
   9  14  13          1.89         61.82       100.87 o                         
  10  14  13        115.93         -5.52       131.53 o                         
  11  14  13          7.20       -155.92       155.92 o                         
  12  14  13         73.97         -4.78       165.47 o                         
 -11  15  13        909.41        868.13       237.45 o                         
 -10  15  13        708.47        635.87       192.26 o                         
  -9  15  13         41.50        153.76       152.54 o                         
  -8  15  13       4159.97       4369.69       228.23 o                         
  -7  15  13       3400.89       3206.88       197.88 o                         
  -6  15  13       8938.10       9069.29       357.15 o                         
  -5  15  13         23.47        120.74       114.14 o                         
  -4  15  13        920.19        989.08       135.93 o                         
  -3  15  13         51.78        125.92        98.70 o                         
  -2  15  13       3375.70       3544.71       188.03 o                         
  -1  15  13       3494.68       3711.72       182.16 o                         
   0  15  13        207.03        390.93        95.76 o                         
   1  15  13        375.02        423.17        96.86 o                         
   2  15  13      10244.14      10596.13       286.67 o                         
   3  15  13       1273.59       1279.23       114.36 o                         
   4  15  13       9764.02      10088.34       298.89 o                         
   5  15  13          3.76         -9.84        80.05 o                         
   6  15  13       1432.38       1080.53       131.82 o                         
   7  15  13        285.20        291.46       105.61 o                         
   8  15  13        556.07        293.56       124.18 o                         
   9  15  13       4168.04       4037.09       270.11 o                         
  10  15  13        135.14        193.57       153.08 o                         
  11  15  13        780.64        936.77       194.84 o                         
 -10  16  13        418.84        664.58       225.75 o                         
  -9  16  13       4525.56       4377.51       341.09 o                         
  -8  16  13       1889.85       1816.19       236.23 o                         
  -7  16  13        375.15        215.98       143.66 o                         
  -6  16  13        300.30        633.66       157.58 o                         
  -5  16  13       3806.90       3969.48       260.49 o                         
  -4  16  13       2865.71       3145.83       238.68 o                         
  -3  16  13       2372.93       2449.32       179.73 o                         
  -2  16  13         74.39         76.77        96.73 o                         
  -1  16  13         23.02         53.49        94.79 o                         
   0  16  13          0.37        187.37        92.53 o                         
   1  16  13      12587.05      12562.76       328.23 o                         
   2  16  13       4256.67       4147.83       198.08 o                         
   3  16  13        355.68        506.36        99.03 o                         
   4  16  13       1033.31       1053.48       128.15 o                         
   5  16  13       1628.40       1643.45       148.35 o                         
   6  16  13        607.56        488.21       136.76 o                         
   7  16  13        133.18        308.60       148.69 o                         
   8  16  13         90.65       -105.68       176.88 o                         
   9  16  13        635.66        513.11       221.60 o                         
  10  16  13        326.14        450.90       204.67 o                         
  -8  17  13         16.98       -145.67       214.47 o                         
  -7  17  13        307.99        169.11       188.87 o                         
  -6  17  13        484.29        447.29       181.83 o                         
  -5  17  13       1954.50       2013.58       240.17 o                         
  -4  17  13        328.54         75.74       162.75 o                         
  -3  17  13        315.63        393.78       165.43 o                         
  -2  17  13       7103.36       7198.26       301.07 o                         
  -1  17  13       1836.37       1728.93       164.16 o                         
   0  17  13       8603.64       8456.59       299.75 o                         
   1  17  13         17.75        -99.66        99.66 o                         
   2  17  13       1857.76       1673.78       175.22 o                         
   3  17  13         29.90        110.04       124.82 o                         
   4  17  13       1185.88        984.99       168.17 o                         
   5  17  13       3743.66       3411.41       256.01 o                         
   6  17  13        176.29        427.41       168.19 o                         
   7  17  13        776.97        761.90       211.20 o                         
   8  17  13       1606.32       2173.52       279.03 o                         
  -5  18  13        186.44       -103.99       214.38 o                         
  -4  18  13         98.70       -199.70       205.71 o                         
  -3  18  13       6617.17       7171.82       406.30 o                         
  -2  18  13       2896.86       3328.24       275.33 o                         
  -1  18  13        549.77        733.71       192.68 o                         
   0  18  13        812.41        531.75       194.86 o                         
   1  18  13       2498.56       2483.64       222.59 o                         
   2  18  13       1205.25       1216.77       193.39 o                         
   3  18  13        441.58        299.17       173.21 o                         
   4  18  13         90.52        106.23       167.26 o                         
   5  18  13       1246.25       1374.00       223.12 o                         
   0   0  14     233231.97     243296.31      5629.99 o                         
   0   1  14        226.51        256.19        23.38 o                         
   1   1  14        702.52        719.78        30.96 o                         
  -1   2  14         85.14         93.18        19.81 o                         
   0   2  14       3654.65       3624.62        67.50 o                         
   1   2  14      11517.95      11599.33       157.62 o                         
   2   2  14       2113.12       2075.09        53.22 o                         
  -2   3  14         28.66          2.75        19.91 o                         
  -1   3  14     254582.88     265377.69      2686.28 o                         
   0   3  14         42.93         72.45        21.26 o                         
   1   3  14       1717.54       1712.29        50.18 o                         
   2   3  14       1108.49       1185.93        42.87 o                         
   3   3  14       1449.67       1558.84        54.18 o                         
  -3   4  14       9975.21      10465.67       151.86 o                         
  -2   4  14        279.82        328.42        28.98 o                         
  -1   4  14         93.41         83.25        23.69 o                         
   0   4  14        294.13        308.95        28.91 o                         
   1   4  14        223.61        249.91        28.28 o                         
   2   4  14     141116.89     141329.19      1451.07 o                         
   3   4  14        151.68        160.62        25.46 o                         
   4   4  14        976.25        985.05        45.89 o                         
  -4   5  14        527.32        512.53        39.74 o                         
  -3   5  14       2747.58       2769.29        77.89 o                         
  -2   5  14        925.38        993.14        46.17 o                         
  -1   5  14        540.72        556.65        36.24 o                         
   0   5  14       9926.53      10416.73       158.28 o                         
   1   5  14        849.13        845.80        40.22 o                         
   2   5  14         44.95         36.69        23.05 o                         
   3   5  14       1680.28       1719.89        54.55 o                         
   4   5  14        159.71        247.22        32.21 o                         
   5   5  14      98441.48      98628.18      1096.73 o                         
  -5   6  14         83.10         76.54        36.05 o                         
  -4   6  14       4815.00       4522.41       100.75 o                         
  -3   6  14         18.87         41.76        31.22 o                         
  -2   6  14      85691.02      84153.82       914.23 o                         
  -1   6  14        888.15        910.02        44.04 o                         
   0   6  14       1425.73       1412.57        51.48 o                         
   1   6  14        589.65        565.85        45.50 o                         
   2   6  14       5697.86       5608.87        98.51 o                         
   3   6  14       7532.41       7845.96       130.65 o                         
   4   6  14        777.81        689.38        48.48 o                         
   5   6  14        178.28        174.25        35.66 o                         
   6   6  14       7398.59       7373.82       145.80 o                         
  -6   7  14        587.11        562.21        55.63 o                         
  -5   7  14        952.27        891.72        61.03 o                         
  -4   7  14       6609.34       6331.26       145.13 o                         
  -3   7  14       1278.89       1213.11        60.55 o                         
  -2   7  14         51.87         83.90        32.68 o                         
  -1   7  14         24.11          8.44        31.13 o                         
   0   7  14          3.05         45.00        28.14 o                         
   1   7  14      97986.88      98850.55      1097.38 o                         
   2   7  14         36.35         81.66        30.61 o                         
   3   7  14         21.49         44.84        30.19 o                         
   4   7  14       1583.30       1564.56        62.74 o                         
   5   7  14       3200.36       3010.61        88.95 o                         
   6   7  14       6616.63       6478.35       139.90 o                         
   7   7  14       1825.13       1886.38        81.54 o                         
  -7   8  14        296.83        182.85        48.76 o                         
  -6   8  14      18475.12      18217.85       271.38 o                         
  -5   8  14       1433.98       1408.76        73.36 o                         
  -4   8  14        708.88        644.11        58.19 o                         
  -3   8  14        564.88        611.92        50.39 o                         
  -2   8  14        537.03        534.58        46.66 o                         
  -1   8  14       6692.97       6957.80       136.36 o                         
   0   8  14        466.01        503.14        46.91 o                         
   1   8  14        343.55        327.60        39.85 o                         
   2   8  14       2544.64       2618.02        80.49 o                         
   3   8  14        176.12        160.16        37.17 o                         
   4   8  14      31959.25      30476.56       374.58 o                         
   5   8  14         72.33         71.18        38.25 o                         
   6   8  14        472.86        400.48        50.59 o                         
   7   8  14       1015.98       1122.97        69.91 o                         
   8   8  14      10265.51      10099.21       190.46 o                         
  -8   9  14       3048.20       3384.89       138.88 o                         
  -7   9  14       6074.42       6142.33       172.85 o                         
  -6   9  14         43.28         72.19        51.31 o                         
  -5   9  14       1802.35       1737.86        92.30 o                         
  -4   9  14         29.86        128.15        53.47 o                         
  -3   9  14      37960.05      38926.69       494.15 o                         
  -2   9  14        428.22        438.00        44.82 o                         
  -1   9  14        210.16        265.93        41.49 o                         
   0   9  14       1241.79       1186.10        65.12 o                         
   1   9  14        289.96        284.06        46.20 o                         
   2   9  14       6570.51       7169.02       144.08 o                         
   3   9  14        888.88        794.03        59.28 o                         
   4   9  14        417.74        407.51        51.79 o                         
   5   9  14       7600.90       7546.72       161.34 o                         
   6   9  14        197.88        184.00        48.80 o                         
   7   9  14      16465.79      17184.90       289.46 o                         
   8   9  14         39.58        104.53        56.27 o                         
   9   9  14       4121.43       4103.41       151.76 o                         
  -9  10  14       1407.02       1464.76       107.57 o                         
  -8  10  14         26.34        -62.56        62.56 o                         
  -7  10  14        434.27        393.74        67.74 o                         
  -6  10  14        944.11        845.10        82.35 o                         
  -5  10  14       4480.15       4723.67       158.84 o                         
  -4  10  14       5484.47       5770.61       166.40 o                         
  -3  10  14        345.46        196.90        54.02 o                         
  -2  10  14        336.10        339.85        53.26 o                         
  -1  10  14          0.92         58.39        44.67 o                         
   0  10  14      17915.10      17422.48       286.00 o                         
   1  10  14        516.18        506.78        58.46 o                         
   2  10  14        131.26         92.64        45.72 o                         
   3  10  14       1057.17       1057.93        72.09 o                         
   4  10  14       6864.49       6415.21       163.99 o                         
   5  10  14       3490.93       3968.29       121.93 o                         
   6  10  14         49.12        -21.79        49.15 o                         
   7  10  14        267.83        235.53        59.65 o                         
   8  10  14      11996.60      11907.99       251.64 o                         
   9  10  14        343.93        134.37        73.68 o                         
  10  10  14        781.13       1197.34       120.75 o                         
 -10  11  14         33.09        -15.20        89.92 o                         
  -9  11  14       4013.03       4056.11       175.94 o                         
  -8  11  14         89.10         92.35        77.22 o                         
  -7  11  14       6072.38       6685.94       203.58 o                         
  -6  11  14        832.75        707.70        86.78 o                         
  -5  11  14        200.05        143.43        64.95 o                         
  -4  11  14        758.81        854.04        82.20 o                         
  -3  11  14       1711.67       1524.56        94.06 o                         
  -2  11  14       4398.67       4975.90       144.97 o                         
  -1  11  14        102.22        113.52        53.71 o                         
   0  11  14        393.97        396.46        60.10 o                         
   1  11  14       2496.49       2454.01       105.35 o                         
   2  11  14         48.08         50.27        51.00 o                         
   3  11  14      15914.55      16405.02       282.47 o                         
   4  11  14         36.76          5.51        52.20 o                         
   5  11  14       2300.91       2260.19       107.21 o                         
   6  11  14       1405.17       1434.58        88.73 o                         
   7  11  14       3720.78       3692.25       143.69 o                         
   8  11  14       3188.16       3503.28       146.70 o                         
   9  11  14        639.45        621.02       107.02 o                         
  10  11  14        464.73        356.55       100.55 o                         
  11  11  14       6449.05       6852.73       275.04 o                         
 -11  12  14        275.06        405.00       119.37 o                         
 -10  12  14       2190.37       2162.80       167.15 o                         
  -9  12  14       2216.92       3021.80       161.47 o                         
  -8  12  14       8639.61       8856.22       277.38 o                         
  -7  12  14        227.17        141.97        90.13 o                         
  -6  12  14       4914.19       4833.99       198.86 o                         
  -5  12  14        129.50         -6.39        72.26 o                         
  -4  12  14       2139.56       2157.10       121.63 o                         
  -3  12  14        957.09        774.73        77.79 o                         
  -2  12  14        157.12        164.33        60.39 o                         
  -1  12  14        899.13       1015.58        82.52 o                         
   0  12  14        525.06        502.70        67.38 o                         
   1  12  14       3098.05       3431.81       142.86 o                         
   2  12  14        324.61        366.51        67.84 o                         
   3  12  14        451.95        392.22        73.73 o                         
   4  12  14       6745.25       6583.68       198.85 o                         
   5  12  14        133.22        154.78        65.49 o                         
   6  12  14       1452.58       2176.31       117.75 o                         
   7  12  14         26.25         33.90        69.68 o                         
   8  12  14       2116.82       2135.62       145.94 o                         
   9  12  14       1077.26       1100.77       128.01 o                         
  10  12  14       9620.97       9545.80       317.65 o                         
  11  12  14       1051.46       1332.31       137.84 o                         
  12  12  14        111.44         31.03       120.29 o                         
 -12  13  14        129.53        202.25       168.06 o                         
 -11  13  14        893.08       1366.01       162.71 o                         
 -10  13  14        920.13       1109.08       164.72 o                         
  -9  13  14         36.81        -48.16        96.72 o                         
  -8  13  14        428.89        595.38       116.32 o                         
  -7  13  14       4772.22       4701.94       216.35 o                         
  -6  13  14       2055.13       2377.32       176.57 o                         
  -5  13  14       1547.91       1577.73       142.22 o                         
  -4  13  14        286.67        247.92        93.22 o                         
  -3  13  14          9.85         17.71        71.32 o                         
  -2  13  14          1.24        -47.50        68.95 o                         
  -1  13  14       5554.13       6329.56       213.77 o                         
   0  13  14        309.67        238.14        75.38 o                         
   1  13  14       1125.03       1243.82       105.96 o                         
   2  13  14       1050.00       1176.83       104.79 o                         
   3  13  14        274.89        206.95        76.91 o                         
   4  13  14       3167.28       3714.12       173.44 o                         
   5  13  14        557.98        553.13        86.14 o                         
   6  13  14        605.78        607.81        93.64 o                         
   7  13  14       7915.43       7881.63       246.06 o                         
   8  13  14        169.13        118.33        89.76 o                         
   9  13  14       1458.24       2528.34       163.40 o                         
  10  13  14         12.01        -12.19        92.84 o                         
  11  13  14       3571.48       4067.40       255.09 o                         
  12  13  14       1100.32       1022.63       186.20 o                         
  13  13  14       2734.10       2861.25       256.79 o                         
 -12  14  14       6771.75       6792.54       359.58 o                         
 -11  14  14        109.38         74.20       171.72 o                         
 -10  14  14       6540.17       5991.65       297.45 o                         
  -9  14  14        243.52        197.89       114.91 o                         
  -8  14  14        580.55        913.26       130.19 o                         
  -7  14  14       1069.16       1135.59       136.43 o                         
  -6  14  14        414.40        245.18       118.49 o                         
  -5  14  14        616.50        627.29       120.64 o                         
  -4  14  14        793.78        928.59       139.91 o                         
  -3  14  14       2104.72       2389.18       163.85 o                         
  -2  14  14       2078.84       2058.90       140.20 o                         
  -1  14  14        484.69        295.05        89.79 o                         
   0  14  14        547.50        541.79        95.06 o                         
   1  14  14          5.05         85.88        73.63 o                         
   2  14  14        605.24       1169.67       100.25 o                         
   3  14  14        247.76        286.82        81.20 o                         
   4  14  14       1978.10       2175.01       139.21 o                         
   5  14  14       1093.90       1134.73       116.77 o                         
   6  14  14       5454.97       5599.66       206.95 o                         
   7  14  14       1184.51       1654.31       129.70 o                         
   8  14  14         65.76         61.59       100.71 o                         
   9  14  14        286.84        307.01       110.75 o                         
  10  14  14       8949.45       9446.10       375.82 o                         
  11  14  14        217.41         21.41       168.53 o                         
  12  14  14        936.56       1547.94       221.02 o                         
 -11  15  14       3355.19       3318.70       310.62 o                         
 -10  15  14        759.82       1104.68       232.08 o                         
  -9  15  14       2017.07       1978.92       214.43 o                         
  -8  15  14        184.53         33.39       118.66 o                         
  -7  15  14       1088.59        871.82       134.78 o                         
  -6  15  14         10.47         -2.32       116.89 o                         
  -5  15  14        387.87       1192.97       152.33 o                         
  -4  15  14        604.11        613.46       132.60 o                         
  -3  15  14        706.61        970.79       147.45 o                         
  -2  15  14        638.48        868.72       120.18 o                         
  -1  15  14       1316.38       1144.47       122.65 o                         
   0  15  14       2179.60       2560.66       154.94 o                         
   1  15  14         73.24          8.65        82.36 o                         
   2  15  14        576.23        390.33        93.77 o                         
   3  15  14       3857.27       3783.41       174.34 o                         
   4  15  14         79.35        101.41        82.27 o                         
   5  15  14       1240.76       1596.21       124.17 o                         
   6  15  14         31.97         73.18        93.47 o                         
   7  15  14       3279.37       3049.64       178.80 o                         
   8  15  14       1020.46        658.96       143.53 o                         
   9  15  14       2084.22       2032.18       226.10 o                         
  10  15  14       1209.18       1215.91       211.93 o                         
  11  15  14        178.22        177.98       217.17 o                         
  -9  16  14        352.36        327.13       214.10 o                         
  -8  16  14       1677.46       1568.10       235.37 o                         
  -7  16  14       1124.18       1355.74       199.02 o                         
  -6  16  14       3222.01       3588.01       249.52 o                         
  -5  16  14        361.66        330.86       152.42 o                         
  -4  16  14        691.18        635.95       153.22 o                         
  -3  16  14         27.56        105.12       117.64 o                         
  -2  16  14        746.92       1171.02       133.08 o                         
  -1  16  14        526.99        426.87       112.15 o                         
   0  16  14       2067.13       2066.81       148.23 o                         
   1  16  14        921.61       1050.12       130.18 o                         
   2  16  14        500.66        564.53       113.21 o                         
   3  16  14       1068.55       1233.25       122.89 o                         
   4  16  14        248.94        136.28       103.37 o                         
   5  16  14        437.35        438.62       115.53 o                         
   6  16  14       5626.73       5650.63       288.00 o                         
   7  16  14        109.61        182.87       179.13 o                         
   8  16  14        331.09       1110.41       207.33 o                         
   9  16  14          8.44         49.33       208.25 o                         
  -7  17  14        435.03        276.36       196.16 o                         
  -6  17  14        366.24        416.17       192.30 o                         
  -5  17  14       3581.68       3470.56       285.35 o                         
  -4  17  14       1101.92       1177.58       209.05 o                         
  -3  17  14         17.41        115.51       169.84 o                         
  -2  17  14        438.03        348.60       138.25 o                         
  -1  17  14        501.01        416.53       141.57 o                         
   0  17  14         23.02         21.40       120.77 o                         
   1  17  14        714.92       1402.96       151.46 o                         
   2  17  14        202.07        -61.48       130.49 o                         
   3  17  14       2922.05       2825.01       221.85 o                         
   4  17  14        740.47        453.83       160.98 o                         
   5  17  14        105.35         74.78       175.37 o                         
   6  17  14       1204.17       2416.91       246.92 o                         
   7  17  14        284.87        320.71       214.13 o                         
  -5  18  14        665.50        137.93       338.61 o                         
  -4  18  14       1929.75       1886.58       256.03 o                         
  -3  18  14        630.49        363.28       207.99 o                         
  -2  18  14        360.76         77.53       197.81 o                         
  -1  18  14        776.67       1271.04       212.34 o                         
   0  18  14        573.39        861.20       213.30 o                         
   1  18  14        472.26        188.77       177.62 o                         
   2  18  14       1196.97       1470.09       207.91 o                         
   3  18  14         22.45         47.35       173.70 o                         
   4  18  14       1214.58       1505.52       216.37 o                         
   5  18  14        112.63        262.43       306.87 o                         
   0   1  15        361.27        483.95        28.87 o                         
   1   1  15      12784.29      13077.97       160.19 o                         
  -1   2  15      14247.51      14482.90       170.84 o                         
   0   2  15       9432.98       9919.84       132.00 o                         
   1   2  15       2470.37       2300.20        58.08 o                         
   2   2  15       9935.91       9799.88       126.92 o                         
  -2   3  15       1946.11       1990.06        55.39 o                         
  -1   3  15          0.01         53.76        23.96 o                         
   0   3  15       3301.11       3232.58        72.27 o                         
   1   3  15       9851.67       9925.07       135.85 o                         
   2   3  15       6461.30       6523.55       104.77 o                         
   3   3  15       8151.33       8089.54       122.90 o                         
  -3   4  15        949.56        866.93        42.76 o                         
  -2   4  15       9786.30       9791.02       138.72 o                         
  -1   4  15       1080.43       1221.31        48.53 o                         
   0   4  15       9427.43       9549.49       137.65 o                         
   1   4  15       8323.62       8488.81       130.49 o                         
   2   4  15          1.37         43.24        24.85 o                         
   3   4  15      11803.55      11913.81       160.81 o                         
   4   4  15       6434.22       6076.51       110.99 o                         
  -4   5  15      14401.73      14425.68       200.63 o                         
  -3   5  15      10325.29      10283.78       158.75 o                         
  -2   5  15      23142.88      23228.56       279.12 o                         
  -1   5  15       6113.63       6165.78       104.78 o                         
   0   5  15        915.42        823.10        43.80 o                         
   1   5  15      13047.27      13272.15       184.77 o                         
   2   5  15       8901.60       9004.31       136.15 o                         
   3   5  15      10891.25      11070.24       159.14 o                         
   4   5  15      17383.26      17128.59       227.56 o                         
   5   5  15          2.34         39.93        31.06 o                         
  -5   6  15       2300.92       2467.86        83.87 o                         
  -4   6  15       6186.39       6068.82       125.30 o                         
  -3   6  15        814.18        870.32        50.18 o                         
  -2   6  15         12.33         52.71        32.08 o                         
  -1   6  15        120.13        276.36        33.15 o                         
   0   6  15       7062.40       7329.41       122.22 o                         
   1   6  15      25728.23      25691.50       330.30 o                         
   2   6  15       5997.44       5754.66       108.36 o                         
   3   6  15        394.18        364.28        39.98 o                         
   4   6  15       7550.62       7404.51       132.67 o                         
   5   6  15          0.50         90.50        35.07 o                         
   6   6  15       7233.32       6894.87       142.59 o                         
  -6   7  15      21772.23      21256.31       303.27 o                         
  -5   7  15       3263.61       3313.39       106.98 o                         
  -4   7  15        145.29        105.95        41.34 o                         
  -3   7  15      11129.93      10907.80       170.45 o                         
  -2   7  15      29454.41      28799.30       354.93 o                         
  -1   7  15       7370.57       7532.00       132.73 o                         
   0   7  15       9661.25       9455.53       152.95 o                         
   1   7  15          2.02        -15.32        31.56 o                         
   2   7  15        553.21        597.61        46.10 o                         
   3   7  15       5312.09       5098.26       112.76 o                         
   4   7  15      13888.61      13819.58       201.81 o                         
   5   7  15       3832.83       3592.61       102.02 o                         
   6   7  15         42.99         93.19        41.71 o                         
   7   7  15       7497.44       7716.34       162.14 o                         
  -7   8  15          3.63          4.44        45.27 o                         
  -6   8  15         27.27        223.65        50.83 o                         
  -5   8  15       1553.12       1756.38        84.28 o                         
  -4   8  15       5793.56       5805.44       141.84 o                         
  -3   8  15      20042.88      20118.05       273.09 o                         
  -2   8  15       4116.43       4137.53       103.82 o                         
  -1   8  15        153.03        190.64        41.09 o                         
   0   8  15       7404.57       7473.80       138.44 o                         
   1   8  15       5034.91       5268.30       114.32 o                         
   2   8  15       6909.38       6776.45       130.63 o                         
   3   8  15      16376.13      16403.12       225.13 o                         
   4   8  15         11.77         67.22        37.90 o                         
   5   8  15      12098.43      11732.35       192.86 o                         
   6   8  15       3230.08       3256.06       106.90 o                         
   7   8  15      12282.10      12255.29       211.35 o                         
   8   8  15       2914.85       3050.35       109.15 o                         
  -8   9  15         35.26        117.99        68.79 o                         
  -7   9  15       6984.08       7262.54       189.91 o                         
  -6   9  15      23992.24      24928.29       393.31 o                         
  -5   9  15       3754.75       3704.56       128.80 o                         
  -4   9  15       4764.85       4503.99       131.55 o                         
  -3   9  15          2.32         17.60        43.82 o                         
  -2   9  15       5406.64       5444.23       135.14 o                         
  -1   9  15       5816.16       5564.79       134.34 o                         
   0   9  15      25574.06      24930.11       341.85 o                         
   1   9  15       2768.39       2710.94        97.04 o                         
   2   9  15         46.45         -8.02        39.94 o                         
   3   9  15       9267.10       8964.61       165.19 o                         
   4   9  15      10507.53      10517.34       181.06 o                         
   5   9  15       6785.98       6842.37       152.59 o                         
   6   9  15       7752.04       7947.76       167.46 o                         
   7   9  15          9.67        -26.58        49.22 o                         
   8   9  15         11.41        102.12        55.74 o                         
   9   9  15       1384.31       1387.16        95.44 o                         
  -9  10  15        954.94        707.86        96.11 o                         
  -8  10  15       3977.46       4097.98       164.05 o                         
  -7  10  15       6584.17       6891.71       200.22 o                         
  -6  10  15       2087.33       2077.96       112.52 o                         
  -5  10  15        115.24        155.89        60.71 o                         
  -4  10  15       5743.16       5489.04       163.23 o                         
  -3  10  15       6193.96       6795.92       177.70 o                         
  -2  10  15       4752.20       4931.33       144.04 o                         
  -1  10  15       9363.08       9197.21       190.04 o                         
   0  10  15         33.44        135.72        52.32 o                         
   1  10  15       2108.63       2075.60        90.55 o                         
   2  10  15       3746.33       4027.52       119.77 o                         
   3  10  15      18655.21      18018.09       279.90 o                         
   4  10  15       2707.23       3022.62       104.13 o                         
   5  10  15          5.53        -33.23        50.55 o                         
   6  10  15       4821.13       4650.55       144.64 o                         
   7  10  15         20.41         45.85        56.11 o                         
   8  10  15       4505.50       4733.12       164.80 o                         
   9  10  15       9873.59       9859.66       255.14 o                         
  10  10  15         33.98         72.61        84.53 o                         
 -10  11  15       8480.62       8690.93       304.85 o                         
  -9  11  15       1618.75       1886.37       129.14 o                         
  -8  11  15       2602.69       2616.16       150.68 o                         
  -7  11  15         11.28         36.13        70.75 o                         
  -6  11  15       4708.00       4985.13       173.46 o                         
  -5  11  15       4508.70       4481.00       160.67 o                         
  -4  11  15      19291.37      19718.62       349.50 o                         
  -3  11  15       1442.89       1575.48        97.46 o                         
  -2  11  15        112.27        245.91        64.08 o                         
  -1  11  15       8170.96       8223.28       202.74 o                         
   0  11  15      26157.92      25876.22       388.34 o                         
   1  11  15       4889.23       5219.02       155.22 o                         
   2  11  15       7749.93       7759.37       185.08 o                         
   3  11  15          8.29         66.73        55.64 o                         
   4  11  15       1686.45       1737.27        91.66 o                         
   5  11  15       2318.59       2336.29       104.20 o                         
   6  11  15       8017.49       7947.08       193.99 o                         
   7  11  15       1538.36       1567.19       108.06 o                         
   8  11  15        304.05        305.89        76.09 o                         
   9  11  15       4353.50       4780.03       208.26 o                         
  10  11  15        111.51        147.92        96.93 o                         
  11  11  15       3677.49       3367.41       197.95 o                         
 -11  12  15        607.64        573.66       131.95 o                         
 -10  12  15        845.76        866.07       130.04 o                         
  -9  12  15        481.96        402.83        95.90 o                         
  -8  12  15       3823.58       3885.65       188.42 o                         
  -7  12  15       1028.76       1041.92       122.25 o                         
  -6  12  15       2431.21       2334.06       145.97 o                         
  -5  12  15       4473.83       4470.87       201.38 o                         
  -4  12  15         56.16        123.39        78.21 o                         
  -3  12  15        171.44        169.67        67.48 o                         
  -2  12  15       3426.63       3352.78       140.77 o                         
  -1  12  15      13231.85      13353.55       255.18 o                         
   0  12  15       1876.30       1759.08        99.80 o                         
   1  12  15         34.86         18.91        58.91 o                         
   2  12  15       4719.92       4573.60       156.49 o                         
   3  12  15       3093.05       3117.29       138.24 o                         
   4  12  15       4220.46       4336.04       162.56 o                         
   5  12  15      10111.66      10399.27       242.60 o                         
   6  12  15         25.59         26.87        62.58 o                         
   7  12  15       3715.32       3449.56       160.83 o                         
   8  12  15       1314.12       1371.15       121.02 o                         
   9  12  15       4125.82       3982.24       194.48 o                         
  10  12  15       1057.29       1205.92       130.82 o                         
  11  12  15        148.34        310.66       108.28 o                         
  12  12  15       2491.67       2576.73       203.79 o                         
 -12  13  15       1395.54       1529.71       215.72 o                         
 -11  13  15         20.61        122.42       128.98 o                         
 -10  13  15       1169.83        720.06       153.29 o                         
  -9  13  15       2807.76       3109.20       181.49 o                         
  -8  13  15       7891.12       8181.24       292.00 o                         
  -7  13  15        578.94        380.55       104.40 o                         
  -6  13  15         52.69         75.10        98.93 o                         
  -5  13  15       5449.20       5312.48       239.99 o                         
  -4  13  15      21998.18      22691.29       484.22 o                         
  -3  13  15       2744.09       2701.29       151.18 o                         
  -2  13  15       6786.99       6934.55       222.96 o                         
  -1  13  15          9.02        -74.71        74.71 o                         
   0  13  15       3882.81       3568.86       159.67 o                         
   1  13  15       2675.12       2759.15       141.72 o                         
   2  13  15      13958.00      14105.94       309.95 o                         
   3  13  15       1057.15       1023.39       103.18 o                         
   4  13  15        391.47        499.87        85.38 o                         
   5  13  15       5269.97       5452.49       190.52 o                         
   6  13  15       5926.81       6325.28       217.09 o                         
   7  13  15       3537.90       3739.17       178.21 o                         
   8  13  15       1229.21       1135.78       117.45 o                         
   9  13  15         14.12         91.47        86.76 o                         
  10  13  15       2288.84       2400.80       172.55 o                         
  11  13  15        515.73        500.88       158.51 o                         
  12  13  15          5.05        113.92       189.06 o                         
  13  13  15        640.27        485.16       208.85 o                         
 -12  14  15       2295.71       2656.94       257.90 o                         
 -11  14  15        407.06        365.63       191.92 o                         
 -10  14  15        988.39        980.23       169.82 o                         
  -9  14  15       1664.54       1407.24       156.95 o                         
  -8  14  15         56.58         16.07        97.77 o                         
  -7  14  15        293.13        401.73       110.96 o                         
  -6  14  15       2649.31       2785.09       193.82 o                         
  -5  14  15       4012.03       4084.47       220.75 o                         
  -4  14  15        989.28       1033.28       147.32 o                         
  -3  14  15         57.50        -90.49        93.89 o                         
  -2  14  15       3874.03       3530.92       189.31 o                         
  -1  14  15       3776.99       3818.06       181.15 o                         
   0  14  15       3029.55       3195.60       165.73 o                         
   1  14  15       8683.85       8506.69       256.25 o                         
   2  14  15         44.26         62.42        71.15 o                         
   3  14  15        857.12        838.58        98.38 o                         
   4  14  15       1629.00       1632.96       125.90 o                         
   5  14  15       6617.08       6837.50       231.44 o                         
   6  14  15        914.64       1126.08       112.52 o                         
   7  14  15         22.52        -90.16        90.16 o                         
   8  14  15       2873.21       2991.81       187.67 o                         
   9  14  15          9.12        -24.53       108.26 o                         
  10  14  15       2562.49       2976.94       254.15 o                         
  11  14  15       2821.98       3232.24       305.04 o                         
  12  14  15         30.37       -200.56       200.56 o                         
 -10  15  15        428.69        223.92       205.25 o                         
  -9  15  15       3041.96       3021.35       234.81 o                         
  -8  15  15       9307.00      10208.33       372.96 o                         
  -7  15  15       1299.17       1266.31       153.93 o                         
  -6  15  15       4798.94       4813.15       250.49 o                         
  -5  15  15         20.89        -84.30       117.76 o                         
  -4  15  15       2196.51       2192.77       191.23 o                         
  -3  15  15       2254.88       2402.82       193.43 o                         
  -2  15  15      10693.35      10999.99       354.08 o                         
  -1  15  15        517.18        452.81       107.67 o                         
   0  15  15        506.28        533.14       103.61 o                         
   1  15  15       4823.46       4962.94       211.86 o                         
   2  15  15      13155.04      13026.91       314.94 o                         
   3  15  15       2684.01       2754.91       154.85 o                         
   4  15  15       2218.73       2189.21       150.78 o                         
   5  15  15         11.83        -43.22        80.76 o                         
   6  15  15       5347.96       5148.88       238.35 o                         
   7  15  15        916.29        822.06       144.41 o                         
   8  15  15       1693.40       1093.06       216.42 o                         
   9  15  15        575.32        562.67       191.47 o                         
  10  15  15        281.17        286.46       191.30 o                         
  -9  16  15        252.05        317.76       214.83 o                         
  -8  16  15        413.16        642.33       203.51 o                         
  -7  16  15        586.72         76.85       176.72 o                         
  -6  16  15       2783.01       2952.72       241.94 o                         
  -5  16  15        822.94        646.23       169.74 o                         
  -4  16  15       1700.14       1733.24       201.86 o                         
  -3  16  15       5807.23       6025.09       291.89 o                         
  -2  16  15         64.23        -33.42       111.37 o                         
  -1  16  15        454.26        207.54       114.73 o                         
   0  16  15       1673.82       1733.23       160.98 o                         
   1  16  15       4713.74       4435.03       218.33 o                         
   2  16  15        624.76        807.79       124.46 o                         
   3  16  15        136.15        227.41        90.12 o                         
   4  16  15       2827.01       2907.72       175.67 o                         
   5  16  15        649.19        993.76       153.41 o                         
   6  16  15       2357.96       2659.71       253.80 o                         
   7  16  15       3409.51       3361.41       288.87 o                         
   8  16  15         28.70        -30.92       189.44 o                         
   9  16  15        194.14        158.31       221.55 o                         
  -7  17  15       1535.25       1626.01       233.31 o                         
  -6  17  15       4624.09       4972.16       287.28 o                         
  -5  17  15        182.30        -49.82       174.48 o                         
  -4  17  15        449.12        424.76       198.97 o                         
  -3  17  15       3452.94       3758.52       283.76 o                         
  -2  17  15      11414.92      11574.47       459.36 o                         
  -1  17  15       1646.72       1654.67       199.26 o                         
   0  17  15       2889.06       3019.32       213.36 o                         
   1  17  15         16.34         75.58       128.47 o                         
   2  17  15       5356.36       5262.17       268.48 o                         
   3  17  15       1130.89       1000.43       183.44 o                         
   4  17  15       3888.94       3831.86       283.21 o                         
   5  17  15        374.95        542.86       205.47 o                         
   6  17  15        366.35        332.72       193.02 o                         
   7  17  15       2681.40       2868.36       304.15 o                         
  -4  18  15       1461.51       1174.24       346.29 o                         
  -3  18  15       1319.99       1421.55       246.04 o                         
  -2  18  15        336.73        264.29       210.42 o                         
  -1  18  15        340.87        444.15       193.63 o                         
   0  18  15       2427.14       2478.95       262.61 o                         
   1  18  15        733.86        571.74       193.86 o                         
   2  18  15       1750.98       1922.90       222.03 o                         
   3  18  15       3456.20       3487.52       269.02 o                         
   4  18  15         39.53        150.66       191.81 o                         
   0   0  16    1338983.62    1423834.25     32588.87 o                         
   0   1  16        985.99       1095.80        45.96 o                         
   1   1  16       5555.71       5648.12        89.03 o                         
  -1   2  16        175.48        160.43        25.92 o                         
   0   2  16          1.18         98.61        24.90 o                         
   1   2  16     404347.00     410677.22      4141.02 o                         
   2   2  16         25.50         48.25        23.29 o                         
  -2   3  16        304.76        356.35        30.56 o                         
  -1   3  16      50469.69      50783.17       577.25 o                         
   0   3  16        133.27        166.35        26.62 o                         
   1   3  16       5999.55       6311.35       101.46 o                         
   2   3  16        783.78        886.32        42.40 o                         
   3   3  16       9469.40       9557.64       137.18 o                         
  -3   4  16     333413.84     336844.38      3410.34 o                         
  -2   4  16       3478.00       3518.47        81.88 o                         
  -1   4  16        254.02        256.44        31.72 o                         
   0   4  16       1895.78       1958.38        60.85 o                         
   1   4  16        722.08        770.79        41.93 o                         
   2   4  16     985997.12    1032640.81     10618.59 o                         
   3   4  16        795.33        796.86        42.99 o                         
   4   4  16        124.34        148.87        30.88 o                         
  -4   5  16         50.83         -3.44        29.92 o                         
  -3   5  16       4863.71       4560.54       100.78 o                         
  -2   5  16        618.29        635.45        41.62 o                         
  -1   5  16       5499.51       5379.97       102.09 o                         
   0   5  16     333710.03     336503.19      3587.22 o                         
   1   5  16       3372.92       3283.83        82.74 o                         
   2   5  16        638.67        642.22        42.46 o                         
   3   5  16        203.17        219.35        30.62 o                         
   4   5  16        182.59        165.39        32.56 o                         
   5   5  16      75815.73      73736.02       815.50 o                         
  -5   6  16        170.23        186.14        43.02 o                         
  -4   6  16          0.71         33.92        35.19 o                         
  -3   6  16        423.56        448.66        43.04 o                         
  -2   6  16     740703.31     764755.69      7890.83 o                         
  -1   6  16        588.44        631.03        46.73 o                         
   0   6  16        109.99        103.45        34.20 o                         
   1   6  16         91.73        128.69        35.15 o                         
   2   6  16         73.30         47.67        35.65 o                         
   3   6  16     286570.59     284123.31      3139.64 o                         
   4   6  16         58.70         84.45        34.52 o                         
   5   6  16        369.49        378.93        46.45 o                         
   6   6  16      15088.32      14846.55       238.33 o                         
  -6   7  16        327.46        354.35        54.66 o                         
  -5   7  16         74.63        170.88        48.60 o                         
  -4   7  16     242838.94     238379.03      2651.65 o                         
  -3   7  16          6.82         63.77        37.59 o                         
  -2   7  16        602.33        640.03        57.58 o                         
  -1   7  16       3247.26       3078.82        89.87 o                         
   0   7  16        272.02        263.57        41.92 o                         
   1   7  16      76186.20      75794.35       885.57 o                         
   2   7  16         89.71        114.59        36.14 o                         
   3   7  16        437.29        504.97        47.21 o                         
   4   7  16        320.38        303.61        42.70 o                         
   5   7  16      13436.17      13502.64       207.46 o                         
   6   7  16     202583.59     197029.53      2206.35 o                         
   7   7  16       2181.65       2092.12        89.06 o                         
  -7   8  16        147.11        136.78        54.84 o                         
  -6   8  16     350951.16     349372.28      4102.50 o                         
  -5   8  16        240.49        214.30        57.18 o                         
  -4   8  16        258.60        234.42        51.98 o                         
  -3   8  16        124.46        121.98        39.93 o                         
  -2   8  16        730.95        803.51        53.55 o                         
  -1   8  16     242304.67     241030.75      2549.07 o                         
   0   8  16       2070.71       2048.48        80.15 o                         
   1   8  16        315.43        402.38        44.30 o                         
   2   8  16      10295.33      10371.57       178.77 o                         
   3   8  16        346.12        373.33        47.36 o                         
   4   8  16     445151.03     448102.19      4790.77 o                         
   5   8  16        424.29        343.82        50.16 o                         
   6   8  16       2046.89       1901.19        85.95 o                         
   7   8  16         15.28         -2.03        45.56 o                         
   8   8  16       1240.20       1116.50        76.71 o                         
  -8   9  16     141681.14     140088.33      1831.28 o                         
  -7   9  16       1584.88       1771.34        97.56 o                         
  -6   9  16        386.68        248.07        61.85 o                         
  -5   9  16      10251.54      10245.63       215.35 o                         
  -4   9  16        312.31        193.90        54.55 o                         
  -3   9  16      89937.95      90244.95      1060.20 o                         
  -2   9  16         28.36         -4.18        42.27 o                         
  -1   9  16        587.03        680.16        59.77 o                         
   0   9  16        264.13        255.25        50.82 o                         
   1   9  16       5162.04       5146.07       132.66 o                         
   2   9  16     202861.84     199739.86      2175.01 o                         
   3   9  16       1797.81       1737.40        78.90 o                         
   4   9  16        259.68        266.17        50.67 o                         
   5   9  16       1308.90       1323.29        74.85 o                         
   6   9  16        139.35        106.33        47.75 o                         
   7   9  16      90214.52      90220.28      1096.86 o                         
   8   9  16        108.44        -13.19        54.85 o                         
   9   9  16       1403.09       1351.43       107.80 o                         
  -9  10  16         55.80         55.00        78.78 o                         
  -8  10  16         41.77         80.48        74.91 o                         
  -7  10  16        110.79        161.13        64.74 o                         
  -6  10  16       3940.67       4072.81       153.70 o                         
  -5  10  16     155287.75     155374.52      1888.72 o                         
  -4  10  16       9523.61       9522.15       204.58 o                         
  -3  10  16        211.65        187.58        61.08 o                         
  -2  10  16       1709.64       1676.13        89.43 o                         
  -1  10  16        187.98        264.24        56.79 o                         
   0  10  16     348647.44     345006.59      4047.76 o                         
   1  10  16        287.47        353.32        56.15 o                         
   2  10  16        538.03        613.46        63.16 o                         
   3  10  16         50.91        151.96        49.12 o                         
   4  10  16        387.75        379.08        56.47 o                         
   5  10  16     161950.70     157557.69      1898.69 o                         
   6  10  16          2.84         78.06        55.60 o                         
   7  10  16        297.33        269.77        68.90 o                         
   8  10  16      19756.85      19835.13       353.73 o                         
   9  10  16        146.89        185.74        77.45 o                         
  10  10  16     133412.16     131339.61      2041.81 o                         
 -10  11  16        194.54        331.83       104.50 o                         
  -9  11  16      13257.10      13366.64       327.53 o                         
  -8  11  16        246.09        200.67        88.83 o                         
  -7  11  16      90870.67      92345.44      1413.26 o                         
  -6  11  16          3.57        -12.12        67.14 o                         
  -5  11  16        163.72        154.89        65.21 o                         
  -4  11  16        157.10        250.31        68.26 o                         
  -3  11  16         15.13         14.10        62.10 o                         
  -2  11  16     155813.97     152107.03      1972.89 o                         
  -1  11  16        107.03        174.39        60.94 o                         
   0  11  16        304.57        339.63        64.97 o                         
   1  11  16         32.03         23.22        57.54 o                         
   2  11  16        181.39        173.99        57.24 o                         
   3  11  16      91453.16      89239.17      1156.49 o                         
   4  11  16         60.37         54.30        56.71 o                         
   5  11  16       1024.12        874.52        81.34 o                         
   6  11  16         71.00        121.60        62.54 o                         
   7  11  16      13103.93      13082.16       271.97 o                         
   8  11  16     104289.66     103333.20      1491.17 o                         
   9  11  16        480.99        290.59        96.54 o                         
  10  11  16         40.05        131.05        97.03 o                         
  11  11  16       2325.68       2420.30       187.80 o                         
 -11  12  16         64.10        142.55       120.03 o                         
 -10  12  16       4407.27       4500.79       244.30 o                         
  -9  12  16      84293.28      85021.45      1267.91 o                         
  -8  12  16      13129.05      13813.58       365.26 o                         
  -7  12  16        133.75        111.17        87.81 o                         
  -6  12  16        134.08        204.73        90.00 o                         
  -5  12  16         57.40         50.83        81.33 o                         
  -4  12  16     183493.38     183476.47      2560.93 o                         
  -3  12  16        115.26         82.96        76.05 o                         
  -2  12  16        167.28        104.65        69.89 o                         
  -1  12  16         92.89        100.64        62.63 o                         
   0  12  16        756.07        660.85        80.29 o                         
   1  12  16     141325.84     133799.12      1748.56 o                         
   2  12  16        803.00        696.92        82.18 o                         
   3  12  16        260.86        164.40        67.77 o                         
   4  12  16      15051.66      15109.16       307.93 o                         
   5  12  16        133.83        166.00        70.69 o                         
   6  12  16     159679.45     158062.91      2126.86 o                         
   7  12  16        183.34        197.46        80.54 o                         
   8  12  16       3339.12       3198.92       161.40 o                         
   9  12  16          2.58        -82.21        82.21 o                         
  10  12  16       1757.01       1637.12       158.98 o                         
  11  12  16      73084.69      74496.73      1373.54 o                         
  12  12  16         11.70         24.28       151.94 o                         
 -12  13  16        131.56        510.03       221.09 o                         
 -11  13  16      68052.59      70259.51      1439.37 o                         
 -10  13  16          0.41        132.90       138.08 o                         
  -9  13  16          1.12         18.59        98.49 o                         
  -8  13  16         86.03        119.56       100.43 o                         
  -7  13  16       1303.08       1237.41       133.80 o                         
  -6  13  16      97854.53      97296.20      1655.03 o                         
  -5  13  16        264.08        188.60       102.69 o                         
  -4  13  16        246.65        146.26        95.65 o                         
  -3  13  16       3105.94       3293.51       170.92 o                         
  -2  13  16        193.27        140.75        81.07 o                         
  -1  13  16      92865.38      92340.90      1419.79 o                         
   0  13  16         19.67        -59.57        75.15 o                         
   1  13  16        844.54        739.75        95.42 o                         
   2  13  16         56.49         36.17        73.54 o                         
   3  13  16       4561.28       4397.07       180.20 o                         
   4  13  16     104428.84     104015.80      1505.72 o                         
   5  13  16        681.50        667.72       103.12 o                         
   6  13  16         89.46         14.72        80.63 o                         
   7  13  16       2333.03       2294.10       146.36 o                         
   8  13  16         74.91         63.47        91.03 o                         
   9  13  16      72732.14      72625.51      1257.81 o                         
  10  13  16         72.05        -72.22       115.12 o                         
  11  13  16       1893.07       1847.46       236.58 o                         
  12  13  16          4.42        -47.53       200.62 o                         
 -11  14  16         87.74        -72.22       192.01 o                         
 -10  14  16        886.79        770.62       172.78 o                         
  -9  14  16         11.90        -35.83       123.37 o                         
  -8  14  16      78721.38      80383.83      1276.54 o                         
  -7  14  16         24.35        -38.06        95.17 o                         
  -6  14  16        173.36        217.56       113.18 o                         
  -5  14  16         95.15        127.88       112.99 o                         
  -4  14  16       4093.25       4384.18       242.63 o                         
  -3  14  16      97489.75      96292.51      1741.97 o                         
  -2  14  16       3431.40       3490.22       189.46 o                         
  -1  14  16        182.59        105.60        92.57 o                         
   0  14  16       4913.47       5117.59       224.46 o                         
   1  14  16         64.61        -31.84        78.38 o                         
   2  14  16     130177.97     129855.67      1851.27 o                         
   3  14  16        112.47         94.68        80.74 o                         
   4  14  16       2217.88       2325.94       148.66 o                         
   5  14  16         25.53         80.92        85.98 o                         
   6  14  16        390.37        309.70       102.06 o                         
   7  14  16      81412.30      78596.41      1432.46 o                         
   8  14  16         30.71        -98.92        98.92 o                         
   9  14  16        164.01         20.96       134.30 o                         
  10  14  16      14346.92      14559.50       575.61 o                         
  11  14  16         66.92         74.48       213.23 o                         
 -10  15  16      53623.65      54449.24      1179.75 o                         
  -9  15  16        546.66        325.94       172.65 o                         
  -8  15  16        146.89        153.74       149.06 o                         
  -7  15  16       6307.97       6472.01       277.74 o                         
  -6  15  16        145.20         76.93       125.00 o                         
  -5  15  16      81696.00      86105.33      1597.93 o                         
  -4  15  16          1.77        127.89       123.86 o                         
  -3  15  16        933.88        740.07       142.57 o                         
  -2  15  16         36.30        -49.71       104.67 o                         
  -1  15  16         59.29        122.94       100.76 o                         
   0  15  16      84563.00      85231.02      1404.29 o                         
   1  15  16        281.07        312.13       101.65 o
[truncated: 238,789 more chars]
